# Supplementary material for: Single nucleus RNA-sequencing defines unexpected diversity of cholinergic neuron types in the adult mouse spinal cord
Source: Nat Commun. 2021 Apr 30;12:2471. doi: 10.1038/s41467-021-22691-2 (PMC8087807; doi:10.1038/s41467-021-22691-2)
Supplement: Supplementary file 4 — Supplementary Data 1 [file 41467_2021_22691_MOESM4_ESM.xls]

## Sheet: All nuclei
	p_val	avg_logFC	pct.1	pct.2	p_val_adj	cluster	gene
1	1.89526e-06	0.36164	0.946	0.933	0.0406667	0	Ube3a
2	4.102e-05	0.314307	0.904	0.568	0.880167	0	Pdzrn4
3	4.46994e-05	0.452445	0.998	0.82	0.959114	0	Robo1
4	7.04109e-05	0.693498	0.942	0.465	1	0	Zfhx3
5	0.000151997	0.0295061	0.916	0.925	1	0	Exoc4
6	0.00024184	0.239344	0.799	0.563	1	0	Pcdh11x
7	0.000355829	0.161804	0.817	0.693	1	0	Samd4
8	0.000407335	0.291195	0.996	0.905	1	0	Cdh18
9	0.000410411	0.137186	0.762	0.674	1	0	Amy1
10	0.000479527	0.127309	0.829	0.645	1	0	Specc1
11	0.000529615	0.340199	0.867	0.464	1	0	Rmst
12	0.00109073	0.443684	0.595	0.245	1	0	Ptprk
13	0.00129361	0.0808512	0.886	0.871	1	0	Sptan1
14	0.00256195	0.116931	0.903	0.852	1	0	Nsf
15	0.00285688	0.513548	0.73	0.35	1	0	Chrm3
16	0.00286456	0.0462823	0.858	0.821	1	0	Apba1
17	0.00286627	0.0848038	0.851	0.806	1	0	Cit
18	0.00365736	0.139893	0.723	0.627	1	0	Ptprj
19	0.00376059	0.184408	0.85	0.632	1	0	Snrpn
20	0.00394897	0.194247	0.727	0.515	1	0	Gm40841
21	0.00403502	0.0127254	0.383	0.382	1	0	Chp1
22	0.00412979	0.145466	0.804	0.782	1	0	Zranb2
23	0.00417465	0.262829	1	0.965	1	0	Il1rapl1
24	0.00460918	0.285878	0.99	0.829	1	0	Pde4b
25	0.00528473	0.300673	1	0.933	1	0	Tenm2
26	0.00536241	0.177246	0.954	0.843	1	0	Scn1a
27	0.00551907	0.159398	0.894	0.823	1	0	Grin1
28	0.00552874	0.0253734	0.299	0.281	1	0	Dnal1
29	0.00567388	0.338649	0.972	0.8	1	0	Cntn5
30	0.00573962	0.0395687	0.625	0.601	1	0	Depdc5
31	0.00696012	0.00100187	0.57	0.561	1	0	Insr
32	0.00850327	0.192772	0.802	0.705	1	0	Bend6
33	0.0092549	0.175592	0.923	0.884	1	0	2410089E03Rik
34	0.00927517	0.0381059	0.854	0.757	1	0	Khdrbs2
35	0.00971213	0.0863342	0.764	0.777	1	0	Fgfr2
36	0.00990967	0.00329505	0.902	0.87	1	0	Ptprg
37	0.0102951	0.180098	0.978	0.919	1	0	Slc8a1
38	0.0103572	0.0391473	0.505	0.487	1	0	Rab40c
39	0.0104969	0.12547	0.651	0.558	1	0	Vwa5b2
40	0.0110336	0.220363	0.658	0.574	1	0	Nrg3os
41	0.0110779	0.15337	0.713	0.682	1	0	Prpf4b
42	0.0112223	0.0630009	0.417	0.339	1	0	Tbc1d1
43	0.0112654	0.247402	0.61	0.509	1	0	Pcsk1n
44	0.0114023	0.0736933	0.949	0.944	1	0	Zcchc7
45	0.0114086	0.233454	0.911	0.777	1	0	Naaladl2
46	0.0115209	0.178837	0.673	0.585	1	0	Rsrc1
47	0.0120454	0.035937	0.496	0.448	1	0	Gabrg2
48	0.0125843	0.0378539	0.342	0.283	1	0	4930517O19Rik
49	0.0127033	0.166637	0.686	0.614	1	0	Gm26848
50	0.0127742	0.146791	0.732	0.694	1	0	Stmn3
51	0.0135519	0.000449983	0.927	0.936	1	0	App
52	0.0141997	0.000795975	0.574	0.586	1	0	2900011O08Rik
53	0.0143961	0.00569864	0.281	0.28	1	0	Tubgcp5
54	0.0147333	0.0314488	0.552	0.543	1	0	Gmcl1
55	0.0148572	0.0582812	0.753	0.688	1	0	Stk39
56	0.0149756	0.105025	0.439	0.346	1	0	Dixdc1
57	0.0169541	0.287803	0.839	0.518	1	0	Olfm3
58	0.017576	0.0834737	0.584	0.552	1	0	Lmtk2
59	0.0180713	0.0185403	0.4	0.374	1	0	Alms1
60	0.0181024	0.0859758	0.357	0.274	1	0	Ddb2
61	0.0183758	0.0289797	0.497	0.482	1	0	Papd5
62	0.0184261	0.098594	0.562	0.45	1	0	Kcnc1
63	0.0185636	0.040136	0.724	0.714	1	0	Gbf1
64	0.0186919	0.0451768	0.576	0.579	1	0	Mapk8
65	0.0195729	0.0769528	0.741	0.717	1	0	Zmynd11
66	0.0206596	0.0108684	0.337	0.34	1	0	Gm47283
67	0.020761	0.0310595	1	0.999	1	0	Ctnna2
68	0.0207797	0.0662833	0.86	0.813	1	0	Agap1
69	0.0208037	0.0223141	0.352	0.331	1	0	Uqcc1
70	0.021502	0.0115647	0.339	0.337	1	0	Lemd3
71	0.0219123	0.0965099	0.475	0.421	1	0	Gm36975
72	0.022019	0.0234267	0.458	0.422	1	0	D130043K22Rik
73	0.0221043	0.0385839	0.592	0.589	1	0	Cers4
74	0.0225258	0.0391364	0.401	0.37	1	0	Tomm40
75	0.0226697	0.00602852	0.404	0.402	1	0	Wdfy2
76	0.0228338	0.0336041	0.466	0.428	1	0	Slc2a3
77	0.0229183	0.0509636	0.901	0.876	1	0	Nrcam
78	0.0229501	0.214862	0.97	0.806	1	0	A230006K03Rik
79	0.0229821	0.0839983	0.755	0.728	1	0	Stxbp1
80	0.0231721	0.180541	0.919	0.85	1	0	Sik3
81	0.024123	0.0866722	0.781	0.749	1	0	1110051M20Rik
82	0.0242068	0.397911	0.57	0.3	1	0	Zfhx4
83	0.0247415	0.12911	0.553	0.437	1	0	Pag1
84	0.0249757	0.0600681	0.661	0.615	1	0	Rfx3
85	0.0250667	0.0156258	0.521	0.497	1	0	Fam120b
86	0.0254191	0.128642	0.932	0.893	1	0	Smyd3
87	0.0257071	0.0244769	0.561	0.528	1	0	Vps41
88	0.0258433	0.125603	0.71	0.639	1	0	Parp8
89	0.0262603	0.161128	0.868	0.837	1	0	Atp1a3
90	0.0263893	0.0339923	1	1	1	0	Cntnap2
91	0.026866	0.0469583	0.408	0.309	1	0	Samd5
92	0.027502	0.123667	0.83	0.79	1	0	Map2k4
93	0.0277928	0.108224	0.544	0.477	1	0	3110021N24Rik
94	0.0284522	0.0961482	0.631	0.602	1	0	BC005561
95	0.0284802	0.0132233	0.405	0.397	1	0	Tra2b
96	0.0285093	0.212259	0.916	0.754	1	0	Prkcb
97	0.0285516	0.0165256	0.708	0.681	1	0	Bach2
98	0.0288641	0.0869105	0.285	0.197	1	0	Sycp3
99	0.0288788	0.0931251	0.586	0.544	1	0	Rabl6
100	0.0290475	0.0967876	0.797	0.746	1	0	Tspan7
101	0.0291374	0.0517314	0.583	0.572	1	0	Nrd1
102	0.0302315	0.0466272	0.644	0.639	1	0	Pitpna
103	0.0304966	0.0474765	0.336	0.295	1	0	P4htm
104	0.0306233	0.0951512	0.533	0.505	1	0	Drg1
105	0.0310512	0.00472435	0.403	0.403	1	0	Itgb1
106	0.0314231	0.0241667	0.552	0.543	1	0	Ranbp17
107	0.0329206	0.142074	0.834	0.748	1	0	Sh3gl2
108	0.0334934	0.0174375	0.595	0.595	1	0	Pten
109	0.0338673	0.112709	0.522	0.474	1	0	Gm26694
110	0.0345351	0.00108063	0.394	0.402	1	0	Arid1a
111	0.0348572	0.0273292	0.394	0.365	1	0	Gdi2
112	0.0351808	0.0318526	0.319	0.29	1	0	Camkk2
113	0.0351933	0.00280817	0.346	0.344	1	0	Csde1
114	0.03534	0.019311	0.441	0.44	1	0	Dip2a
115	0.0356285	0.139779	0.998	0.952	1	0	Asic2
116	0.0358374	0.0901986	0.642	0.588	1	0	Ppp2r3a
117	0.0361495	0.0357326	0.341	0.286	1	0	Tmem167
118	0.0388946	0.0553793	0.574	0.541	1	0	Kansl1l
119	0.0390764	0.0375957	0.41	0.375	1	0	Psmd7
120	0.0391383	0.123765	0.791	0.744	1	0	Zfp280d
121	0.0396455	0.00222501	0.261	0.285	1	0	Brwd3
122	0.0412833	0.0427457	0.711	0.7	1	0	Papola
123	0.0413201	0.168154	0.613	0.572	1	0	Kcnq1
124	0.0425962	0.228992	0.903	0.76	1	0	Prickle1
125	0.0428894	0.0446533	0.984	0.986	1	0	Kcnq1ot1
126	0.0430589	0.0460991	0.526	0.525	1	0	Numb
127	0.0433084	0.014588	0.352	0.335	1	0	Xiap
128	0.0443928	0.0255964	0.346	0.325	1	0	Naa20
129	0.045005	0.111592	0.706	0.659	1	0	Krit1
130	0.0453943	0.106169	0.526	0.437	1	0	Slc25a23
131	0.0460372	0.0430215	0.492	0.527	1	0	Kpna4
132	0.0462802	0.0452833	0.514	0.455	1	0	Mpp7
133	0.0463132	0.146543	0.787	0.711	1	0	Tcf20
134	0.0473271	0.0433636	0.533	0.496	1	0	Ephb2
135	0.0483319	0.0114862	0.398	0.382	1	0	Xrn2
136	0.0489612	0.0454949	0.539	0.542	1	0	Rab2a
137	0.0490301	0.06715	0.686	0.616	1	0	Zfp704
138	0.0491486	0.0367385	0.389	0.365	1	0	Scaf4
139	0.0492488	0.0193305	0.58	0.447	1	0	Ndst3
140	0.0493636	0.120618	0.997	0.941	1	0	Sgcz
141	0.0495039	0.0699455	0.366	0.314	1	0	Galnt11
142	0.0498072	0.0541234	0.356	0.306	1	0	Ccdc174
143	0.0499621	0.0719386	0.528	0.476	1	0	Atp5o
144	0.0503825	0.0681829	0.374	0.319	1	0	A630089N07Rik
145	0.0514577	0.0242043	0.777	0.704	1	0	Nedd4l
146	0.0517021	0.123936	1	1	1	0	Fgf14
147	0.0518977	0.1688	0.678	0.647	1	0	Gm26804
148	0.0523304	0.0405896	0.807	0.809	1	0	Bcas3
149	0.0525114	0.0458465	0.399	0.352	1	0	Tecpr1
150	0.052937	0.0769368	1	0.999	1	0	Frmd4a
151	0.0530847	0.0621403	0.321	0.266	1	0	Runx2
152	0.0532508	0.0366543	0.271	0.231	1	0	Rnf114
153	0.0538823	0.0437834	0.349	0.31	1	0	Glmn
154	0.0541911	0.269472	0.832	0.588	1	0	Nova1
155	0.0551453	0.00546639	0.516	0.512	1	0	Fxr1
156	0.0560322	0.055152	0.434	0.391	1	0	Hnrnph3
157	0.0561679	0.0491006	0.467	0.419	1	0	Stim2
158	0.0564277	0.0465803	0.947	0.938	1	0	Arhgap26
159	0.0570052	0.0115174	0.391	0.384	1	0	Cerk
160	0.0571404	0.182201	0.535	0.427	1	0	Gm26835
161	0.0578315	0.0961142	0.688	0.644	1	0	Gon4l
162	0.0585282	0.0469486	0.551	0.544	1	0	Ddx50
163	0.0593428	0.151963	1	1	1	0	Snhg11
164	0.0597281	0.164503	0.956	0.897	1	0	Phactr1
165	0.0604318	0.183748	0.528	0.43	1	0	Pdcd7
166	0.0609996	0.108613	0.849	0.809	1	0	Sybu
167	0.0617561	0.0289936	0.488	0.483	1	0	Zbtb11
168	0.0624189	0.0784697	0.772	0.782	1	0	Gsk3b
169	0.0632885	0.0822952	0.911	0.878	1	0	Wwox
170	0.0639743	0.00817063	0.983	0.925	1	0	Grm7
171	0.0652114	0.0913181	0.517	0.42	1	0	Sh3rf3
172	0.0653929	0.0649668	0.33	0.253	1	0	Gm48747
173	0.0653943	0.00982494	0.43	0.415	1	0	Dnajc5
174	0.0664912	0.0608611	0.733	0.635	1	0	Ttc28
175	0.0671807	0.0981807	0.831	0.787	1	0	Gmds
176	0.0672384	0.00667734	0.549	0.539	1	0	Rps6kb1
177	0.0672744	0.0453535	0.424	0.382	1	0	Fbxo3
178	0.0673523	0.0414775	1	1	1	0	Dlg2
179	0.0674032	0.0452272	0.609	0.576	1	0	Trip11
180	0.0677284	0.00270197	0.489	0.488	1	0	Ranbp9
181	0.0682179	0.0443394	0.447	0.412	1	0	Aatf
182	0.0687649	0.0632317	0.589	0.534	1	0	Dtd1
183	0.0687966	0.0560384	0.841	0.841	1	0	Pi4ka
184	0.0692624	0.151858	0.926	0.915	1	0	Gm20388
185	0.070606	0.0811405	0.486	0.406	1	0	Kcnc3
186	0.0707146	0.0268907	0.324	0.3	1	0	4833420G17Rik
187	0.071003	0.0537311	0.406	0.359	1	0	Rufy1
188	0.071116	0.0171296	0.442	0.421	1	0	Cnot10
189	0.0713488	0.0735325	0.612	0.618	1	0	Atrn
190	0.0716771	0.0138266	0.926	0.92	1	0	Ccdc88a
191	0.0717261	0.0505969	0.68	0.661	1	0	Rb1cc1
192	0.0724652	0.0341519	0.829	0.826	1	0	Reep1
193	0.0725146	0.144929	0.497	0.482	1	0	Gm44511
194	0.0726887	0.0787404	0.836	0.813	1	0	Scmh1
195	0.0732559	0.112065	0.864	0.839	1	0	Eif4g3
196	0.0733769	0.0363289	0.308	0.267	1	0	Eda
197	0.0738375	0.0134337	0.435	0.417	1	0	Hace1
198	0.0745913	0.0957182	0.517	0.485	1	0	Timm9
199	0.0746694	0.0498227	0.761	0.755	1	0	Ptk2
200	0.0753755	0.016192	0.601	0.619	1	0	Lrch3
201	0.0754807	0.0174212	0.625	0.6	1	0	Hs2st1
202	0.0755114	0.0878791	0.935	0.937	1	0	Kansl1
203	0.0765139	0.0242649	0.411	0.386	1	0	Rps6kc1
204	0.0765957	0.0846496	0.424	0.334	1	0	Gls2
205	0.0766976	9.02511e-05	0.477	0.471	1	0	Iqsec2
206	0.0767668	0.105182	0.512	0.43	1	0	Zfp692
207	0.0767839	0.0097222	0.562	0.527	1	0	Ophn1
208	0.0768419	0.00456011	0.583	0.569	1	0	Bptf
209	0.0778298	0.115277	0.568	0.513	1	0	Tmem181a
210	0.078211	0.0490716	0.62	0.621	1	0	Add1
211	0.0788137	0.0203665	0.531	0.525	1	0	Pnn
212	0.0788246	0.0480901	0.559	0.495	1	0	Atp1b3
213	0.0811646	0.0861146	0.388	0.341	1	0	Uty
214	0.081312	0.0426869	0.489	0.437	1	0	Akap8
215	0.0817028	0.0289184	0.497	0.436	1	0	Bbx
216	0.0817713	0.422072	0.599	0.27	1	0	Tmem163
217	0.0820462	0.145077	0.601	0.445	1	0	Rab27b
218	0.0820964	0.0802863	0.737	0.699	1	0	Wdr33
219	0.0822157	0.0668158	0.639	0.556	1	0	Cnksr2
220	0.0822709	0.0174492	0.85	0.853	1	0	Ankrd17
221	0.0832174	0.0327072	0.52	0.492	1	0	Fbxw4
222	0.0843279	0.0488382	0.349	0.315	1	0	Igdcc4
223	0.0849283	0.0372063	0.561	0.546	1	0	Spata7
224	0.0853858	0.0371116	0.916	0.893	1	0	Kcnn2
225	0.0856504	0.396575	0.999	0.966	1	0	Ptprd
226	0.0868178	0.127537	0.464	0.336	1	0	Adamts17
227	0.0874694	0.00183446	0.304	0.303	1	0	Ints9
228	0.0875168	0.0508054	0.26	0.209	1	0	1700084C06Rik
229	0.087584	0.0182547	0.299	0.288	1	0	Stard7
230	0.0884883	0.0345187	0.754	0.738	1	0	2210408I21Rik
231	0.0888865	0.0193871	0.603	0.601	1	0	Lrrc49
232	0.0902556	0.00677301	0.567	0.59	1	0	Ankib1
233	0.0909101	0.055305	0.427	0.338	1	0	Cdh7
234	0.0914319	0.0360315	0.333	0.307	1	0	Echdc1
235	0.0915706	0.0166979	0.686	0.686	1	0	Herc2
236	0.0921317	0.0290989	0.393	0.372	1	0	Rsbn1
237	0.0921558	0.0917547	0.642	0.621	1	0	Phf3
238	0.0924696	0.0286783	0.44	0.359	1	0	4930555F03Rik
239	0.0937547	0.0695267	0.284	0.235	1	0	Srpr
240	0.0938328	0.00369738	0.29	0.296	1	0	Brd3
241	0.0942203	0.0400508	0.681	0.691	1	0	Kdm4c
242	0.0945523	0.0494629	0.812	0.798	1	0	Braf
243	0.0947273	0.0220892	0.43	0.394	1	0	Gm16599
244	0.0949031	0.0550445	0.922	0.895	1	0	Peg3
245	0.0950076	0.126299	0.948	0.914	1	0	Unc80
246	0.0956519	0.0174195	0.451	0.432	1	0	Rsbn1l
247	0.0960098	0.0430555	0.58	0.586	1	0	Pum1
248	0.096317	0.0048029	0.435	0.414	1	0	Gm20696
249	0.0963184	0.0168943	0.711	0.537	1	0	Hs6st2
250	0.0980099	0.0841703	0.556	0.548	1	0	Rp9
251	0.0983379	0.127998	0.861	0.792	1	0	Ppp1r9a
252	0.0986088	0.0555454	0.315	0.262	1	0	Pstk
253	0.0990613	0.0207267	0.371	0.347	1	0	Fam168b
254	0.0994777	0.0278274	0.312	0.292	1	0	Atp5f1
255	0.0998425	0.126464	0.335	0.247	1	0	Resp18
256	4.45904e-60	1.54379	0.942	0.058	9.56776e-56	1	Plekhg1
257	5.11169e-54	1.29404	0.999	0.706	1.09682e-49	1	Npas3
258	3.12725e-43	1.73157	1	0.293	6.71014e-39	1	Creb5
259	1.25724e-42	1.44886	0.988	0.363	2.69766e-38	1	Htr1f
260	2.14276e-39	1.25439	0.987	0.386	4.59771e-35	1	Gfra1
261	2.44036e-37	1.41193	0.975	0.267	5.23628e-33	1	Lgr5
262	2.00509e-32	1.12454	1	0.98	4.30232e-28	1	Dlgap1
263	1.42876e-31	1.16718	0.977	0.51	3.0657e-27	1	March11
264	1.767e-30	1.10492	0.922	0.206	3.79145e-26	1	Htr2a
265	2.04725e-29	1.25605	1	0.716	4.39279e-25	1	Ryr3
266	3.33417e-29	1.28221	0.897	0.201	7.15413e-25	1	Gulp1
267	1.38585e-28	1.19374	0.829	0.109	2.97362e-24	1	Palld
268	8.94376e-28	1.24919	1	0.812	1.91906e-23	1	Esrrg
269	2.73488e-26	1.10811	0.999	0.671	5.86824e-22	1	A830018L16Rik
270	2.73945e-24	1.32242	0.999	0.653	5.87804e-20	1	Prune2
271	4.07217e-24	1.05448	0.997	0.69	8.73766e-20	1	Kif26b
272	1.87398e-23	1.15562	0.981	0.447	4.021e-19	1	Shisa6
273	1.1365e-22	0.930045	0.853	0.157	2.43859e-18	1	Rai14
274	1.52547e-22	1.06793	0.921	0.142	3.2732e-18	1	Tns1
275	2.47098e-22	1.04292	0.928	0.218	5.30197e-18	1	Tspan18
276	5.70695e-22	1.10714	1	0.949	1.22454e-17	1	Grip1
277	2.47418e-21	0.826433	0.99	0.703	5.30884e-17	1	Rasgef1b
278	7.12386e-20	0.865668	0.844	0.186	1.52857e-15	1	Pdgfc
279	4.97323e-19	0.952109	0.921	0.364	1.06711e-14	1	Nrp2
280	2.00898e-18	0.837792	0.789	0.125	4.31068e-14	1	Ret
281	8.51864e-17	0.687438	1	0.998	1.82785e-12	1	Ank3
282	1.08547e-16	0.984861	0.979	0.642	2.3291e-12	1	Caln1
283	1.51052e-16	1.03871	1	0.908	3.24112e-12	1	Dab1
284	8.49945e-16	0.822787	0.82	0.228	1.82373e-11	1	Mthfd1l
285	9.35256e-16	0.848505	0.767	0.08	2.00678e-11	1	Esrrb
286	1.12138e-15	0.989522	0.997	0.753	2.40614e-11	1	Gria3
287	4.1251e-15	0.948275	0.995	0.729	8.85124e-11	1	Pam
288	1.82528e-14	0.697473	0.699	0.117	3.9165e-10	1	Htra1
289	2.19521e-14	0.819382	0.886	0.358	4.71027e-10	1	March3
290	8.27141e-14	0.775907	0.907	0.42	1.7748e-09	1	Sh3pxd2a
291	1.32897e-13	0.773532	0.856	0.335	2.85158e-09	1	Nrip1
292	3.02788e-13	0.733866	0.721	0.097	6.49693e-09	1	Anxa4
293	3.29659e-13	0.910041	0.917	0.246	7.0735e-09	1	Sema3c
294	8.97918e-13	0.720354	0.653	0.096	1.92666e-08	1	Tiam2
295	1.23864e-12	0.678721	0.808	0.311	2.65775e-08	1	Ptpro
296	2.71189e-12	0.739153	0.827	0.279	5.8189e-08	1	Samd5
297	4.9219e-12	0.729547	0.634	0.065	1.05609e-07	1	Arhgap31
298	4.49813e-11	0.678647	0.891	0.497	9.65164e-07	1	Arhgap20
299	4.69671e-11	0.558132	0.741	0.276	1.00777e-06	1	Ripor2
300	5.75726e-11	0.632234	0.984	0.784	1.23534e-06	1	Mbnl2
301	8.12216e-11	0.942698	0.992	0.505	1.74277e-06	1	Klhl1
302	8.27227e-11	0.72241	0.657	0.141	1.77498e-06	1	Adamts16
303	1.08527e-10	0.721623	0.999	0.941	2.32867e-06	1	Epb41l3
304	1.53095e-10	0.722969	0.792	0.189	3.28497e-06	1	Tmod1
305	1.63076e-10	0.746997	0.949	0.571	3.49912e-06	1	Slco3a1
306	2.69703e-10	0.829909	0.942	0.515	5.78702e-06	1	Nefm
307	8.22648e-10	0.608751	0.825	0.348	1.76516e-05	1	Zfp536
308	8.80516e-10	0.576509	0.777	0.288	1.88932e-05	1	Frmpd1
309	1.97817e-09	0.740221	1	0.957	4.24456e-05	1	Otud7a
310	2.53806e-09	0.814671	0.849	0.224	5.44592e-05	1	Pappa
311	2.69936e-09	0.826431	0.997	0.757	5.79202e-05	1	Inpp4b
312	3.30768e-09	0.881567	0.997	0.687	7.09729e-05	1	Rgs6
313	5.14606e-09	0.619171	0.919	0.611	0.000110419	1	Slc7a14
314	5.84812e-09	0.772914	0.995	0.912	0.000125483	1	Opcml
315	7.35102e-09	0.468829	0.63	0.196	0.000157731	1	Nectin3
316	7.72491e-09	0.579491	0.921	0.596	0.000165753	1	Add2
317	9.06025e-09	0.0187748	0.981	0.948	0.000194406	1	Ryr2
318	9.2731e-09	0.549511	1	0.94	0.000198973	1	Dnm3
319	1.05544e-08	0.895292	1	0.964	0.000226465	1	Kcnd2
320	1.34592e-08	0.0385272	0.955	0.922	0.000288795	1	Exoc4
321	1.37936e-08	0.018497	0.897	0.784	0.000295969	1	Mctp1
322	1.83497e-08	0.714426	0.611	0.14	0.000393731	1	Ltbp1
323	2.47011e-08	0.480871	0.722	0.329	0.000530011	1	Abhd2
324	2.54363e-08	0.663736	0.505	0.028	0.000545787	1	Col27a1
325	2.82993e-08	0.543372	0.548	0.053	0.000607218	1	Htr1d
326	3.2705e-08	0.613637	0.949	0.623	0.000701752	1	Srrm4
327	3.59239e-08	0.632739	0.86	0.432	0.00077082	1	Cblb
328	3.60272e-08	0.54574	0.584	0.064	0.000773036	1	Npas1
329	4.0588e-08	0.579244	0.856	0.367	0.000870898	1	Chat
330	5.63944e-08	0.675962	0.676	0.119	0.00121006	1	Rnd3
331	6.37727e-08	0.0897535	0.83	0.741	0.00136837	1	Vti1a
332	8.48426e-08	0.800687	0.997	0.769	0.00182047	1	Nxph1
333	1.07811e-07	0.613577	0.984	0.804	0.00231331	1	Ldlrad4
334	1.28837e-07	0.53293	0.992	0.869	0.00276446	1	Nebl
335	1.38104e-07	0.00664591	0.952	0.893	0.00296329	1	Asap1
336	1.6419e-07	0.726718	1	0.985	0.00352303	1	Nrg1
337	1.79986e-07	0.457195	0.987	0.839	0.00386196	1	Epha5
338	2.00613e-07	0.550426	0.681	0.176	0.00430456	1	Abtb2
339	2.16872e-07	0.58425	0.81	0.368	0.00465341	1	Rhoq
340	2.29806e-07	0.529319	0.93	0.624	0.00493095	1	Grin3a
341	2.37781e-07	0.0107112	0.805	0.752	0.00510208	1	Kidins220
342	3.03752e-07	0.791599	0.999	0.796	0.00651762	1	Slit2
343	4.97483e-07	0.748397	0.991	0.789	0.0106745	1	Kcnip1
344	5.70645e-07	0.63827	0.591	0.081	0.0122443	1	Gm43122
345	7.28682e-07	0.045285	0.949	0.91	0.0156353	1	Tjp1
346	8.11771e-07	0.0220299	0.934	0.83	0.0174182	1	Msi2
347	9.36836e-07	0.645148	0.991	0.817	0.0201017	1	Csmd2
348	9.96965e-07	0.727756	0.996	0.814	0.0213919	1	Mast4
349	1.10306e-06	0.429684	0.581	0.157	0.0236683	1	Syt17
350	1.30762e-06	0.500734	0.868	0.564	0.0280575	1	Hmbox1
351	1.45664e-06	0.511963	0.842	0.48	0.031255	1	Greb1l
352	1.50661e-06	0.00575224	0.443	0.4	0.0323273	1	Itgb1
353	1.76432e-06	0.146795	1	0.976	0.037857	1	Pcdh7
354	2.50979e-06	0.702776	0.813	0.301	0.0538525	1	Nckap5
355	2.59312e-06	0.571484	0.92	0.653	0.0556407	1	Polb
356	2.62805e-06	0.514639	0.613	0.145	0.05639	1	Kcnk3
357	2.85268e-06	0.579713	0.804	0.409	0.0612099	1	Zswim5
358	3.07585e-06	0.683638	0.995	0.786	0.0659986	1	Tshz2
359	3.59946e-06	0.595008	0.587	0.101	0.0772336	1	Smoc1
360	4.11914e-06	0.463104	0.623	0.204	0.0883844	1	Fstl1
361	4.21347e-06	0.592225	0.968	0.761	0.0904084	1	Pid1
362	4.41917e-06	0.0587517	0.877	0.812	0.0948221	1	Nrg2
363	4.46061e-06	0.503032	0.768	0.352	0.0957112	1	Sgpp2
364	4.59761e-06	0.391381	0.668	0.338	0.0986509	1	Ttc39b
365	4.9335e-06	0.492253	0.651	0.22	0.105858	1	AF529169
366	5.00275e-06	0.424067	0.744	0.367	0.107344	1	Pmepa1
367	5.18704e-06	0.56226	0.75	0.29	0.111298	1	Cacng3
368	5.94987e-06	0.0281622	0.916	0.878	0.127666	1	Pde4dip
369	1.09635e-05	0.70691	0.998	0.729	0.235244	1	Cacna2d1
370	1.16353e-05	0.542446	0.9	0.618	0.249659	1	Glrb
371	1.25882e-05	0.622472	0.999	0.958	0.270104	1	Ppfia2
372	1.26135e-05	0.462105	0.778	0.392	0.270649	1	Kcnh1
373	1.27674e-05	0.000872663	0.724	0.683	0.27395	1	Herc2
374	1.31113e-05	0.630205	0.888	0.495	0.28133	1	Arnt2
375	1.34399e-05	0.445266	0.479	0.132	0.288381	1	Pkib
376	1.58414e-05	0.573772	0.564	0.079	0.339909	1	Prkd1
377	1.63234e-05	0.0451327	0.812	0.756	0.350252	1	Sorbs1
378	1.81379e-05	0.550603	0.624	0.116	0.389184	1	Bcl6
379	1.83166e-05	0.538696	0.938	0.641	0.393018	1	Thrb
380	1.87517e-05	0.0267048	0.908	0.865	0.402354	1	Atp6v0a1
381	1.90561e-05	0.967754	0.663	0.124	0.408886	1	Hmcn1
382	2.05107e-05	0.549354	0.933	0.697	0.440098	1	Pard3
383	2.10984e-05	0.105745	1	0.999	0.452708	1	Fam155a
384	2.36375e-05	0.888541	0.501	0.016	0.50719	1	Dkk2
385	2.50375e-05	0.416633	0.6	0.23	0.537229	1	Xrcc5
386	2.71284e-05	0.529753	0.96	0.625	0.582094	1	Snrpn
387	2.72898e-05	0.0546677	0.473	0.406	0.585557	1	Smap2
388	2.76173e-05	0.441422	0.451	0.068	0.592584	1	Grin3b
389	2.76669e-05	0.476816	0.645	0.27	0.593648	1	Timp3
390	2.96409e-05	0.0171333	0.469	0.422	0.636004	1	Galnt1
391	3.23134e-05	0.589176	0.728	0.174	0.693348	1	Prph
392	3.9511e-05	0.636717	0.962	0.715	0.847788	1	Pkp4
393	4.02256e-05	0.551319	1	0.956	0.863121	1	Ralyl
394	4.42676e-05	0.407429	0.914	0.708	0.949849	1	Foxn3
395	4.6848e-05	0.245556	0.514	0.3	1	1	Gm12236
396	4.7795e-05	0.512278	0.524	0.069	1	1	6030407O03Rik
397	5.15492e-05	0.331351	0.376	0.137	1	1	Grip1os2
398	5.80414e-05	0.0160038	0.67	0.621	1	1	Cdkal1
399	6.19254e-05	0.421893	0.584	0.196	1	1	Nedd9
400	6.43835e-05	0.427451	0.579	0.22	1	1	Atp2b4
401	6.60796e-05	0.404919	0.637	0.289	1	1	Xpnpep1
402	7.44835e-05	0.0174107	0.942	0.914	1	1	Apc
403	7.64838e-05	0.216501	1	0.998	1	1	Gria4
404	8.14827e-05	0.536955	0.992	0.894	1	1	Pak3
405	9.5904e-05	0.0594965	1	0.995	1	1	Pde4d
406	9.95142e-05	0.60167	0.529	0.031	1	1	Kcnk13
407	0.00010242	0.0473024	0.97	0.831	1	1	Hs3st5
408	0.000102654	0.471028	0.835	0.518	1	1	Cers6
409	0.000104213	0.432181	0.609	0.2	1	1	Dchs2
410	0.000107914	0.0289284	1	0.974	1	1	Lrrc4c
411	0.000110058	0.015164	0.991	0.982	1	1	Pclo
412	0.000111096	0.387052	0.572	0.217	1	1	Pfkfb3
413	0.000113299	0.442722	0.462	0.071	1	1	Npr3
414	0.000115725	0.0518454	0.476	0.401	1	1	Snx13
415	0.000116748	0.0530923	0.849	0.792	1	1	Ica1
416	0.000126616	0.0255098	0.952	0.929	1	1	Chd9
417	0.000131324	0.106821	0.987	0.969	1	1	4930402H24Rik
418	0.000133176	0.338118	0.474	0.181	1	1	Slc16a10
419	0.000135557	0.0367964	1	1	1	1	Nrg3
420	0.000135864	0.423109	0.611	0.258	1	1	Smad4
421	0.000164139	0.495137	0.638	0.219	1	1	Onecut2
422	0.000181098	0.919673	0.916	0.322	1	1	Pard3b
423	0.000188805	0.000483678	0.986	0.951	1	1	Ncam1
424	0.000199647	0.401699	0.674	0.321	1	1	Tm6sf1
425	0.000202507	0.372147	0.735	0.396	1	1	Shc3
426	0.000205116	0.0446521	0.499	0.43	1	1	Phka1
427	0.000218594	0.434056	0.521	0.12	1	1	Cpne8
428	0.000226025	0.00345117	0.95	0.916	1	1	Osbpl6
429	0.000231225	0.0802303	0.948	0.873	1	1	Ppm1e
430	0.000232488	0.04928	0.953	0.919	1	1	Ccdc88a
431	0.000243131	0.467105	0.492	0.073	1	1	Palmd
432	0.000248962	0.155641	0.949	0.807	1	1	Nr3c2
433	0.000250093	0.00815744	0.896	0.88	1	1	Dnajc6
434	0.000254384	0.247477	0.446	0.245	1	1	Gm48091
435	0.000262139	0.0666601	0.954	0.936	1	1	Kansl1
436	0.000269132	0.0208058	0.547	0.496	1	1	Trappc8
437	0.000269309	0.0088605	1	0.997	1	1	Anks1b
438	0.000271345	0.0646513	0.559	0.462	1	1	Stx8
439	0.000271705	0.0781901	0.919	0.864	1	1	Fam49b
440	0.000306241	0.0111359	0.818	0.769	1	1	Ncoa2
441	0.000313044	0.0987896	0.88	0.78	1	1	Mical3
442	0.000314211	0.520186	0.653	0.229	1	1	Azin2
443	0.000320869	0.145216	1	1	1	1	Meg3
444	0.000342248	0.339844	0.799	0.482	1	1	Cdh11
445	0.000352089	0.0934561	0.86	0.79	1	1	Pacsin1
446	0.000397824	0.0322416	0.737	0.675	1	1	Nckap1
447	0.000399036	0.489151	0.514	0.072	1	1	Adamtsl3
448	0.000442626	0.63958	0.498	0.09	1	1	D5Ertd615e
449	0.000450469	0.510567	0.787	0.344	1	1	Sdk2
450	0.000460668	0.028392	0.844	0.766	1	1	Clvs1
451	0.000460709	0.518988	0.918	0.702	1	1	Gigyf2
452	0.000468639	0.0113191	0.584	0.517	1	1	Mvb12b
453	0.000469467	0.00650889	0.799	0.754	1	1	Ankrd11
454	0.000474516	0.422198	0.733	0.398	1	1	Sertad2
455	0.000479211	0.00282746	0.366	0.334	1	1	Xiap
456	0.000485644	0.0334771	0.96	0.937	1	1	Upp2
457	0.000512168	0.0259739	0.407	0.357	1	1	Epc2
458	0.000515238	0.468487	0.915	0.669	1	1	Stmn2
459	0.000516076	0.0304288	0.7	0.637	1	1	Bmpr2
460	0.000518756	0.0382078	0.81	0.736	1	1	Kif1a
461	0.000571772	0.49371	0.871	0.537	1	1	Kcnk10
462	0.000594455	0.0264994	0.416	0.359	1	1	D130040H23Rik
463	0.000628591	0.0243185	0.876	0.761	1	1	Rgs7bp
464	0.000662192	0.517744	0.868	0.531	1	1	Pcnx
465	0.000679225	0.0448845	0.385	0.325	1	1	Cyb5r4
466	0.000687672	0.0126392	0.962	0.892	1	1	Robo2
467	0.00069797	0.293329	0.512	0.227	1	1	B3glct
468	0.000776255	0.401647	0.781	0.479	1	1	Nup93
469	0.000808478	0.384257	0.737	0.429	1	1	Snx24
470	0.000815525	0.193287	1	1	1	1	Ank2
471	0.000817199	4.93065e-05	0.297	0.279	1	1	Tubgcp5
472	0.000889898	0.0548905	0.596	0.514	1	1	Nfyc
473	0.000895932	0.477745	0.645	0.202	1	1	Chst8
474	0.000905089	0.0285644	0.718	0.651	1	1	Ttc7b
475	0.000945419	0.461036	0.816	0.424	1	1	Fgf1
476	0.000973576	0.0177816	0.529	0.484	1	1	Scfd2
477	0.000986648	0.0145313	0.373	0.33	1	1	Zfyve1
478	0.00105683	0.39038	0.85	0.585	1	1	Pcdh17
479	0.00105722	0.462145	0.909	0.517	1	1	Syndig1
480	0.0010597	0.0310125	0.422	0.36	1	1	Tpk1
481	0.00106457	0.399472	0.529	0.144	1	1	Gprc5b
482	0.00113991	0.332388	0.595	0.279	1	1	Ccdc171
483	0.00114756	0.0356423	0.663	0.603	1	1	Ralgapb
484	0.00118837	0.0174273	0.365	0.313	1	1	Manba
485	0.00120993	0.44566	0.662	0.296	1	1	Hcrtr2
486	0.0012289	0.0141939	0.9	0.853	1	1	Nsf
487	0.00124474	0.0953594	0.999	0.994	1	1	Lrrtm4
488	0.00128783	0.418478	0.801	0.493	1	1	Neto1
489	0.00137665	0.00113395	0.802	0.752	1	1	Ptk2
490	0.00139583	0.0375718	0.982	0.969	1	1	Luc7l2
491	0.00140068	0.00896068	0.576	0.521	1	1	Kpna4
492	0.00142941	0.340935	0.517	0.183	1	1	Pla2g7
493	0.00148435	0.565346	0.811	0.45	1	1	Zfpm2
494	0.00149927	0.0057633	0.663	0.621	1	1	Ppp2r5e
495	0.00155499	0.00318439	0.669	0.619	1	1	Pfkp
496	0.0016304	0.56762	0.818	0.38	1	1	Ppargc1a
497	0.00168093	0.373047	0.39	0.101	1	1	Gm48749
498	0.00168891	0.0113432	0.481	0.423	1	1	Myrip
499	0.00172859	0.204848	0.502	0.282	1	1	Galnt9
500	0.00174418	0.524793	0.837	0.487	1	1	Epha7
501	0.00175377	0.0670793	0.824	0.752	1	1	Fam172a
502	0.00176442	0.181818	0.96	0.671	1	1	Zfp385b
503	0.0018572	0.0397877	0.425	0.366	1	1	Wdr20
504	0.00186988	0.00116658	0.391	0.366	1	1	Tab2
505	0.0018708	0.0234558	0.397	0.362	1	1	Sec23a
506	0.00191627	0.0177536	0.341	0.278	1	1	Adcy1
507	0.00191948	0.0172194	0.769	0.712	1	1	Rock1
508	0.00192192	0.00040678	0.41	0.361	1	1	Lrrn2
509	0.00197926	0.00968869	0.555	0.513	1	1	Pcmt1
510	0.0020959	0.00620349	0.643	0.555	1	1	Rph3a
511	0.00211789	0.0088265	0.811	0.75	1	1	Sh3gl2
512	0.00219109	0.330701	0.584	0.265	1	1	Hspa12a
513	0.00221615	0.0172478	0.525	0.424	1	1	Tshz3
514	0.00226339	0.0234076	0.365	0.32	1	1	Uggt1
515	0.00235452	0.0800223	0.917	0.85	1	1	Ralgapa2
516	0.00237362	0.000294772	0.576	0.527	1	1	Vps41
517	0.00238974	0.0179403	0.885	0.831	1	1	Nr6a1
518	0.00241767	0.56828	0.43	0.007	1	1	1700030N03Rik
519	0.00244431	0.306507	0.595	0.323	1	1	Nefl
520	0.00246742	0.38318	0.525	0.238	1	1	Gm11417
521	0.00247434	0.0880752	0.453	0.357	1	1	Sept6
522	0.00248329	0.0348216	0.481	0.429	1	1	Tcerg1
523	0.00250434	0.0162137	0.608	0.552	1	1	D5Ertd579e
524	0.00256623	0.0044727	0.567	0.518	1	1	Tpr
525	0.00256788	0.296366	0.67	0.377	1	1	Cplx1
526	0.00259305	0.425598	0.991	0.83	1	1	Pde4b
527	0.00262831	0.0447012	0.947	0.914	1	1	Unc80
528	0.00263268	0.0017464	0.511	0.465	1	1	Rab6a
529	0.00273659	0.00504884	0.449	0.422	1	1	Gcc2
530	0.00274057	0.0029933	0.416	0.384	1	1	Tmem55a
531	0.00283829	0.0110351	0.588	0.534	1	1	Daam1
532	0.0028414	0.00797188	0.484	0.451	1	1	March6
533	0.00284636	0.0312394	0.624	0.546	1	1	Agtpbp1
534	0.00286744	0.464809	0.999	0.966	1	1	Rgs7
535	0.00287494	0.430134	0.902	0.612	1	1	D430041D05Rik
536	0.00289128	0.290971	0.608	0.322	1	1	Stac2
537	0.00295837	0.0424267	0.765	0.623	1	1	Slc35f4
538	0.00297043	0.314574	0.802	0.581	1	1	Eps15l1
539	0.00299453	0.0251945	0.782	0.709	1	1	Ppp1r12a
540	0.00299462	0.000566753	0.307	0.295	1	1	Brd3
541	0.0030113	0.172834	0.996	0.982	1	1	Park2
542	0.00301912	0.0215507	0.374	0.272	1	1	Lrmda
543	0.00302436	0.00964049	0.38	0.335	1	1	Abcb7
544	0.00315814	0.0196599	0.773	0.727	1	1	Stxbp1
545	0.00317899	0.439439	1	0.922	1	1	Dscam
546	0.00327176	0.03398	0.816	0.753	1	1	Fnbp1
547	0.00327718	0.309332	0.975	0.773	1	1	Ano4
548	0.00334197	0.0457767	0.725	0.641	1	1	Plekha6
549	0.00335952	0.00661085	0.485	0.449	1	1	Bdp1
550	0.00336892	0.00475354	0.253	0.234	1	1	Wipi2
551	0.00343375	0.0379571	0.932	0.891	1	1	Hecw2
552	0.00344291	0.163955	0.989	0.957	1	1	Magi1
553	0.00344988	0.450427	0.602	0.203	1	1	Golim4
554	0.00345689	0.0170054	0.372	0.331	1	1	Dcun1d1
555	0.00350953	0.0744693	0.903	0.849	1	1	Ankrd17
556	0.00360497	0.0416988	0.724	0.645	1	1	Phlpp1
557	0.00362877	0.102827	0.974	0.931	1	1	Gpatch8
558	0.00367826	0.0486419	0.432	0.363	1	1	Ddi2
559	0.00374741	0.362269	0.399	0.068	1	1	Shc4
560	0.00379255	0.0190895	0.503	0.448	1	1	Fbxw11
561	0.00382266	0.0477544	0.956	0.915	1	1	Kif1b
562	0.00384452	0.0935444	0.538	0.416	1	1	Tm9sf4
563	0.00385971	0.065097	0.989	0.97	1	1	Rtn3
564	0.00393953	0.322377	0.645	0.348	1	1	Tmem63c
565	0.0039913	0.00319729	0.494	0.466	1	1	Slc12a5
566	0.00400998	0.182841	0.379	0.219	1	1	Gm31763
567	0.00401348	0.0906679	0.93	0.766	1	1	Enox1
568	0.00407658	0.0672252	0.353	0.272	1	1	Mpc2
569	0.00411795	0.0314561	0.453	0.396	1	1	Safb2
570	0.00419951	0.631778	0.979	0.74	1	1	Pitpnc1
571	0.00425375	0.0460959	0.441	0.37	1	1	Mphosph8
572	0.00426284	0.39224	0.904	0.637	1	1	Gm13629
573	0.00448395	0.370792	0.441	0.081	1	1	Ahnak2
574	0.00464754	0.187573	0.558	0.375	1	1	Osbp2
575	0.00466575	0.0287424	0.32	0.272	1	1	Sirt2
576	0.00466806	0.411685	0.474	0.081	1	1	Gm39185
577	0.00474018	0.00206508	0.383	0.344	1	1	Galnt7
578	0.00475496	0.448432	0.882	0.575	1	1	Rps6ka3
579	0.00475527	0.416401	0.526	0.14	1	1	Sash1
580	0.00476545	0.402053	0.931	0.677	1	1	Glra1
581	0.00485878	0.011719	0.351	0.32	1	1	Naa35
582	0.0048695	0.576758	0.894	0.379	1	1	Slc5a7
583	0.0050613	0.0274755	0.44	0.39	1	1	Trmt1l
584	0.00506951	0.0105283	0.548	0.508	1	1	Slc38a2
585	0.00510919	0.0348348	0.645	0.57	1	1	Atp6v1h
586	0.00511657	0.0921992	0.647	0.54	1	1	Cltc
587	0.00516981	0.0635559	0.55	0.462	1	1	Tbck
588	0.00518564	0.0143478	0.529	0.478	1	1	Ythdf3
589	0.00531333	0.00586383	0.261	0.246	1	1	Drosha
590	0.00580648	0.00192866	0.326	0.304	1	1	Tbc1d32
591	0.00591754	0.0691856	0.646	0.537	1	1	Clvs2
592	0.00594277	0.0760734	0.825	0.742	1	1	Nfasc
593	0.00595376	0.0227512	0.606	0.539	1	1	Ranbp17
594	0.00603	0.00746284	0.535	0.491	1	1	Golgb1
595	0.00606965	0.00127604	0.453	0.424	1	1	Ankrd13c
596	0.00615615	0.6859	0.905	0.459	1	1	Dock10
597	0.00619241	0.00639276	0.377	0.325	1	1	Itm2b
598	0.00624765	0.0219255	0.342	0.3	1	1	Fkbp15
599	0.006275	0.00332719	0.305	0.281	1	1	Prpf38b
600	0.00638253	0.0356433	0.449	0.387	1	1	Rnf24
601	0.00644103	0.318986	0.556	0.276	1	1	Ski
602	0.00665898	0.315366	0.635	0.352	1	1	Tmem196
603	0.00669774	0.0248527	0.576	0.511	1	1	Tacc1
604	0.00679906	0.00620801	0.661	0.618	1	1	Gatad2b
605	0.00696687	0.613865	0.919	0.58	1	1	Chsy3
606	0.00699874	0.0892529	0.599	0.475	1	1	Rnf38
607	0.00707653	0.371566	0.667	0.345	1	1	Spats2l
608	0.00711948	0.494675	1	0.959	1	1	Map1b
609	0.00726387	0.0503577	0.598	0.509	1	1	Babam2
610	0.00728708	0.0321731	0.356	0.312	1	1	Suco
611	0.00731121	0.0090169	0.477	0.436	1	1	Myo9b
612	0.00732294	0.102026	0.795	0.661	1	1	St3gal3
613	0.00755922	0.00651434	0.834	0.773	1	1	Gnao1
614	0.00756837	0.0213164	0.514	0.449	1	1	Erbin
615	0.00756884	0.370507	0.994	0.784	1	1	Kirrel3
616	0.00764659	0.0139877	0.375	0.34	1	1	Dlg5
617	0.0076724	0.321512	0.658	0.379	1	1	Arhgef10l
618	0.00785327	0.0257838	0.829	0.782	1	1	Phf21a
619	0.00788819	0.0341052	0.435	0.343	1	1	Fndc3b
620	0.00790742	0.429934	0.994	0.853	1	1	Elavl2
621	0.00801964	0.0196375	0.321	0.29	1	1	Jmy
622	0.00812251	0.0265139	0.602	0.539	1	1	Hmg20a
623	0.00833664	0.068097	0.717	0.646	1	1	Slc25a12
624	0.00858687	0.0187467	0.785	0.735	1	1	Erc1
625	0.00883247	0.00711392	0.691	0.611	1	1	Man1a2
626	0.00891839	0.0404146	0.677	0.612	1	1	Map7d2
627	0.00913905	0.000917933	0.719	0.666	1	1	Dmxl2
628	0.00915889	0.0108945	0.385	0.345	1	1	Cpsf7
629	0.00920149	0.0683972	0.987	0.961	1	1	Dync1i1
630	0.0094841	0.000982214	0.26	0.246	1	1	Man1b1
631	0.00952666	0.0106004	0.502	0.465	1	1	Tlk2
632	0.00961695	0.00180532	0.268	0.253	1	1	Nadk
633	0.00964198	0.191456	0.41	0.205	1	1	Arhgap42
634	0.0096706	0.048924	0.356	0.285	1	1	Fbxo18
635	0.00977929	0.0291449	0.899	0.869	1	1	Ehbp1
636	0.00988301	0.478664	0.648	0.234	1	1	Sytl2
637	0.00995469	0.0529962	0.937	0.914	1	1	Snap91
638	0.00996094	0.00382605	0.421	0.389	1	1	Uxs1
639	0.0100054	0.00864117	0.332	0.304	1	1	Atp5b
640	0.0102954	0.0190255	0.829	0.788	1	1	AI314180
641	0.0104056	0.154779	0.946	0.844	1	1	Scn1a
642	0.0104439	0.0275041	0.434	0.384	1	1	Prepl
643	0.0104833	0.278975	0.718	0.456	1	1	Kif16b
644	0.0104956	0.338378	0.77	0.487	1	1	Pak1
645	0.0107532	0.0109006	0.296	0.26	1	1	Actn1
646	0.0109369	0.0316576	0.306	0.251	1	1	L3mbtl3
647	0.0112542	0.356803	0.557	0.205	1	1	Sec14l1
648	0.0112587	0.015346	0.323	0.273	1	1	Usp3
649	0.0112986	0.432602	0.708	0.337	1	1	Kctd1
650	0.0114879	0.0302418	0.416	0.363	1	1	Gdi2
651	0.0115551	0.0171339	0.378	0.343	1	1	Nbr1
652	0.0116103	0.000664932	0.31	0.299	1	1	Dnajc24
653	0.0116715	0.100336	0.881	0.804	1	1	Bcas3
654	0.0117485	0.0395286	0.794	0.715	1	1	Syn1
655	0.0117907	0.0346011	0.44	0.386	1	1	Kansl3
656	0.0118088	0.0261403	0.592	0.516	1	1	Nipal2
657	0.0118659	0.865385	0.854	0.332	1	1	Tmem132d
658	0.0119766	0.00235968	0.303	0.282	1	1	Zfp346
659	0.0120685	0.107886	0.72	0.591	1	1	Atxn7l1
660	0.0120837	0.391408	0.729	0.364	1	1	Adgra1
661	0.0122429	0.00503265	0.374	0.346	1	1	Axin1
662	0.0122687	0.0705816	0.776	0.679	1	1	Dock9
663	0.0125031	0.0470854	0.663	0.576	1	1	Rab10
664	0.0125308	0.0753636	0.895	0.834	1	1	Baz2b
665	0.0125351	0.0303541	0.398	0.344	1	1	Grb2
666	0.0125577	0.0318193	0.289	0.236	1	1	Zfp948
667	0.0127976	0.03469	0.642	0.572	1	1	Adar
668	0.0128726	0.047092	0.923	0.886	1	1	Cdc42bpa
669	0.0130751	0.0349602	0.519	0.452	1	1	Smc5
670	0.0132616	0.0877236	0.781	0.67	1	1	Tmtc1
671	0.0132694	0.214754	0.994	0.894	1	1	Plcb1
672	0.0133828	0.0425497	0.388	0.31	1	1	Map1a
673	0.0136545	0.213637	0.568	0.365	1	1	Tfg
674	0.0137017	0.00789197	0.779	0.73	1	1	Nbeal1
675	0.0137119	0.0129853	0.534	0.491	1	1	Fbxw4
676	0.0138255	0.0286769	0.453	0.401	1	1	Tbc1d19
677	0.0139823	0.285161	0.72	0.432	1	1	Flt3
678	0.0140717	0.0157324	0.477	0.432	1	1	Cd2ap
679	0.0141165	0.00658593	0.587	0.541	1	1	Rngtt
680	0.0143942	0.0474536	0.332	0.271	1	1	Tnfrsf21
681	0.0144002	0.0144442	0.729	0.675	1	1	Hook3
682	0.0144484	0.0168493	0.568	0.511	1	1	Ralgps2
683	0.0144882	0.0760496	0.485	0.393	1	1	Snx25
684	0.0145358	0.50524	0.75	0.459	1	1	Gm26883
685	0.0145446	0.00220448	0.634	0.596	1	1	Mkl2
686	0.0146417	0.408516	0.923	0.708	1	1	Eml5
687	0.0147394	0.298784	0.553	0.305	1	1	Stat3
688	0.0150636	0.0409746	0.704	0.643	1	1	Gapvd1
689	0.0151765	0.0569688	0.75	0.671	1	1	Pkia
690	0.0152234	0.0445116	0.292	0.234	1	1	Acbd3
691	0.0152377	0.0147046	0.294	0.265	1	1	Sptlc1
692	0.0154312	0.0171193	0.43	0.389	1	1	Metap2
693	0.0154603	0.0136884	0.267	0.236	1	1	Rcbtb1
694	0.0155046	0.0563706	0.698	0.621	1	1	Camkmt
695	0.0155777	0.160232	0.991	0.964	1	1	Myt1l
696	0.0157539	0.0611745	0.607	0.509	1	1	Atxn7
697	0.0159769	0.489995	0.966	0.685	1	1	Hdac9
698	0.0162957	0.0486184	0.656	0.576	1	1	Ppp1r13b
699	0.0164385	0.0515852	0.778	0.703	1	1	Akap9
700	0.0165193	0.0319272	0.476	0.417	1	1	Vapa
701	0.0168661	0.00854648	0.338	0.298	1	1	Tmem131l
702	0.0168915	0.0162816	0.328	0.298	1	1	Stam
703	0.016948	0.226793	0.631	0.415	1	1	Disp2
704	0.0170422	0.219684	0.951	0.869	1	1	Aak1
705	0.0171164	0.30037	0.741	0.483	1	1	Atp1b3
706	0.0176183	0.00892482	0.436	0.402	1	1	Ddx46
707	0.0177243	0.030586	0.52	0.456	1	1	Ola1
708	0.0179052	0.0119215	0.285	0.257	1	1	Dnajc21
709	0.0179168	0.00170929	0.442	0.411	1	1	Ube2d3
710	0.0179195	0.248922	0.467	0.233	1	1	Tvp23a
711	0.0179843	0.0530574	0.966	0.897	1	1	Phactr1
712	0.0179925	0.0318551	0.612	0.535	1	1	Tmod2
713	0.0182452	0.0690532	0.491	0.396	1	1	Me1
714	0.0182681	0.0463275	0.697	0.611	1	1	Zfp398
715	0.0183512	0.0122141	0.312	0.271	1	1	Zfp523
716	0.0186608	0.01219	0.411	0.374	1	1	Dicer1
717	0.0187161	0.00718823	0.383	0.343	1	1	Fbxo8
718	0.0188715	0.43	0.475	0.09	1	1	Colgalt2
719	0.0189964	0.0294737	0.523	0.463	1	1	Dhx57
720	0.0192869	0.262419	0.44	0.16	1	1	Itpr2
721	0.0192968	0.149488	0.736	0.554	1	1	Fryl
722	0.0197622	0.0327376	0.353	0.302	1	1	Dcun1d2
723	0.0197702	0.0347461	0.774	0.71	1	1	Gbf1
724	0.0198216	0.31455	0.547	0.256	1	1	Ddr1
725	0.0199483	0.0163219	0.482	0.434	1	1	Kdm5c
726	0.0200942	0.0323432	0.706	0.655	1	1	Phactr3
727	0.0201414	0.00838168	0.463	0.412	1	1	Tlk1
728	0.020162	0.103713	0.892	0.694	1	1	Thsd7a
729	0.0202237	0.0153183	0.646	0.596	1	1	Thoc2
730	0.0203519	0.0788625	0.963	0.943	1	1	Zcchc7
731	0.0205896	0.0539376	0.56	0.49	1	1	Mnat1
732	0.0208615	0.287733	0.464	0.192	1	1	Junos
733	0.0215716	0.113349	0.48	0.333	1	1	Scn1b
734	0.0217595	0.310866	0.51	0.208	1	1	Ell2
735	0.0219402	0.040242	0.274	0.225	1	1	Vps39
736	0.0223983	0.11752	0.642	0.524	1	1	Slc23a2
737	0.0224534	0.0565291	0.552	0.466	1	1	Iqsec2
738	0.0225111	0.184116	1	0.998	1	1	Ctnnd2
739	0.022693	0.0129144	0.35	0.318	1	1	Gars
740	0.0226982	0.111626	0.971	0.938	1	1	Xkr6
741	0.0227991	0.101982	0.86	0.706	1	1	Btbd11
742	0.0232315	0.113432	0.327	0.201	1	1	Pik3r1
743	0.0232516	0.304061	0.531	0.255	1	1	Mxi1
744	0.0232592	0.0142634	0.674	0.604	1	1	Rap1gap2
745	0.0234794	0.291603	0.524	0.266	1	1	Arhgef4
746	0.0237816	0.203489	0.935	0.809	1	1	Scn8a
747	0.0238167	0.00582263	0.253	0.234	1	1	Dirc2
748	0.0238581	0.0104154	0.534	0.501	1	1	Ube2r2
749	0.0240328	0.00700941	0.607	0.558	1	1	Dyrk1a
750	0.0240979	0.0653373	0.585	0.495	1	1	Clstn3
751	0.0242021	0.0687916	0.856	0.762	1	1	Tcf12
752	0.0242261	0.0855346	0.684	0.587	1	1	Cwc27
753	0.0244288	0.340145	0.543	0.229	1	1	Rab31
754	0.0247319	0.0324257	0.395	0.331	1	1	Nrip3
755	0.0249574	0.106985	0.851	0.759	1	1	Arhgef12
756	0.0249637	0.0233752	0.267	0.228	1	1	Gdap2
757	0.025263	0.0177021	0.378	0.235	1	1	Slc4a4
758	0.0253459	0.371212	0.923	0.772	1	1	Nfat5
759	0.025582	0.0630503	0.653	0.56	1	1	Arfgef2
760	0.0256255	0.0246569	0.301	0.258	1	1	Vta1
761	0.0256635	0.00159137	0.306	0.285	1	1	Ppil2
762	0.0258572	0.0187112	0.878	0.831	1	1	Spag9
763	0.0258704	0.0614312	0.444	0.364	1	1	Rragb
764	0.0260587	0.325567	0.901	0.712	1	1	Atp2b1
765	0.0260708	0.0367515	0.617	0.492	1	1	Foxp1
766	0.0260987	0.0334384	0.354	0.298	1	1	Hp1bp3
767	0.0261419	0.0389615	0.754	0.681	1	1	Lcor
768	0.0262431	0.0183957	0.5	0.452	1	1	Sept7
769	0.0266702	0.00212208	0.446	0.42	1	1	Prpf6
770	0.0267557	0.0171762	0.483	0.434	1	1	Wasf3
771	0.026946	0.0345635	0.418	0.361	1	1	Snx30
772	0.0276151	0.324427	0.547	0.248	1	1	Tpm1
773	0.027638	0.00351271	0.654	0.591	1	1	Dym
774	0.0276725	0.0201679	0.35	0.309	1	1	Lancl1
775	0.0276753	0.0307765	0.275	0.232	1	1	Kdm3a
776	0.0277282	0.0371242	0.464	0.403	1	1	2810403A07Rik
777	0.0277362	0.0196998	0.286	0.247	1	1	Tom1
778	0.0277456	0.0928238	0.412	0.292	1	1	Pgbd5
779	0.0280813	0.0982316	0.773	0.654	1	1	Luzp1
780	0.0281437	0.133511	0.83	0.714	1	1	Cux1
781	0.0282033	0.301339	0.635	0.355	1	1	Nin
782	0.0282061	0.0308682	0.383	0.329	1	1	Uqcc1
783	0.0283056	0.033862	0.986	0.972	1	1	Lncpint
784	0.0284388	0.0754796	0.337	0.247	1	1	Csnk1d
785	0.0286312	0.00919378	0.267	0.25	1	1	Tyw1
786	0.0286818	0.0772914	0.329	0.246	1	1	Plpbp
787	0.0288086	0.569395	0.925	0.598	1	1	Pcbp3
788	0.028907	0.046014	0.308	0.242	1	1	1810013L24Rik
789	0.0290956	0.0195906	0.426	0.389	1	1	Ncoa5
790	0.0292465	0.00139246	0.313	0.295	1	1	Tsg101
791	0.0292737	0.117069	0.366	0.15	1	1	Itga8
792	0.0297319	0.264821	0.414	0.154	1	1	Nefh
793	0.0297917	0.0131641	0.466	0.417	1	1	Foxj3
794	0.0302668	0.077909	0.53	0.433	1	1	Actr2
795	0.030452	0.689651	0.997	0.751	1	1	Etl4
796	0.030655	0.0342369	0.398	0.341	1	1	Zfp182
797	0.0306696	0.0163972	0.485	0.452	1	1	Arid4a
798	0.0311036	0.0129177	0.422	0.378	1	1	Calm1
799	0.0312015	0.0360071	0.269	0.221	1	1	Rtca
800	0.0313549	0.388537	0.926	0.635	1	1	Miat
801	0.031589	0.0264476	0.366	0.323	1	1	Csnk2a1
802	0.031702	0.314053	0.408	0.089	1	1	Mcam
803	0.031798	0.000978941	0.946	0.914	1	1	Gm20388
804	0.0323047	0.0154366	0.404	0.371	1	1	Hbs1l
805	0.0324278	0.217796	0.909	0.671	1	1	Cdh13
806	0.0326637	0.00373196	0.639	0.588	1	1	Ggnbp2
807	0.032938	0.114524	0.739	0.601	1	1	Evi5
808	0.0329951	0.437547	0.844	0.48	1	1	Fmn1
809	0.0332007	0.086272	0.822	0.654	1	1	Grik4
810	0.033412	0.00350215	0.487	0.448	1	1	Phtf1
811	0.0335502	0.0164307	0.383	0.338	1	1	Alkbh8
812	0.0338592	0.0144766	0.393	0.363	1	1	Brd9
813	0.0338612	0.0643602	0.308	0.235	1	1	Klhl18
814	0.0343713	0.0237818	0.469	0.415	1	1	Cabin1
815	0.0346379	0.0300193	0.469	0.411	1	1	Dcaf8
816	0.0347661	0.0547044	0.515	0.433	1	1	Ndfip2
817	0.0352929	0.0184647	0.264	0.227	1	1	Tdrd7
818	0.0353775	0.232795	0.435	0.242	1	1	Gm38304
819	0.0359074	0.0817584	0.867	0.787	1	1	Ago3
820	0.0359106	0.0130393	0.27	0.239	1	1	Dnajc19
821	0.0360128	0.0517095	0.298	0.234	1	1	Dusp22
822	0.0363202	0.0954376	0.693	0.579	1	1	Atp11b
823	0.036461	0.00169327	0.345	0.315	1	1	Snx12
824	0.0366748	0.0681182	0.792	0.713	1	1	Wnk2
825	0.0367525	0.00706555	0.256	0.241	1	1	Prkag1
826	0.0368644	0.00439774	0.292	0.278	1	1	Ttc13
827	0.0368962	0.00586745	0.71	0.654	1	1	Kifap3
828	0.0368989	0.284047	0.597	0.27	1	1	Igsf21
829	0.0371583	0.059997	0.454	0.38	1	1	Creb1
830	0.0372374	0.0522232	0.695	0.577	1	1	Farp1
831	0.03725	0.0100355	0.309	0.283	1	1	Xpo4
832	0.037492	0.01186	0.406	0.379	1	1	Hibadh
833	0.0376305	0.0588157	0.938	0.864	1	1	Slc24a2
834	0.0376971	0.024988	0.37	0.33	1	1	Chd1
835	0.0379845	0.00416699	0.311	0.289	1	1	Ppp6c
836	0.0382574	0.0310698	0.779	0.715	1	1	Oxct1
837	0.0383285	0.00328872	0.261	0.239	1	1	Zfp326
838	0.0384837	0.170507	0.724	0.556	1	1	Olfm2
839	0.0385899	0.0288335	0.269	0.226	1	1	Bsdc1
840	0.0387919	0.0979415	0.44	0.327	1	1	Agpat3
841	0.0388006	0.284425	0.385	0.123	1	1	Gm38399
842	0.0388694	0.0262687	0.448	0.399	1	1	Mthfs
843	0.0392455	0.30266	0.479	0.18	1	1	Itga3
844	0.0392563	0.0680109	0.358	0.274	1	1	Tbcel
845	0.0393638	0.0322688	0.401	0.346	1	1	Ric3
846	0.0395645	0.0584847	0.467	0.393	1	1	Acbd5
847	0.0397597	0.0317966	0.348	0.303	1	1	Gtf3c1
848	0.0397932	0.144795	0.947	0.8	1	1	Pbx1
849	0.0398003	0.0723871	0.641	0.541	1	1	Myh10
850	0.040067	0.055264	0.397	0.325	1	1	Dnajc11
851	0.0402071	0.0497155	0.402	0.336	1	1	Syngr1
852	0.0403015	0.0121575	0.457	0.412	1	1	Gm49353
853	0.0404842	0.0189243	0.496	0.442	1	1	Psap
854	0.0407231	0.0288624	0.418	0.363	1	1	Anapc10
855	0.0408809	0.0357618	0.281	0.231	1	1	Cenpp
856	0.0409959	0.0340753	0.257	0.218	1	1	Zfp410
857	0.0411479	0.0155481	0.263	0.228	1	1	Trappc6b
858	0.0411656	0.0707311	0.316	0.231	1	1	Ago1
859	0.0412308	0.361404	0.807	0.549	1	1	Susd4
860	0.0414487	0.0127552	0.396	0.363	1	1	Pigu
861	0.0415297	0.080295	0.872	0.79	1	1	AC149090.1
862	0.0416177	0.0689571	0.491	0.411	1	1	Xpo1
863	0.0417083	0.0136464	0.262	0.238	1	1	Hpf1
864	0.0419174	0.0470853	0.598	0.511	1	1	Lonp2
865	0.0422382	0.20972	0.258	0.086	1	1	Gm16226
866	0.0423362	0.178721	0.409	0.23	1	1	Skap2
867	0.0423687	0.00893871	0.292	0.27	1	1	Ttc27
868	0.04237	0.0301976	0.368	0.317	1	1	Vopp1
869	0.0424775	0.0497287	0.326	0.259	1	1	Aebp2
870	0.0426721	0.0755442	0.815	0.726	1	1	Tom1l2
871	0.0426843	0.0120789	0.382	0.348	1	1	Atg4c
872	0.0433605	0.0381806	0.433	0.372	1	1	Tor1aip2
873	0.0433613	0.00950154	0.424	0.352	1	1	Mapk4
874	0.0435903	0.0669711	0.882	0.816	1	1	Ablim1
875	0.043755	0.0989868	0.778	0.527	1	1	Xylt1
876	0.0439491	0.0103346	0.491	0.437	1	1	Bbx
877	0.0440832	0.074058	0.731	0.638	1	1	Elavl3
878	0.044558	0.0518199	0.391	0.32	1	1	Sfi1
879	0.0449779	0.3823	0.738	0.471	1	1	Grk5
880	0.0453005	0.00841659	0.346	0.317	1	1	Sugp2
881	0.0454654	0.307821	0.494	0.192	1	1	Rab15
882	0.0456096	0.192747	0.405	0.212	1	1	Pla2g3
883	0.0462491	0.2339	0.311	0.138	1	1	4930532I03Rik
884	0.0463813	0.0590628	0.752	0.662	1	1	Rptor
885	0.0463842	0.0622168	0.478	0.374	1	1	Pip4k2a
886	0.0464166	0.0446265	0.545	0.462	1	1	Exoc5
887	0.0465191	3.07891e-05	0.584	0.534	1	1	Kcnq2
888	0.0466154	0.318726	0.687	0.391	1	1	Kcna1
889	0.0469608	0.0201248	0.424	0.378	1	1	Ext2
890	0.0472762	0.0265846	0.323	0.291	1	1	Arpc1a
891	0.0474213	0.0272187	0.667	0.597	1	1	Adcy9
892	0.0474394	0.0515708	0.435	0.372	1	1	Dnajb4
893	0.0475704	0.0411998	0.382	0.322	1	1	Gpr107
894	0.048352	0.0445738	0.395	0.332	1	1	Nars2
895	0.0490494	0.154984	0.676	0.561	1	1	Paxbp1
896	0.0496742	0.0291604	0.428	0.375	1	1	Zfp973
897	0.0498739	0.0141784	0.34	0.314	1	1	Clip2
898	0.0499006	0.067032	0.75	0.617	1	1	Slc2a13
899	0.0499038	0.313413	0.372	0.055	1	1	Synpo
900	0.0500029	0.193673	0.527	0.33	1	1	Sfmbt2
901	0.050167	0.211797	0.997	0.982	1	1	Akap6
902	0.0502544	0.00749732	0.358	0.321	1	1	Gfpt1
903	0.0505777	0.00778422	0.253	0.232	1	1	Azin1
904	0.0506658	0.0440259	0.883	0.839	1	1	Strn3
905	0.0510491	0.0262494	0.302	0.264	1	1	Thap2
906	0.051077	0.0540033	0.44	0.359	1	1	Wrn
907	0.0511335	0.00616207	0.271	0.255	1	1	Eny2
908	0.0514789	0.226013	0.45	0.213	1	1	St8sia5
909	0.0518604	0.0666532	0.956	0.92	1	1	Bicd1
910	0.052146	0.0058261	0.322	0.295	1	1	Ywhaq
911	0.0526586	0.0614826	0.362	0.264	1	1	Tmem178
912	0.0527035	0.0439859	0.341	0.285	1	1	Rusc2
913	0.0529707	0.0208104	0.437	0.35	1	1	Fnbp1l
914	0.0530147	0.00950381	0.313	0.291	1	1	Gmeb1
915	0.0530233	0.197084	0.97	0.91	1	1	Cpeb3
916	0.0531325	0.0497771	0.288	0.224	1	1	Med1
917	0.0534909	0.381808	0.92	0.678	1	1	Ank1
918	0.0535741	0.0388522	0.268	0.211	1	1	Crlf3
919	0.0538681	0.0277824	0.254	0.214	1	1	Zfp62
920	0.0540881	0.0818834	0.677	0.569	1	1	Pde7a
921	0.0541809	0.0863886	0.813	0.706	1	1	Abr
922	0.0542754	0.0229572	0.443	0.384	1	1	Mbd2
923	0.0548655	0.277219	0.594	0.337	1	1	Akap12
924	0.0553823	0.0807579	0.518	0.421	1	1	Cab39
925	0.0557075	0.071192	0.432	0.34	1	1	Nxpe3
926	0.0557696	0.0333088	0.491	0.441	1	1	Hectd1
927	0.0558658	0.273534	0.58	0.311	1	1	Ttc39c
928	0.0559185	0.0339604	0.417	0.366	1	1	Rad23b
929	0.0560073	0.0066276	0.298	0.278	1	1	Trmt11
930	0.0560075	0.00450842	0.463	0.42	1	1	Pgm2l1
931	0.0564093	0.508751	0.925	0.61	1	1	Sv2c
932	0.0564907	0.22197	0.514	0.287	1	1	Cap2
933	0.0565356	0.00268453	0.342	0.319	1	1	Mob4
934	0.056549	0.0749924	0.499	0.403	1	1	Zfp827
935	0.0565599	0.00735448	0.685	0.64	1	1	Pja2
936	0.057033	0.0767393	0.402	0.306	1	1	BC005537
937	0.0572455	0.0185378	0.265	0.237	1	1	Arl5a
938	0.0578741	0.031936	0.469	0.415	1	1	Zdhhc21
939	0.0579636	0.0113019	0.358	0.328	1	1	Slc22a14
940	0.0582615	0.0133006	0.764	0.665	1	1	Atp1b1
941	0.0590374	0.237728	0.997	0.978	1	1	Dst
942	0.0591731	0.0523569	0.294	0.237	1	1	Rnf185
943	0.0596736	0.0214303	0.317	0.269	1	1	Thy1
944	0.0597275	0.0348498	0.452	0.392	1	1	Capza1
945	0.0599849	0.0156481	0.313	0.287	1	1	Gramd1a
946	0.060112	0.00691415	0.355	0.328	1	1	Camsap1
947	0.0604218	0.00921561	0.568	0.515	1	1	Uri1
948	0.060718	0.223653	0.813	0.622	1	1	Pacrg
949	0.0608788	0.112157	0.926	0.855	1	1	Ncoa1
950	0.0611807	0.0355012	0.403	0.342	1	1	Rad17
951	0.0616707	0.199452	0.428	0.215	1	1	Stk38l
952	0.0618976	0.367426	0.614	0.243	1	1	Pacsin2
953	0.0619735	0.0154086	0.259	0.233	1	1	Pafah1b2
954	0.0621963	0.042219	0.415	0.349	1	1	Dcaf10
955	0.0623281	0.0215694	0.252	0.217	1	1	Clasrp
956	0.0626749	0.0507196	0.41	0.322	1	1	Tmem255a
957	0.0629527	0.0402871	0.315	0.263	1	1	Dcun1d4
958	0.0636945	0.01445	0.321	0.292	1	1	Ddx1
959	0.0640715	0.0911249	0.295	0.197	1	1	Snx8
960	0.0642293	0.0264101	0.309	0.26	1	1	Brms1l
961	0.0644454	0.0205597	0.276	0.245	1	1	Serac1
962	0.0645545	0.358851	0.979	0.794	1	1	Kalrn
963	0.0647791	0.147642	0.531	0.377	1	1	Rps6kc1
964	0.0648423	0.221351	0.632	0.428	1	1	Fbxo34
965	0.0651319	0.0174489	0.368	0.316	1	1	Rgs11
966	0.065302	0.0132456	0.284	0.255	1	1	Gclm
967	0.0656261	0.0403685	0.613	0.543	1	1	Far1
968	0.0656261	0.0399223	0.335	0.281	1	1	Mgat3
969	0.0656575	0.00158804	0.533	0.486	1	1	Abi1
970	0.0658736	0.038258	0.366	0.303	1	1	Mpv17l
971	0.0663578	0.059034	0.71	0.622	1	1	Usp33
972	0.0667634	0.0174047	0.387	0.353	1	1	Aatk
973	0.0667846	0.0355363	0.357	0.3	1	1	Ppp1r12c
974	0.0669678	0.00770874	0.342	0.322	1	1	Nae1
975	0.0670377	0.0197623	0.33	0.291	1	1	Tef
976	0.067086	0.0725451	0.712	0.631	1	1	Tmem135
977	0.0671263	0.0868832	0.536	0.429	1	1	Lmbrd1
978	0.0671788	0.0601465	0.796	0.439	1	1	Nwd2
979	0.0676169	0.09639	0.539	0.433	1	1	Dip2a
980	0.0679829	0.00844567	0.255	0.262	1	1	Ezh1
981	0.0688398	0.00842142	0.357	0.324	1	1	Ywhaz
982	0.0692859	0.00796678	0.523	0.491	1	1	Smchd1
983	0.0693093	0.135641	0.684	0.521	1	1	Mgat5
984	0.069345	0.141476	0.56	0.232	1	1	Prima1
985	0.0694289	0.0196783	0.384	0.341	1	1	Stambpl1
986	0.0694877	0.00959356	0.519	0.477	1	1	Pibf1
987	0.0709255	0.00995516	0.424	0.377	1	1	Sgsm2
988	0.0711061	0.00629546	0.359	0.326	1	1	Birc2
989	0.0712692	0.0224053	0.403	0.355	1	1	Hjurp
990	0.0714293	0.376023	0.942	0.766	1	1	Apbb2
991	0.0714704	0.023314	0.509	0.446	1	1	Tmem161b
992	0.071736	0.00556174	0.267	0.24	1	1	Dab2ip
993	0.0719453	0.000574609	0.741	0.688	1	1	Dpysl2
994	0.0722815	0.00124354	0.283	0.262	1	1	Abcc1
995	0.072552	0.0407611	0.421	0.372	1	1	Arsb
996	0.0728476	0.0867191	0.5	0.397	1	1	Sestd1
997	0.0728588	0.0653749	0.568	0.476	1	1	Sfswap
998	0.0729045	0.0228108	0.365	0.319	1	1	Prkaca
999	0.0731028	0.0495587	0.549	0.458	1	1	Anks1
1000	0.0731902	0.148159	0.757	0.614	1	1	1700025G04Rik
1001	0.0739154	0.031274	0.254	0.215	1	1	Azi2
1002	0.0739374	0.231516	0.72	0.533	1	1	Ywhag
1003	0.0741465	0.207886	0.866	0.77	1	1	Fgfr2
1004	0.0745037	0.073734	0.338	0.254	1	1	Mob2
1005	0.0745078	0.0461192	0.258	0.201	1	1	Nprl3
1006	0.0745699	0.0444708	0.551	0.473	1	1	Emsy
1007	0.0747962	0.0192901	0.329	0.292	1	1	Fam133b
1008	0.0748607	0.0448461	0.299	0.244	1	1	Tatdn1
1009	0.0749111	0.00146021	0.3	0.282	1	1	Sec11a
1010	0.0751447	0.182771	0.488	0.295	1	1	Ube2d1
1011	0.0754379	0.0213996	0.42	0.372	1	1	Dmtn
1012	0.0757004	0.347227	0.419	0.084	1	1	Prss12
1013	0.0757295	0.00491696	0.264	0.241	1	1	Lrif1
1014	0.0759046	0.0729486	0.389	0.302	1	1	Fbxo21
1015	0.0759351	0.0576816	0.637	0.558	1	1	Ndufs4
1016	0.075995	0.0132394	0.254	0.231	1	1	Rprd1b
1017	0.0760499	0.0199484	0.516	0.457	1	1	Map4k2
1018	0.0771546	0.314704	0.444	0.147	1	1	Acat2
1019	0.0772547	0.037489	0.513	0.445	1	1	Rab28
1020	0.0773478	0.0263709	0.387	0.336	1	1	Wasf1
1021	0.0773734	0.0516415	0.257	0.202	1	1	Setd4
1022	0.0774351	0.00540809	0.309	0.289	1	1	Riok1
1023	0.0775401	0.149353	0.955	0.903	1	1	Nalcn
1024	0.0776727	0.0473008	0.32	0.254	1	1	Rundc3a
1025	0.077798	0.040548	0.326	0.267	1	1	Nsun7
1026	0.0779179	0.0128142	0.432	0.376	1	1	Atpaf1
1027	0.0780976	0.141375	0.337	0.232	1	1	1700024B18Rik
1028	0.0781821	0.00670369	0.392	0.36	1	1	Cep290
1029	0.0785504	0.0846986	0.613	0.508	1	1	Acot7
1030	0.0797437	0.0181804	0.292	0.253	1	1	Rnf34
1031	0.0797789	0.0395935	0.73	0.63	1	1	Diaph2
1032	0.07983	0.142308	0.448	0.29	1	1	Eif2ak3
1033	0.0803932	0.121613	0.827	0.738	1	1	Vwa8
1034	0.0805391	0.0281193	0.727	0.666	1	1	Esyt2
1035	0.0805512	0.0117861	0.391	0.357	1	1	Rnf14
1036	0.0806193	0.0350092	0.267	0.216	1	1	Cox6a1
1037	0.0806365	0.36252	0.725	0.42	1	1	C78859
1038	0.0808757	0.166493	0.617	0.463	1	1	Gpatch2
1039	0.0812757	0.189525	0.606	0.44	1	1	Gabrg2
1040	0.0813454	0.0633433	0.289	0.212	1	1	Tpd52
1041	0.0816965	0.00933865	0.269	0.249	1	1	Knop1
1042	0.0818422	0.0227102	0.353	0.318	1	1	Gfm2
1043	0.0819646	0.0174683	0.29	0.256	1	1	Usf3
1044	0.082228	0.114037	0.6	0.314	1	1	Nfib
1045	0.0828557	0.00113255	0.258	0.245	1	1	Yy1
1046	0.0834778	0.321566	0.331	0.028	1	1	Tgfbr2
1047	0.0837351	0.0566448	0.276	0.205	1	1	A830010M20Rik
1048	0.0841943	0.0109424	0.325	0.296	1	1	Cdk7
1049	0.0844447	0.0146696	0.256	0.227	1	1	Emc2
1050	0.0844718	0.102807	0.498	0.356	1	1	Zdhhc2
1051	0.0848099	0.037859	0.299	0.237	1	1	Zfp943
1052	0.0848171	0.0903034	0.688	0.589	1	1	Son
1053	0.0850398	0.246624	0.96	0.875	1	1	Wwox
1054	0.0851344	0.00570029	0.445	0.415	1	1	Ankfy1
1055	0.0851876	0.0277218	0.341	0.295	1	1	Rasa3
1056	0.0854978	0.0828131	0.393	0.289	1	1	Ccdc58
1057	0.0857099	0.00468675	0.288	0.262	1	1	Unc45a
1058	0.0863275	0.22652	0.713	0.599	1	1	Alcam
1059	0.0865704	0.019394	0.517	0.463	1	1	Btbd10
1060	0.0870925	0.0118734	0.276	0.253	1	1	Cog3
1061	0.0871776	0.0122468	0.393	0.359	1	1	Zkscan3
1062	0.0879811	0.152382	0.875	0.745	1	1	Snph
1063	0.0884969	0.0481222	0.255	0.187	1	1	Lsm1
1064	0.088514	0.011045	0.454	0.407	1	1	Ap1g1
1065	0.0889538	0.0345036	0.251	0.201	1	1	Ndufs3
1066	0.0890714	0.0252725	0.372	0.324	1	1	Slc44a2
1067	0.0891543	0.0152244	0.354	0.309	1	1	Rheb
1068	0.0893559	0.122711	0.671	0.531	1	1	Cobl
1069	0.0894191	0.0410375	0.275	0.225	1	1	Gnaz
1070	0.0896487	0.0746962	0.675	0.561	1	1	Asxl1
1071	0.0896944	0.0353795	0.3	0.237	1	1	Klf13
1072	0.0900438	0.14342	0.588	0.407	1	1	Sparcl1
1073	0.0900956	0.0623593	0.32	0.241	1	1	Farp2
1074	0.0901015	0.0304271	0.499	0.432	1	1	Ino80d
1075	0.0903676	0.0390877	0.786	0.706	1	1	Fam219a
1076	0.0906747	0.0259106	0.336	0.289	1	1	Ap2a1
1077	0.0907396	0.00335452	0.313	0.291	1	1	Kat6a
1078	0.0907738	0.0125698	0.331	0.289	1	1	Fxr2
1079	0.0908766	0.26148	0.749	0.541	1	1	Camk2g
1080	0.0909395	0.431341	0.801	0.368	1	1	Slc44a5
1081	0.0910521	0.0240392	0.523	0.468	1	1	Trpc1
1082	0.0918827	0.0286218	0.444	0.375	1	1	B4galt5
1083	0.0921702	0.00285898	0.258	0.238	1	1	Gle1
1084	0.0925526	0.0397688	0.34	0.287	1	1	Usp16
1085	0.0929231	0.0125601	0.357	0.311	1	1	Cdadc1
1086	0.0930516	0.392805	0.683	0.367	1	1	Col4a2
1087	0.0936639	0.0670843	0.71	0.636	1	1	Slmap
1088	0.0937998	0.0471774	0.76	0.675	1	1	Amy1
1089	0.0954049	0.193869	0.431	0.231	1	1	Emb
1090	0.0956805	0.0254429	0.455	0.414	1	1	Cdc73
1091	0.0957018	0.0491467	0.435	0.362	1	1	Arpc2
1092	0.0959739	0.0413967	0.413	0.354	1	1	Qser1
1093	0.0960446	0.0201518	0.272	0.238	1	1	Epm2a
1094	0.0963186	0.041496	0.319	0.258	1	1	Rab1a
1095	0.0963437	0.0242026	0.284	0.245	1	1	Tmem30a
1096	0.0963855	0.033418	0.333	0.274	1	1	Cnot6
1097	0.0965892	0.119179	0.684	0.533	1	1	Sfxn5
1098	0.0971339	0.0605393	0.274	0.201	1	1	Ctr9
1099	0.0971393	0.00452113	0.613	0.563	1	1	Ttll11
1100	0.0973155	0.106143	0.477	0.354	1	1	Slc25a26
1101	0.098004	0.0287765	0.291	0.249	1	1	Stk24
1102	0.0985393	0.0160805	0.474	0.422	1	1	Trpc4ap
1103	0.0987068	0.0195654	0.253	0.216	1	1	Gm26624
1104	0.0987336	0.00688579	0.332	0.3	1	1	Ifrd1
1105	0.0991375	0.0066042	0.29	0.271	1	1	Dcakd
1106	0.0992105	0.00614341	0.298	0.273	1	1	Hmgn3
1107	0.0999064	0.0514828	0.345	0.277	1	1	Klhdc2
1108	4.28483e-41	1.35212	1	0.997	9.19397e-37	2	Nlgn1
1109	1.50806e-34	1.69099	0.999	0.779	3.23585e-30	2	Dlgap2
1110	5.00585e-29	1.46642	0.9	0.121	1.0741e-24	2	Itga8
1111	4.86484e-27	1.27874	0.912	0.257	1.04385e-22	2	Tox
1112	3.57622e-25	0.157229	1	1	7.6735e-21	2	Nrxn1
1113	7.86367e-24	0.0358166	0.998	0.992	1.68731e-19	2	Grik2
1114	2.96162e-23	1.66866	0.984	0.236	6.35474e-19	2	Ebf2
1115	2.31379e-21	1.42881	1	0.976	4.9647e-17	2	Pcdh7
1116	1.11517e-19	1.49612	0.989	0.336	2.39282e-15	2	Kcnmb2
1117	2.69789e-19	0.0739554	0.973	0.962	5.78885e-15	2	Syne1
1118	2.99914e-18	1.18948	0.775	0.096	6.43525e-14	2	Rorb
1119	3.65238e-18	1.3149	0.884	0.152	7.83691e-14	2	Gad1
1120	6.98627e-18	0.0360604	0.973	0.981	1.49904e-13	2	Strbp
1121	4.14364e-16	0.0924475	0.915	0.906	8.891e-12	2	Exoc6b
1122	5.09103e-16	0.017173	0.888	0.902	1.09238e-11	2	Vps13b
1123	6.01496e-16	1.50482	1	0.786	1.29063e-11	2	Kirrel3
1124	1.25957e-15	0.0588274	0.972	0.961	2.70266e-11	2	Mapk10
1125	1.87458e-15	1.4	1	0.796	4.02229e-11	2	Hcn1
1126	4.65703e-15	0.0475906	1	0.99	9.9926e-11	2	Adgrl3
1127	9.25223e-15	0.00623742	0.848	0.866	1.98525e-10	2	Srgap3
1128	9.52288e-15	0.970622	0.732	0.117	2.04332e-10	2	Cacna1i
1129	4.856e-14	0.0264784	0.743	0.784	1.04195e-09	2	Nfat5
1130	5.77912e-14	0.00209929	0.718	0.772	1.24003e-09	2	Mark3
1131	1.17824e-13	0.0767669	0.921	0.905	2.52815e-09	2	Nalcn
1132	1.58137e-13	0.126659	0.972	0.962	3.39315e-09	2	Dock3
1133	1.8909e-13	1.32845	0.981	0.604	4.0573e-09	2	Elmo1
1134	2.09344e-13	1.1868	0.915	0.244	4.4919e-09	2	Pax2
1135	2.2761e-13	0.218176	1	0.999	4.88382e-09	2	Ctnna2
1136	2.58607e-13	0.0140721	0.852	0.869	5.54894e-09	2	Fam49b
1137	7.61698e-13	0.173668	0.997	0.984	1.63437e-08	2	Sntg1
1138	4.25772e-12	1.22254	0.907	0.195	9.1358e-08	2	Sema3e
1139	6.48774e-12	0.0371799	0.872	0.888	1.39208e-07	2	Fam168a
1140	6.55253e-12	0.113165	1	0.998	1.40598e-07	2	Ctnnd2
1141	7.14247e-12	0.1069	0.927	0.913	1.53256e-07	2	Cpeb3
1142	7.82121e-12	0.126498	0.984	0.971	1.6782e-07	2	Ube2e2
1143	7.84033e-12	0.0234771	0.928	0.931	1.6823e-07	2	Hecw1
1144	1.04535e-11	0.0271557	0.807	0.846	2.243e-07	2	Fus
1145	1.19897e-11	0.0480404	0.825	0.84	2.57263e-07	2	Atp1a3
1146	1.48626e-11	0.116712	0.917	0.851	3.18908e-07	2	Aff3
1147	2.91703e-11	0.0107855	0.999	0.977	6.25907e-07	2	Syt1
1148	3.31268e-11	1.06333	0.778	0.083	7.10801e-07	2	Fam20a
1149	3.40885e-11	1.10221	0.87	0.21	7.31437e-07	2	Tll1
1150	4.98756e-11	0.0206527	0.676	0.732	1.07018e-06	2	Fam193a
1151	4.99207e-11	0.0311379	0.677	0.715	1.07115e-06	2	R3hdm2
1152	5.99596e-11	1.03162	0.864	0.361	1.28655e-06	2	Bicc1
1153	6.75484e-11	0.0730703	0.967	0.97	1.44939e-06	2	Luc7l2
1154	7.08062e-11	0.0159288	0.936	0.95	1.51929e-06	2	Mbd5
1155	8.24749e-11	0.0328315	0.939	0.935	1.76966e-06	2	App
1156	8.3617e-11	0.126346	0.925	0.912	1.79417e-06	2	Tjp1
1157	8.53877e-11	0.968529	1	1	1.83216e-06	2	Dlg2
1158	1.37419e-10	0.0533574	0.855	0.853	2.9486e-06	2	Gls
1159	2.00185e-10	0.84089	0.74	0.18	4.29537e-06	2	Kcnh8
1160	2.04489e-10	1.01295	0.997	0.816	4.38771e-06	2	Celf2
1161	2.57141e-10	0.0174714	0.654	0.711	5.51747e-06	2	Srek1
1162	2.57551e-10	0.0352593	0.934	0.845	5.52628e-06	2	Tnr
1163	3.7862e-10	1.01446	0.754	0.101	8.12405e-06	2	Atp10a
1164	3.83059e-10	0.0808087	0.748	0.767	8.21929e-06	2	Atrx
1165	4.16022e-10	0.966089	0.784	0.131	8.92658e-06	2	Kcnip2
1166	4.64241e-10	0.0684117	0.854	0.855	9.96123e-06	2	Sik3
1167	4.86773e-10	0.0501544	0.886	0.888	1.04447e-05	2	Stag1
1168	5.89123e-10	0.117712	0.914	0.908	1.26408e-05	2	Clasp2
1169	8.50592e-10	0.0507726	0.846	0.865	1.82511e-05	2	Srpk2
1170	8.83388e-10	0.792015	0.74	0.261	1.89549e-05	2	Ajap1
1171	9.67478e-10	0.0506433	0.865	0.77	2.07592e-05	2	Pid1
1172	1.287e-09	0.120036	0.978	0.942	2.76152e-05	2	Cacna1c
1173	1.30738e-09	0.00769137	0.788	0.83	2.80524e-05	2	Tenm3
1174	1.3639e-09	0.0861959	0.952	0.876	2.92653e-05	2	Celf4
1175	1.47037e-09	0.120499	0.905	0.897	3.15497e-05	2	Tnrc6b
1176	1.47503e-09	0.0509398	0.972	0.892	3.16497e-05	2	Robo2
1177	1.48012e-09	0.841668	0.706	0.124	3.17589e-05	2	Bcl11b
1178	1.54281e-09	0.02926	0.66	0.718	3.31041e-05	2	Gbf1
1179	1.60805e-09	0.0714329	0.955	0.951	3.45039e-05	2	Fbxl17
1180	1.82973e-09	0.00570009	0.729	0.788	3.92605e-05	2	Phf21a
1181	2.15362e-09	0.00976589	0.678	0.744	4.62102e-05	2	Cnot4
1182	2.39908e-09	0.0674872	0.622	0.68	5.1477e-05	2	Mkln1
1183	2.43784e-09	0.231099	0.893	0.854	5.23088e-05	2	Rsrp1
1184	2.77585e-09	0.00864096	0.872	0.85	5.95615e-05	2	Scn1a
1185	3.07864e-09	1.14227	0.997	0.644	6.60585e-05	2	Cacna1e
1186	3.78303e-09	0.142562	0.927	0.881	8.11724e-05	2	Grin2b
1187	4.28436e-09	0.0156889	0.724	0.777	9.19295e-05	2	Birc6
1188	4.97699e-09	0.0244434	0.625	0.619	0.000106791	2	Pcbp3
1189	5.32727e-09	0.0137488	0.804	0.815	0.000114307	2	Sbf2
1190	6.2115e-09	0.00699239	0.94	0.945	0.00013328	2	Zcchc7
1191	6.71847e-09	1.26725	1	0.731	0.000144158	2	Cacna2d3
1192	8.50489e-09	0.259787	0.997	0.986	0.000182489	2	Cacna1a
1193	9.31741e-09	0.733691	0.643	0.197	0.000199924	2	Arhgef3
1194	1.08454e-08	1.04001	0.942	0.501	0.000232711	2	Ano3
1195	1.23498e-08	0.103653	0.758	0.769	0.000264991	2	Kmt2e
1196	1.2403e-08	0.892669	0.984	0.542	0.00026613	2	Trpm3
1197	1.29615e-08	0.0619673	0.732	0.758	0.000278115	2	Fam172a
1198	1.35271e-08	0.119892	0.93	0.911	0.000290251	2	Plxna4
1199	2.13604e-08	0.997973	0.815	0.295	0.000458331	2	Rgs20
1200	2.7531e-08	0.0957554	0.765	0.781	0.000590733	2	Klhdc10
1201	2.79177e-08	0.0706708	0.99	0.939	0.000599029	2	Brinp3
1202	2.81759e-08	0.122528	0.972	0.967	0.000604571	2	Dip2c
1203	3.05414e-08	0.383127	1	0.99	0.000655328	2	Nkain2
1204	3.25837e-08	0.01216	0.713	0.725	0.000699148	2	Atp2b1
1205	3.47534e-08	0.994355	0.808	0.259	0.000745704	2	Igsf3
1206	3.60124e-08	0.114753	0.777	0.805	0.000772718	2	Rfx7
1207	3.63877e-08	0.0020679	0.404	0.499	0.00078077	2	Raf1
1208	3.63882e-08	0.984576	0.71	0.141	0.000780782	2	Gm16070
1209	4.23885e-08	0.00899709	0.839	0.82	0.000909531	2	Limch1
1210	5.3521e-08	0.0242903	0.826	0.863	0.0011484	2	Scn2a
1211	5.80712e-08	0.836923	0.713	0.169	0.00124603	2	Prmt8
1212	7.16192e-08	0.0244782	0.65	0.713	0.00153673	2	Sltm
1213	7.17158e-08	0.0854285	0.844	0.67	0.00153881	2	Cntn3
1214	7.93084e-08	0.145183	0.973	0.962	0.00170172	2	Dync1i1
1215	1.01886e-07	0.0186904	0.566	0.641	0.00218616	2	Dclk2
1216	1.04013e-07	0.0621952	0.427	0.45	0.0022318	2	Sh3rf1
1217	1.04994e-07	0.989261	0.834	0.289	0.00225285	2	Dpf3
1218	1.07221e-07	0.000101726	0.635	0.705	0.00230064	2	Ascc3
1219	1.37109e-07	0.0202257	0.737	0.783	0.00294194	2	Psme4
1220	1.47593e-07	0.262973	0.947	0.882	0.00316691	2	Plekha5
1221	1.56485e-07	0.958927	0.784	0.25	0.00335769	2	Tox3
1222	1.66495e-07	0.882236	0.883	0.489	0.00357248	2	Trpc5
1223	2.04675e-07	0.0177859	0.766	0.811	0.00439172	2	Bcas3
1224	2.17283e-07	0.0348504	0.813	0.843	0.00466225	2	Pi4ka
1225	2.26636e-07	0.34002	0.998	0.96	0.00486294	2	Rbms3
1226	2.36451e-07	0.1004	0.699	0.682	0.00507353	2	Bach2
1227	2.53414e-07	0.191049	0.677	0.645	0.0054375	2	Raph1
1228	3.11058e-07	0.00799116	0.414	0.503	0.00667437	2	Aco2
1229	3.11283e-07	0.0172025	0.708	0.736	0.0066792	2	Immp2l
1230	3.18599e-07	0.752403	0.667	0.184	0.00683618	2	Rin2
1231	3.88142e-07	0.8649	0.704	0.166	0.00832836	2	Pcsk6
1232	3.933e-07	0.240178	1	1	0.00843904	2	Malat1
1233	4.16024e-07	0.0915375	0.67	0.692	0.00892663	2	Epb41l1
1234	4.33047e-07	0.0385088	0.742	0.772	0.0092919	2	Nav1
1235	4.70622e-07	0.00918481	0.366	0.445	0.0100981	2	Ppp1cb
1236	4.73412e-07	0.00207291	0.386	0.475	0.010158	2	Rasa1
1237	6.26019e-07	0.0943003	0.629	0.661	0.0134325	2	Phactr3
1238	7.01826e-07	0.0862485	0.967	0.935	0.0150591	2	Ahi1
1239	7.37082e-07	0.0667492	0.875	0.745	0.0158156	2	Efna5
1240	7.59671e-07	1.0939	0.974	0.451	0.0163003	2	Zmat4
1241	7.67452e-07	0.849388	0.587	0.309	0.0164672	2	mt-Cytb
1242	7.69052e-07	0.885704	0.975	0.786	0.0165015	2	Garnl3
1243	8.10822e-07	0.016246	0.413	0.484	0.0173978	2	Hnrnpr
1244	9.15503e-07	0.00180312	0.63	0.694	0.0196439	2	Cog5
1245	9.50708e-07	0.15886	0.781	0.774	0.0203993	2	Nptn
1246	9.92246e-07	1.17617	0.998	0.671	0.0212906	2	Zfp385b
1247	1.17903e-06	0.220622	0.957	0.916	0.0252985	2	Osbpl6
1248	1.20452e-06	0.061728	0.642	0.682	0.0258453	2	Dock7
1249	1.22458e-06	0.0870346	0.549	0.556	0.0262759	2	Scn3a
1250	1.2307e-06	0.0205852	0.593	0.656	0.0264071	2	Zdhhc20
1251	1.24568e-06	0.80176	0.8	0.259	0.0267285	2	Bcl11a
1252	1.24611e-06	0.0990407	0.56	0.597	0.0267378	2	Fubp1
1253	1.29891e-06	0.0587116	0.53	0.577	0.0278706	2	Hacd3
1254	1.32534e-06	0.0372774	0.593	0.658	0.0284378	2	Btrc
1255	1.35796e-06	0.081514	0.732	0.734	0.0291378	2	Aig1
1256	1.44352e-06	0.0999062	0.84	0.838	0.0309737	2	Baz2b
1257	1.50088e-06	0.121737	0.933	0.924	0.0322044	2	Exoc4
1258	1.55679e-06	0.0437723	0.817	0.844	0.0334041	2	Tra2a
1259	1.67376e-06	0.000317602	0.345	0.439	0.0359139	2	Rsbn1l
1260	1.69508e-06	0.00820988	0.521	0.599	0.0363713	2	Taok1
1261	1.74504e-06	0.00376855	0.335	0.41	0.0374434	2	Sdha
1262	1.78509e-06	1.19069	1	0.918	0.0383027	2	Pcdh15
1263	1.87e-06	0.0189971	0.813	0.799	0.0401246	2	Gm45881
1264	1.90909e-06	0.803009	0.803	0.361	0.0409633	2	Ptprf
1265	1.97718e-06	0.0428053	0.666	0.654	0.0424243	2	Gm13629
1266	2.05969e-06	0.0237753	0.75	0.797	0.0441947	2	Pacsin1
1267	2.14111e-06	0.0393807	0.623	0.682	0.0459418	2	Prrc2c
1268	2.26235e-06	0.107658	0.76	0.776	0.0485432	2	Ncor1
1269	2.5244e-06	0.0568719	0.56	0.611	0.0541661	2	Mprip
1270	2.83776e-06	0.00832221	0.704	0.743	0.0608898	2	Atxn2
1271	2.9038e-06	0.0430056	0.647	0.7	0.0623069	2	Arhgap32
1272	2.91745e-06	0.00142347	0.438	0.526	0.0625997	2	Pik3c2a
1273	3.02253e-06	0.011354	0.618	0.673	0.0648544	2	Polb
1274	3.03762e-06	0.206702	0.916	0.871	0.0651783	2	Zeb1
1275	3.1878e-06	0.00369006	0.455	0.535	0.0684005	2	Asb3
1276	3.54089e-06	0.0349138	0.618	0.69	0.0759768	2	Tecr
1277	3.58882e-06	0.028905	0.717	0.768	0.0770054	2	Arhgef12
1278	3.8049e-06	0.0100985	0.56	0.651	0.0816418	2	Senp6
1279	3.94338e-06	0.139179	0.693	0.704	0.084613	2	Cpe
1280	4.14914e-06	0.0171331	0.529	0.607	0.0890281	2	Depdc5
1281	4.27553e-06	0.00165009	0.842	0.865	0.0917399	2	Rbm6
1282	4.29398e-06	0.0110058	0.449	0.549	0.0921359	2	Rngtt
1283	4.47242e-06	0.0578145	0.545	0.535	0.0959648	2	Lpp
1284	4.86587e-06	0.0143189	0.772	0.801	0.104407	2	Zfyve9
1285	5.10938e-06	0.976789	0.93	0.468	0.109632	2	Cntnap5c
1286	5.17405e-06	0.0825955	0.677	0.574	0.11102	2	Pcdh11x
1287	5.38716e-06	0.273597	0.941	0.874	0.115592	2	Ppm1e
1288	5.45978e-06	0.745505	0.687	0.2	0.117151	2	Cacna1g
1289	5.75178e-06	0.0363777	0.517	0.566	0.123416	2	Mat2a
1290	5.84871e-06	1.03712	0.987	0.679	0.125496	2	Ptchd4
1291	6.0234e-06	0.139263	0.83	0.806	0.129244	2	Sclt1
1292	6.02346e-06	0.0762985	0.73	0.757	0.129245	2	Kidins220
1293	6.43112e-06	0.0804712	0.69	0.722	0.137992	2	Spire1
1294	6.84187e-06	0.0384128	0.569	0.626	0.146806	2	Pfkp
1295	7.25163e-06	0.00346397	0.553	0.639	0.155598	2	Ccny
1296	7.35303e-06	0.0892224	0.927	0.906	0.157774	2	Rit2
1297	7.60057e-06	0.18261	0.997	0.925	0.163085	2	Kcnb2
1298	7.62018e-06	0.00792233	0.647	0.719	0.163506	2	Ubr5
1299	8.03702e-06	0.294031	0.979	0.936	0.17245	2	Arhgap26
1300	8.07236e-06	0.0284827	0.321	0.361	0.173209	2	Gprin3
1301	8.20126e-06	0.0646859	0.6	0.615	0.175974	2	Grb10
1302	8.44634e-06	0.159691	0.783	0.772	0.181233	2	Ncoa2
1303	8.47846e-06	0.0526802	0.689	0.723	0.181922	2	Pcca
1304	8.58307e-06	0.841346	0.606	0.339	0.184167	2	mt-Atp6
1305	8.64678e-06	0.620239	0.711	0.391	0.185534	2	Ppargc1a
1306	8.7923e-06	0.00870483	0.306	0.352	0.188656	2	Tbl1xr1
1307	8.97397e-06	0.259915	0.848	0.691	0.192555	2	Dner
1308	9.08733e-06	0.145504	0.995	0.855	0.194987	2	Prkg1
1309	9.55289e-06	0.0122894	0.623	0.697	0.204976	2	Ankhd1
1310	9.60177e-06	0.0599649	0.656	0.711	0.206025	2	Akap9
1311	1.03891e-05	0.350502	1	0.983	0.222919	2	Lingo2
1312	1.07069e-05	0.00877736	0.483	0.566	0.229738	2	Ppp6r2
1313	1.11506e-05	0.00859331	0.585	0.67	0.239258	2	Top1
1314	1.14347e-05	0.00461634	0.743	0.792	0.245354	2	Gmds
1315	1.16475e-05	0.00729908	0.644	0.704	0.24992	2	Papola
1316	1.20456e-05	0.0772559	0.507	0.522	0.258463	2	Pds5b
1317	1.26944e-05	0.0189496	0.582	0.65	0.272384	2	Dzip3
1318	1.3688e-05	0.119647	0.959	0.83	0.293704	2	Unc5c
1319	1.43646e-05	0.101419	0.691	0.708	0.308221	2	Crebbp
1320	1.44552e-05	0.699074	0.539	0.044	0.310164	2	Acss1
1321	1.45855e-05	0.0255046	0.534	0.607	0.31296	2	Dennd1b
1322	1.51519e-05	0.0397518	0.548	0.623	0.325114	2	Ewsr1
1323	1.58904e-05	0.172774	0.813	0.785	0.340961	2	Mical3
1324	1.61484e-05	0.182974	0.868	0.845	0.346496	2	Srgap2
1325	1.62593e-05	0.240429	0.903	0.852	0.348875	2	Pnisr
1326	1.68392e-05	0.118524	0.845	0.797	0.361318	2	Focad
1327	1.72904e-05	0.0313401	0.617	0.665	0.371001	2	Mef2a
1328	1.76491e-05	0.186391	0.782	0.756	0.378697	2	Cask
1329	1.78435e-05	0.135032	0.905	0.895	0.382867	2	Rbm39
1330	1.80914e-05	0.0872837	0.534	0.567	0.388187	2	Shank1
1331	1.86904e-05	0.843925	0.708	0.233	0.401039	2	Gabra5
1332	1.8973e-05	0.018936	0.635	0.689	0.407104	2	Lcor
1333	1.92086e-05	0.675237	0.601	0.143	0.41216	2	Pcp4l1
1334	1.99109e-05	0.0153125	0.477	0.571	0.427228	2	Desi2
1335	2.20953e-05	0.0885557	0.855	0.828	0.4741	2	Klhl29
1336	2.22741e-05	0.275216	0.949	0.896	0.477936	2	Fry
1337	2.28553e-05	0.198418	0.669	0.638	0.490406	2	Elmod1
1338	2.29824e-05	0.123784	0.703	0.72	0.493133	2	Oxct1
1339	2.36327e-05	0.0759545	0.432	0.456	0.507088	2	Syt7
1340	2.46607e-05	0.000764542	0.449	0.549	0.529146	2	Dopey1
1341	2.46749e-05	0.0140749	0.399	0.474	0.529449	2	Reps1
1342	2.49121e-05	0.0618337	0.639	0.675	0.53454	2	Ndfip1
1343	2.58059e-05	0.458426	1	1	0.553718	2	Cntnap2
1344	2.61132e-05	0.0349406	0.502	0.576	0.56031	2	Trappc9
1345	2.88361e-05	0.142122	0.611	0.628	0.618736	2	Abhd18
1346	3.04014e-05	0.0927182	0.647	0.675	0.652322	2	Arfgef3
1347	3.06448e-05	0.0398456	0.505	0.57	0.657545	2	Arfgef2
1348	3.37847e-05	1.05651	1	0.973	0.724919	2	Nrxn3
1349	3.38251e-05	0.0137171	0.419	0.504	0.725786	2	AW554918
1350	3.63119e-05	0.272609	0.95	0.892	0.779144	2	Kcnn2
1351	3.63377e-05	0.0536672	0.446	0.484	0.779698	2	Bsn
1352	3.70649e-05	0.118596	0.89	0.871	0.795302	2	Adam22
1353	3.9431e-05	0.533153	0.51	0.18	0.846072	2	Enpp2
1354	4.0463e-05	0.668148	0.461	0.229	0.868214	2	mt-Nd2
1355	4.12419e-05	0.181562	0.826	0.793	0.884928	2	AC149090.1
1356	4.21762e-05	0.00996168	0.604	0.684	0.904974	2	Nipbl
1357	4.31106e-05	0.00082613	0.368	0.449	0.925025	2	Lnpk
1358	4.68418e-05	0.265816	0.959	0.917	1	2	Samd12
1359	4.77888e-05	0.0927828	0.564	0.607	1	2	Mtdh
1360	4.83186e-05	0.0930625	0.82	0.79	1	2	Camk2d
1361	5.12463e-05	0.0424784	0.707	0.755	1	2	Etnk1
1362	5.34504e-05	0.0880579	0.722	0.751	1	2	Dmxl1
1363	5.34718e-05	0.0173761	0.38	0.448	1	2	Hectd1
1364	5.93981e-05	0.146419	0.578	0.576	1	2	Uggt2
1365	6.05433e-05	0.247443	0.903	0.853	1	2	Amph
1366	6.15171e-05	0.0845634	0.64	0.678	1	2	Hnrnpu
1367	6.18223e-05	0.685258	0.665	0.277	1	2	Lgi2
1368	6.2424e-05	0.148356	0.792	0.776	1	2	Gnao1
1369	6.30766e-05	0.11214	0.544	0.561	1	2	Epc1
1370	6.49779e-05	0.0231398	0.571	0.654	1	2	Mbtd1
1371	6.55793e-05	0.0468186	0.523	0.592	1	2	Fars2
1372	6.56076e-05	0.000159969	0.304	0.363	1	2	Immt
1373	6.7788e-05	0.137673	0.88	0.658	1	2	Egfem1
1374	7.25287e-05	0.0186181	0.754	0.802	1	2	Braf
1375	7.27952e-05	0.0114773	0.481	0.558	1	2	Cpsf6
1376	7.46393e-05	0.0547998	0.398	0.419	1	2	Cyth1
1377	7.85283e-05	0.0354743	0.405	0.469	1	2	Chpt1
1378	8.15102e-05	0.0108035	0.794	0.827	1	2	Arih1
1379	8.29003e-05	0.19055	0.889	0.857	1	2	R3hdm1
1380	8.42008e-05	0.0171028	0.375	0.457	1	2	Cenpc1
1381	8.48407e-05	0.0814518	0.739	0.704	1	2	A330102I10Rik
1382	8.67286e-05	0.247057	0.919	0.879	1	2	Unc79
1383	9.08087e-05	0.0364454	0.481	0.566	1	2	Dyrk1a
1384	9.0906e-05	0.0454972	0.414	0.466	1	2	Ubac2
1385	9.77358e-05	0.0152701	0.465	0.548	1	2	Ppip5k1
1386	0.000101155	0.267839	0.796	0.718	1	2	Cux1
1387	0.000101208	0.0290147	0.675	0.739	1	2	Cspp1
1388	0.000109884	0.0946785	0.556	0.519	1	2	Arnt2
1389	0.000114038	0.068235	0.322	0.332	1	2	Arhgap22
1390	0.000114522	0.172963	0.766	0.745	1	2	Klhl32
1391	0.000123203	0.0131254	0.312	0.364	1	2	Pitpnm2
1392	0.000124577	0.108315	0.605	0.625	1	2	1700025G04Rik
1393	0.000125032	0.218777	0.787	0.758	1	2	Sorbs1
1394	0.000128497	0.472274	0.984	0.905	1	2	Ccdc85a
1395	0.000130736	0.0705939	0.777	0.803	1	2	Zfr
1396	0.000131702	0.23695	0.992	0.862	1	2	Frmpd4
1397	0.000132004	0.0371991	0.443	0.523	1	2	Snd1
1398	0.00013943	0.0156398	0.476	0.55	1	2	Nbas
1399	0.000139817	0.0218519	0.385	0.453	1	2	Retreg1
1400	0.000150297	0.175335	0.924	0.754	1	2	Khdrbs2
1401	0.000151103	0.0292655	0.484	0.55	1	2	Pias1
1402	0.000154741	0.159223	0.529	0.506	1	2	Stard9
1403	0.000154869	0.00206402	0.68	0.747	1	2	Stox2
1404	0.000157058	0.106202	0.52	0.546	1	2	Clvs2
1405	0.000157198	0.0310965	0.755	0.716	1	2	Epb41
1406	0.000158042	0.855261	0.999	0.943	1	2	Dmd
1407	0.000162251	0.0546518	0.454	0.508	1	2	Irf2
1408	0.000162397	0.0161985	0.484	0.566	1	2	Wac
1409	0.000175284	0.0286762	0.312	0.344	1	2	Scn1b
1410	0.000191087	0.183107	0.796	0.746	1	2	Pde8b
1411	0.000191235	0.724761	0.723	0.322	1	2	Glra3
1412	0.000198134	0.0141171	0.322	0.384	1	2	Prkdc
1413	0.000229401	0.211482	0.837	0.81	1	2	Dtnb
1414	0.000236155	0.011593	0.367	0.429	1	2	Trpc4ap
1415	0.000240057	0.778785	0.534	0.043	1	2	Sulf1
1416	0.000240394	0.0513638	0.347	0.38	1	2	Ankrd10
1417	0.000247214	0.0796381	0.525	0.503	1	2	Adamts6
1418	0.000257665	0.100253	0.783	0.633	1	2	Plcl1
1419	0.000270816	0.354061	0.861	0.788	1	2	Cmip
1420	0.00027319	0.20844	0.904	0.857	1	2	Ncoa1
1421	0.000275431	0.0376486	0.623	0.679	1	2	Pkia
1422	0.000279728	0.0748014	0.794	0.809	1	2	Wdfy3
1423	0.000283872	0.791383	0.606	0.342	1	2	mt-Co2
1424	0.000291564	0.079818	0.355	0.362	1	2	Hook1
1425	0.000300002	0.0137308	0.428	0.505	1	2	Madd
1426	0.000301493	0.0773293	0.502	0.543	1	2	Clk1
1427	0.000306919	0.0166365	0.433	0.481	1	2	AY036118
1428	0.000308623	0.267928	0.659	0.562	1	2	Pcyt2
1429	0.000319726	0.0389191	0.324	0.353	1	2	Acsl6
1430	0.000327321	0.0566652	0.666	0.589	1	2	Prr16
1431	0.000335178	0.0844179	0.539	0.396	1	2	Htr1f
1432	0.000336046	0.165509	0.519	0.511	1	2	Slf2
1433	0.000337494	0.0295531	0.35	0.394	1	2	Map7
1434	0.000364385	0.371746	0.925	0.852	1	2	Nsf
1435	0.000371213	0.273468	0.808	0.74	1	2	Dlc1
1436	0.000379582	0.27446	0.966	0.843	1	2	Cadm1
1437	0.000395702	0.00969548	0.407	0.49	1	2	Phf20
1438	0.000402286	0.1511	0.894	0.855	1	2	Klf12
1439	0.000402458	0.250341	0.682	0.583	1	2	Lin7a
1440	0.000404961	0.0200172	0.321	0.358	1	2	Ints6l
1441	0.000406893	0.265033	0.661	0.596	1	2	Atxn7l1
1442	0.000411895	0.131253	0.635	0.652	1	2	Ptpn4
1443	0.000418224	0.0120909	0.484	0.568	1	2	Ndufs4
1444	0.000426591	0.0238059	0.423	0.477	1	2	Cmss1
1445	0.000441714	0.40536	0.997	0.982	1	2	Tmem178b
1446	0.000441841	0.00489677	0.362	0.449	1	2	Plekha1
1447	0.000455273	0.0069007	0.683	0.751	1	2	Ash1l
1448	0.000465072	0.769132	0.982	0.81	1	2	Rab3c
1449	0.000473855	0.344449	0.877	0.818	1	2	Rasal2
1450	0.000500806	0.0627258	0.539	0.596	1	2	Bclaf1
1451	0.000509497	0.169208	0.922	0.844	1	2	Brinp1
1452	0.000523739	0.139234	0.413	0.366	1	2	Klhl24
1453	0.000523791	0.064726	0.317	0.309	1	2	Ksr1
1454	0.000531143	0.00335317	0.343	0.413	1	2	Zfp827
1455	0.000555987	0.550732	0.51	0.098	1	2	Drd2
1456	0.000568562	0.00631466	0.351	0.419	1	2	Ndufs1
1457	0.000574659	0.01435	0.455	0.543	1	2	Aplp2
1458	0.000577356	0.559931	0.737	0.496	1	2	Efr3a
1459	0.000586457	0.0635305	0.376	0.395	1	2	Hnrnph3
1460	0.000608086	0.714415	0.844	0.568	1	2	Dlg1
1461	0.000634388	0.046122	0.633	0.678	1	2	Trim9
1462	0.000666969	0.0609952	0.38	0.403	1	2	Srr
1463	0.000677337	0.00873054	0.381	0.465	1	2	Eya3
1464	0.000683337	0.00765482	0.427	0.511	1	2	Kif5b
1465	0.000693561	0.359348	0.994	0.951	1	2	Ncam1
1466	0.000706278	0.739081	0.852	0.514	1	2	Runx1t1
1467	0.000743766	0.895485	1	0.832	1	2	Mgat4c
1468	0.000748076	0.745847	0.527	0.263	1	2	mt-Nd4
1469	0.000749164	0.0667634	0.935	0.813	1	2	Lhfpl3
1470	0.000757811	0.147023	0.56	0.546	1	2	Ndrg4
1471	0.000840555	0.0209949	0.39	0.46	1	2	Pdpk1
1472	0.000849749	0.0440239	0.276	0.284	1	2	Brwd3
1473	0.000854046	0.183874	0.767	0.747	1	2	Myo5a
1474	0.000858441	0.0579687	0.295	0.305	1	2	Slc25a4
1475	0.000863142	0.0608242	0.461	0.506	1	2	Tia1
1476	0.000874491	0.0243214	0.28	0.337	1	2	Dcun1d1
1477	0.000884376	0.0116737	0.298	0.353	1	2	Zfp512
1478	0.000935272	0.445843	1	0.906	1	2	Cntn4
1479	0.000941165	0.112982	0.842	0.848	1	2	Rtn1
1480	0.000944979	0.0201102	0.24	0.265	1	2	Carmil3
1481	0.000950156	0.647206	0.485	0.06	1	2	Mob3b
1482	0.000957886	0.0279401	0.42	0.431	1	2	Tshz3
1483	0.000965659	0.198467	0.51	0.345	1	2	Col11a1
1484	0.00104276	0.0970562	0.666	0.697	1	2	Rbm26
1485	0.00105631	0.01442	0.29	0.338	1	2	Nrip3
1486	0.00108946	0.0809741	0.353	0.318	1	2	Hcrtr2
1487	0.00109638	0.093765	0.418	0.432	1	2	Acvr1
1488	0.00111407	0.0798861	0.411	0.447	1	2	Psap
1489	0.00113535	0.325774	0.965	0.913	1	2	Apc
1490	0.00113592	0.383224	0.427	0.199	1	2	Nr3c1
1491	0.00116245	0.724183	0.63	0.125	1	2	Eepd1
1492	0.00117142	0.0989937	0.747	0.759	1	2	Dync1i2
1493	0.00118781	0.161629	0.376	0.326	1	2	Itm2b
1494	0.00119251	0.015258	0.329	0.394	1	2	Mmp24
1495	0.0012209	0.0961187	0.513	0.549	1	2	Atp2a2
1496	0.00124248	0.108929	0.809	0.808	1	2	Ambra1
1497	0.00135612	0.0840559	0.736	0.748	1	2	Slc8a3
1498	0.0013693	0.0861774	0.317	0.31	1	2	Tet2
1499	0.00138725	0.0320002	0.373	0.435	1	2	Nipsnap2
1500	0.00146173	0.112782	0.805	0.803	1	2	Ttc14
1501	0.00150147	0.0717897	0.467	0.528	1	2	Zfp532
1502	0.00153795	0.0139395	0.474	0.563	1	2	Srrm1
1503	0.0015986	0.869556	0.695	0.411	1	2	mt-Co3
1504	0.00160604	0.0397942	0.52	0.6	1	2	Ccnt2
1505	0.00161622	0.00807852	0.334	0.394	1	2	Klf7
1506	0.00165127	0.204587	0.937	0.855	1	2	Cdk14
1507	0.00170918	0.361883	1	0.924	1	2	Grm7
1508	0.00172011	0.00540902	0.225	0.265	1	2	Csdc2
1509	0.00185722	8.16384e-06	0.294	0.347	1	2	Stambpl1
1510	0.00186303	0.0130095	0.254	0.302	1	2	Coro2a
1511	0.00192278	0.136407	0.621	0.609	1	2	Calm2
1512	0.0020337	0.00123172	0.353	0.385	1	2	Nxpe4
1513	0.00205801	0.0783152	0.4	0.429	1	2	Cab39
1514	0.0020644	0.0612307	0.482	0.547	1	2	Jarid2
1515	0.00206676	0.0266426	0.27	0.295	1	2	Atp5f1
1516	0.00207498	1.08483	0.905	0.42	1	2	A330008L17Rik
1517	0.00218081	0.972431	0.974	0.749	1	2	Gabbr2
1518	0.00218221	0.0720072	0.509	0.555	1	2	2610037D02Rik
1519	0.0022553	0.0693919	0.272	0.251	1	2	Stk24
1520	0.00226169	0.0633259	0.381	0.408	1	2	2610035D17Rik
1521	0.00228912	0.00816648	0.292	0.34	1	2	Hnrnph1
1522	0.00229769	0.787577	0.953	0.577	1	2	Plxdc2
1523	0.00230148	0.031587	0.26	0.279	1	2	Cox7b
1524	0.00231198	0.180846	0.689	0.654	1	2	Ttc7b
1525	0.00233281	0.0110012	0.345	0.405	1	2	Fam208a
1526	0.00234318	0.167447	0.718	0.693	1	2	Chchd3
1527	0.00235798	0.0192799	0.253	0.284	1	2	Ccdc6
1528	0.00248682	0.82939	0.863	0.481	1	2	Cdh11
1529	0.00251671	0.00464003	0.378	0.462	1	2	Chd5
1530	0.00257702	0.810946	1	0.895	1	2	Plcb1
1531	0.00259446	0.0222788	0.255	0.254	1	2	Cgnl1
1532	0.00262011	0.0294916	0.51	0.579	1	2	Dnm1
1533	0.0026929	0.0492925	0.634	0.694	1	2	Kdm4c
1534	0.00274248	0.282103	0.865	0.743	1	2	Tmem108
1535	0.00276395	0.0463464	0.391	0.453	1	2	Zfp207
1536	0.00288905	0.0686817	0.449	0.398	1	2	Nrp2
1537	0.00290058	0.0294663	0.347	0.38	1	2	Osbpl1a
1538	0.00297023	0.349058	0.991	0.957	1	2	Magi1
1539	0.00299835	0.162022	0.75	0.744	1	2	Trip12
1540	0.0031088	0.00855693	0.261	0.309	1	2	Vdac1
1541	0.00316703	0.00515346	0.311	0.351	1	2	March4
1542	0.00318758	0.688408	0.984	0.775	1	2	Ano4
1543	0.00322369	0.12516	0.637	0.637	1	2	Arfgef1
1544	0.00322814	0.0444227	0.414	0.476	1	2	Zdhhc17
1545	0.00322834	0.178871	0.87	0.847	1	2	Fmn2
1546	0.00327137	0.65612	0.476	0.261	1	2	mt-Nd1
1547	0.00329448	0.140673	0.554	0.561	1	2	Usp45
1548	0.00331245	0.640347	0.542	0.077	1	2	Sall3
1549	0.00333056	0.22111	0.551	0.496	1	2	Dlgap4
1550	0.00336953	0.150566	0.657	0.658	1	2	Celf1
1551	0.00357806	0.0779259	0.333	0.354	1	2	Elf2
1552	0.00362186	0.139398	0.45	0.436	1	2	Wasf3
1553	0.00365878	0.603009	0.482	0.04	1	2	Shisa8
1554	0.0037285	0.212245	0.675	0.581	1	2	Me3
1555	0.00374178	0.0791422	0.808	0.53	1	2	Unc13c
1556	0.00374511	0.0033396	0.265	0.312	1	2	Hnrnpll
1557	0.00376089	0.19056	0.647	0.628	1	2	Sfpq
1558	0.00379793	0.0506214	0.332	0.348	1	2	Ppp2r2a
1559	0.00382181	0.0250234	0.382	0.446	1	2	Cul3
1560	0.00387606	0.44086	0.461	0.167	1	2	Prex2
1561	0.00393962	0.176458	0.804	0.768	1	2	Csrnp3
1562	0.003951	0.0329646	0.655	0.69	1	2	Rgs17
1563	0.00399235	0.109969	0.545	0.566	1	2	Abi2
1564	0.00400817	0.828004	0.999	0.771	1	2	Car10
1565	0.00402255	0.675236	0.447	0.073	1	2	4930438E09Rik
1566	0.00406211	0.0335688	0.287	0.321	1	2	C2cd3
1567	0.00408859	0.0405471	0.295	0.303	1	2	Cep250
1568	0.00409271	0.0285933	0.289	0.328	1	2	Tpm3
1569	0.00409804	0.0410639	0.319	0.352	1	2	Tbc1d30
1570	0.0041234	0.0273072	0.388	0.453	1	2	Msantd2
1571	0.00416911	0.188605	0.829	0.789	1	2	Srrm3
1572	0.00418089	0.640916	0.714	0.389	1	2	Gnai1
1573	0.00422397	0.039206	0.699	0.723	1	2	Foxn3
1574	0.00445021	0.00461589	0.352	0.426	1	2	Cdip1
1575	0.00445228	0.170226	0.951	0.868	1	2	Ptprg
1576	0.00446823	0.0637375	0.351	0.379	1	2	Acvr2a
1577	0.00447666	0.00712643	0.421	0.495	1	2	Trp53bp1
1578	0.00447815	0.149752	0.493	0.49	1	2	Lrp1
1579	0.00457252	0.00794133	0.229	0.267	1	2	Osbp
1580	0.00463795	0.0955657	0.704	0.721	1	2	Itsn1
1581	0.00475651	0.00930065	0.461	0.561	1	2	Ttc17
1582	0.00479316	0.052606	0.383	0.424	1	2	Spata5
1583	0.0048089	0.301328	0.962	0.86	1	2	Fam135b
1584	0.00487057	0.377327	0.927	0.85	1	2	Ralgapa2
1585	0.00494709	0.000513079	0.425	0.505	1	2	Nisch
1586	0.00506765	0.266719	0.83	0.621	1	2	Slc35f4
1587	0.00519436	0.0169592	0.257	0.295	1	2	Kat6a
1588	0.00521612	0.0649888	0.382	0.411	1	2	Cd47
1589	0.00521878	0.0212955	0.368	0.443	1	2	Ndfip2
1590	0.0052757	0.0823375	0.339	0.333	1	2	Srsf1
1591	0.0052767	0.921627	0.922	0.359	1	2	Dscaml1
1592	0.0053553	0.0347195	0.549	0.607	1	2	Zwint
1593	0.00540812	0.0757986	0.305	0.305	1	2	Fndc9
1594	0.00550191	0.0636136	0.319	0.316	1	2	Nsg2
1595	0.00552292	0.17831	0.526	0.524	1	2	5730522E02Rik
1596	0.0055523	0.0908059	0.778	0.768	1	2	Tcf12
1597	0.00559213	0.0237778	0.501	0.586	1	2	Mapre2
1598	0.00561634	0.178968	0.627	0.65	1	2	Gm26804
1599	0.00599985	0.132164	0.447	0.431	1	2	Mdh1
1600	0.00623126	0.147302	0.566	0.58	1	2	Cyfip2
1601	0.00634648	0.00645665	0.246	0.292	1	2	Fbxo18
1602	0.00660678	0.0171973	0.224	0.257	1	2	Ap4s1
1603	0.00662024	0.0346441	0.251	0.284	1	2	Brip1os
1604	0.00665149	0.18361	0.566	0.555	1	2	D5Ertd579e
1605	0.00686372	0.153182	0.757	0.784	1	2	Gm42418
1606	0.00694926	0.00552258	0.537	0.627	1	2	Zfp950
1607	0.0070078	0.494418	0.473	0.102	1	2	Ipcef1
1608	0.00720244	0.384211	0.892	0.762	1	2	Rgs7bp
1609	0.00733196	0.741612	1	0.994	1	2	Grid2
1610	0.00733569	0.183768	0.729	0.709	1	2	Mllt3
1611	0.00735855	0.125551	0.529	0.543	1	2	Ppp6r3
1612	0.007413	0.990276	0.997	0.701	1	2	Kctd8
1613	0.00750726	0.103201	0.386	0.374	1	2	Ckb
1614	0.00751998	0.0382951	0.361	0.389	1	2	Adgrb1
1615	0.00758273	0.886821	1	0.974	1	2	Lrrc4c
1616	0.00776114	0.157037	0.702	0.7	1	2	Cacnb4
1617	0.0078595	0.147759	0.496	0.468	1	2	Sorl1
1618	0.00792158	0.00112185	0.243	0.277	1	2	Gm13483
1619	0.00807256	0.792466	0.827	0.304	1	2	Nfib
1620	0.00854861	0.00440609	0.485	0.56	1	2	Fnip1
1621	0.00855757	0.492174	1	0.997	1	2	Cadm2
1622	0.00859904	0.372435	0.681	0.364	1	2	Hs3st4
1623	0.00861099	0.0374395	0.41	0.48	1	2	Cyld
1624	0.00887829	0.0995776	0.395	0.408	1	2	Mindy2
1625	0.00901649	0.0620644	0.465	0.518	1	2	Babam2
1626	0.00930105	0.00197186	0.348	0.434	1	2	Sgce
1627	0.00930428	0.0472974	0.439	0.497	1	2	Gpcpd1
1628	0.00970924	0.661574	0.852	0.492	1	2	Myo16
1629	0.00975139	0.0203081	0.237	0.261	1	2	Spen
1630	0.00985118	0.112659	0.449	0.451	1	2	Cnrip1
1631	0.0099265	0.0232479	0.371	0.434	1	2	Hnrnpc
1632	0.010104	0.00237018	0.336	0.409	1	2	Clk4
1633	0.0103822	0.0209033	0.224	0.255	1	2	Dnajc3
1634	0.0103842	0.00849434	0.259	0.302	1	2	Irs1
1635	0.0104145	0.121259	0.624	0.637	1	2	Phip
1636	0.0105489	0.138339	0.529	0.534	1	2	Mgea5
1637	0.0106279	0.869248	0.985	0.643	1	2	Cdh8
1638	0.0107282	0.826933	0.905	0.608	1	2	Tln2
1639	0.0110173	0.043215	0.365	0.405	1	2	Usp40
1640	0.0110386	0.0820999	0.683	0.702	1	2	Samd4
1641	0.0111744	0.17703	0.687	0.597	1	2	Chsy3
1642	0.0113531	0.0648238	0.51	0.563	1	2	Arhgef9
1643	0.0113578	0.00722657	0.281	0.33	1	2	Kmt5b
1644	0.0113689	0.0419303	0.261	0.282	1	2	Tspan3
1645	0.0115725	0.510323	0.639	0.337	1	2	Slit1
1646	0.0116517	0.0118646	0.404	0.486	1	2	March7
1647	0.0116751	0.00533774	0.222	0.253	1	2	Ppard
1648	0.0117413	0.101071	0.34	0.322	1	2	Mir670hg
1649	0.0118351	0.00616267	0.249	0.294	1	2	Tmem120b
1650	0.0118603	0.887716	0.955	0.435	1	2	Grm3
1651	0.0120836	0.0663237	0.367	0.361	1	2	Mgat5b
1652	0.0122127	0.728129	0.986	0.806	1	2	Nr3c2
1653	0.0123031	0.206216	0.555	0.501	1	2	Shank2
1654	0.01232	0.0860601	0.411	0.419	1	2	Kdm6a
1655	0.0123579	0.40788	0.565	0.344	1	2	Cds1
1656	0.012391	0.141538	0.437	0.415	1	2	Dlst
1657	0.0128154	0.09456	0.485	0.481	1	2	Mir124-2hg
1658	0.0130985	0.122635	0.678	0.7	1	2	Atp9b
1659	0.0131363	0.18674	0.878	0.808	1	2	Sybu
1660	0.013159	0.0434466	0.313	0.338	1	2	Pikfyve
1661	0.0133268	0.518146	0.509	0.155	1	2	Kank1
1662	0.0133527	0.471939	0.877	0.718	1	2	Apba2
1663	0.0139014	0.0882514	0.441	0.463	1	2	Fam214a
1664	0.0139647	0.726598	0.713	0.39	1	2	Kdm2b
1665	0.014264	0.655947	0.811	0.506	1	2	Brinp2
1666	0.0142764	0.0919899	0.308	0.293	1	2	Usp46
1667	0.0143214	0.00473701	0.449	0.533	1	2	Chm
1668	0.014335	0.00781804	0.336	0.405	1	2	Cfap36
1669	0.0145052	0.0304434	0.475	0.556	1	2	Agtpbp1
1670	0.0146257	0.0294298	0.525	0.608	1	2	Fam19a5
1671	0.0148503	0.00155818	0.241	0.285	1	2	Prpf38b
1672	0.0150272	0.0977589	0.287	0.264	1	2	Cdkl3
1673	0.0152326	0.0971313	0.548	0.54	1	2	Cobl
1674	0.0152459	0.711952	0.714	0.264	1	2	Necab1
1675	0.0153436	0.757747	1	0.927	1	2	Negr1
1676	0.0156547	0.00172162	0.33	0.396	1	2	Papd4
1677	0.0158397	0.0688329	0.484	0.51	1	2	Tiam1
1678	0.0158508	0.000419944	0.315	0.379	1	2	Sptlc2
1679	0.0159502	0.00187959	0.249	0.291	1	2	Aifm1
1680	0.0163017	0.0149845	0.305	0.352	1	2	Pdcd4
1681	0.0165775	0.274484	0.898	0.777	1	2	Cttnbp2
1682	0.0174785	0.0355333	0.289	0.297	1	2	Galnt9
1683	0.0178569	0.0792447	0.581	0.627	1	2	Cdkal1
1684	0.0182196	0.00410982	0.505	0.578	1	2	Trim44
1685	0.0182441	0.096516	0.636	0.594	1	2	Slco3a1
1686	0.018314	0.24372	0.613	0.387	1	2	Maml2
1687	0.0184831	0.026174	0.334	0.388	1	2	Ranbp10
1688	0.0187533	0.0542368	0.357	0.391	1	2	Sgk1
1689	0.0190092	0.0586443	0.293	0.287	1	2	Pou6f1
1690	0.0195365	0.111957	0.303	0.271	1	2	Mob1b
1691	0.0196725	0.0631281	0.73	0.766	1	2	Rbm25
1692	0.0198047	0.116555	0.739	0.753	1	2	Rabep1
1693	0.0198108	0.0526527	0.317	0.329	1	2	Tmlhe
1694	0.0210805	0.00288532	0.267	0.309	1	2	Adck1
1695	0.0211772	0.256786	0.875	0.759	1	2	Prkcb
1696	0.0214781	0.0510659	0.258	0.256	1	2	Prkar1a
1697	0.0215922	0.0764007	0.252	0.226	1	2	Fth1
1698	0.0217254	0.241251	0.597	0.444	1	2	Sh3pxd2a
1699	0.0219989	0.833356	0.966	0.772	1	2	Atp8a1
1700	0.0222962	0.533924	0.432	0.146	1	2	Lrtm1
1701	0.0224887	0.0873389	0.487	0.529	1	2	Dopey2
1702	0.0226167	0.340614	0.513	0.342	1	2	Phactr2
1703	0.0227149	0.0332315	0.425	0.493	1	2	Ep300
1704	0.0230218	0.0450104	0.367	0.402	1	2	Ap2a2
1705	0.0231969	0.0244588	0.479	0.561	1	2	Tasp1
1706	0.0236899	0.00539904	0.235	0.28	1	2	Mpc2
1707	0.0237674	0.0247397	0.304	0.353	1	2	Rmnd5a
1708	0.0239547	0.342467	0.854	0.778	1	2	Nol4
1709	0.0239923	0.00981149	0.249	0.289	1	2	Gtf2f2
1710	0.0240421	0.0329601	0.298	0.335	1	2	Got2
1711	0.0243197	0.0389644	0.307	0.303	1	2	Afap1
1712	0.0244585	0.507658	0.402	0.068	1	2	Ccdc141
1713	0.0246803	0.0606279	0.289	0.308	1	2	Hmgcr
1714	0.0251396	0.047524	0.265	0.268	1	2	Hspa8
1715	0.0253265	0.0536686	0.264	0.261	1	2	Hltf
1716	0.0263947	0.182555	0.633	0.59	1	2	Ddx5
1717	0.026529	0.00308222	0.35	0.43	1	2	Tmem63b
1718	0.0266838	0.0968152	0.342	0.354	1	2	Hsp90ab1
1719	0.0267952	0.14213	0.725	0.715	1	2	Rock1
1720	0.0269522	0.329111	0.933	0.762	1	2	Fat3
1721	0.0269902	0.185117	0.569	0.524	1	2	Arid5b
1722	0.0271294	0.589282	0.84	0.531	1	2	Hs6st2
1723	0.0278661	0.272438	0.831	0.792	1	2	Rnf157
1724	0.027892	0.025106	0.328	0.364	1	2	Top2b
1725	0.0285948	0.0102818	0.361	0.441	1	2	Cnot1
1726	0.028918	0.141245	0.646	0.65	1	2	Slc25a12
1727	0.0289244	0.1443	0.358	0.307	1	2	Macrod1
1728	0.0289307	0.0950457	0.315	0.284	1	2	Hspa12a
1729	0.0291912	0.277149	0.829	0.761	1	2	Arglu1
1730	0.0292815	0.0736164	0.463	0.508	1	2	Stk3
1731	0.0296782	0.685502	0.673	0.176	1	2	Slc6a5
1732	0.0299486	0.0271268	0.304	0.341	1	2	Srsf2
1733	0.0301691	0.0950882	0.473	0.524	1	2	Nipal2
1734	0.0307552	0.000717481	0.282	0.339	1	2	Xiap
1735	0.0307939	0.122749	0.442	0.447	1	2	Gdpd1
1736	0.0308461	0.0558257	0.39	0.429	1	2	Cntln
1737	0.0310923	0.0374862	0.266	0.268	1	2	Pcx
1738	0.0314293	0.000166956	0.227	0.262	1	2	Glce
1739	0.0314689	0.0844464	0.362	0.375	1	2	Adgrl1
1740	0.0319571	0.664408	0.847	0.621	1	2	Ppm1l
1741	0.0320924	0.355613	0.47	0.294	1	2	Gm15478
1742	0.0327192	0.166127	0.449	0.429	1	2	Plppr4
1743	0.0330628	0.180371	0.478	0.359	1	2	Tead1
1744	0.0332043	0.13677	0.297	0.225	1	2	Golim4
1745	0.0340203	0.0533471	0.356	0.383	1	2	Cwf19l2
1746	0.0345261	0.119022	0.257	0.194	1	2	C1galt1
1747	0.0346491	0.0357073	0.324	0.357	1	2	Prelid3a
1748	0.0352003	0.0383052	0.297	0.34	1	2	Abcb7
1749	0.0352723	0.0439444	0.374	0.421	1	2	Slc7a6
1750	0.0355731	0.0574625	0.45	0.482	1	2	Atp5o
1751	0.0356587	0.463477	0.626	0.402	1	2	Cuedc1
1752	0.0363258	0.0728312	0.484	0.534	1	2	Tmem57
1753	0.0365041	0.0760765	0.287	0.282	1	2	Ino80dos
1754	0.0367909	0.00919516	0.369	0.44	1	2	Sfmbt1
1755	0.0369028	0.00812576	0.358	0.413	1	2	Araf
1756	0.0373667	0.0933302	0.475	0.264	1	2	Zeb2
1757	0.0374067	0.0522463	0.42	0.465	1	2	Ccnl2
1758	0.0377801	0.128134	0.374	0.329	1	2	9330159F19Rik
1759	0.0382802	0.468109	0.964	0.629	1	2	Kcnq5
1760	0.0384235	0.0278033	0.333	0.37	1	2	Atp5a1
1761	0.0386015	0.0249446	0.278	0.308	1	2	Slc20a1
1762	0.0388243	0.317107	0.844	0.767	1	2	Clvs1
1763	0.0392292	0.539721	0.451	0.05	1	2	Crybg3
1764	0.0394662	0.149827	0.478	0.466	1	2	Mast1
1765	0.0403116	0.399441	0.876	0.778	1	2	Astn1
1766	0.0404091	0.103396	0.553	0.59	1	2	Stim1
1767	0.0404957	0.039704	0.436	0.498	1	2	Nr2c2
1768	0.0411147	0.0378668	0.408	0.471	1	2	Dennd5a
1769	0.0419259	0.0816437	0.484	0.471	1	2	Rhbdl3
1770	0.0419633	0.0242002	0.35	0.418	1	2	Tbc1d9b
1771	0.0425096	0.0944304	0.366	0.37	1	2	Ube2q2
1772	0.0426576	0.0455048	0.29	0.326	1	2	Socs7
1773	0.0427812	0.0736674	0.474	0.51	1	2	9330182L06Rik
1774	0.0440671	0.364274	0.692	0.583	1	2	Tspan5
1775	0.0448486	0.152161	0.462	0.368	1	2	Sdk2
1776	0.0449072	0.00747144	0.324	0.392	1	2	Mbd2
1777	0.0449411	0.062706	0.293	0.225	1	2	Tmod1
1778	0.0462402	0.421526	0.986	0.905	1	2	Dclk1
1779	0.0475982	0.0201171	0.284	0.335	1	2	Atxn2l
1780	0.0478161	0.723148	0.818	0.356	1	2	9530026P05Rik
1781	0.0502613	0.0568375	0.343	0.36	1	2	Pkd2
1782	0.0505476	0.0613404	0.271	0.272	1	2	Ndufaf4
1783	0.0507868	0.0365507	0.457	0.522	1	2	Pnkd
1784	0.0516161	0.0463852	0.715	0.498	1	2	Fam19a1
1785	0.0517035	0.301491	0.779	0.697	1	2	Gpm6a
1786	0.0518242	0.301121	0.905	0.746	1	2	Galnt17
1787	0.0523346	0.121402	0.633	0.648	1	2	Hmgcll1
1788	0.0525354	0.0512023	0.308	0.331	1	2	Tnrc18
1789	0.0526939	0.0378417	0.308	0.335	1	2	Terf1
1790	0.0528452	0.00923488	0.236	0.269	1	2	Manf
1791	0.0537025	0.119268	0.588	0.613	1	2	Dis3l2
1792	0.0537776	0.344464	0.648	0.505	1	2	Neto1
1793	0.0540703	0.0152033	0.226	0.255	1	2	Nadk
1794	0.0545997	0.5809	0.425	0.008	1	2	Rasgrp4
1795	0.0551185	0.235143	0.689	0.64	1	2	Rmdn1
1796	0.0551228	0.0223346	0.367	0.435	1	2	Sec62
1797	0.0558716	0.054476	0.338	0.374	1	2	Atg10
1798	0.0558996	0.0592077	0.39	0.435	1	2	Immp1l
1799	0.0563355	0.561795	0.754	0.293	1	2	Slc6a1
1800	0.0563522	0.091711	0.404	0.453	1	2	Fgf1
1801	0.0565185	0.300929	0.473	0.322	1	2	Phyhipl
1802	0.0572363	0.00721082	0.275	0.322	1	2	Lysmd4
1803	0.0580019	0.0433258	0.499	0.266	1	2	Fbn2
1804	0.0582789	0.126165	0.292	0.224	1	2	Got1
1805	0.0599331	0.0313024	0.342	0.398	1	2	Stag2
1806	0.0603012	0.0342659	0.319	0.34	1	2	Phf6
1807	0.0619674	0.038502	0.304	0.343	1	2	Fermt2
1808	0.0627792	0.0413281	0.362	0.418	1	2	Pigk
1809	0.0641499	0.00544449	0.218	0.253	1	2	Atp6ap1
1810	0.065308	0.187341	0.607	0.591	1	2	Csnk1a1
1811	0.0658195	0.0787327	0.42	0.418	1	2	Sparcl1
1812	0.0683861	0.00542336	0.275	0.285	1	2	Epha4
1813	0.0688015	0.0277196	0.284	0.324	1	2	Pls3
1814	0.0690891	0.0412724	0.457	0.524	1	2	Psip1
1815	0.0702691	0.0252129	0.371	0.419	1	2	Trak1
1816	0.0704623	0.110907	0.343	0.303	1	2	Tmem65
1817	0.0713817	0.35764	0.946	0.693	1	2	Rgs6
1818	0.0714318	0.0443195	0.252	0.254	1	2	Ccdc149
1819	0.0720838	0.0114032	0.288	0.33	1	2	Tmem234
1820	0.0723296	0.01227	0.237	0.255	1	2	1700020I14Rik
1821	0.0743497	0.333354	0.897	0.771	1	2	Rbms1
1822	0.0764039	0.0274853	0.31	0.35	1	2	Ccnh
1823	0.076953	0.0836795	0.301	0.289	1	2	Pola1
1824	0.0771278	0.0885008	0.358	0.346	1	2	Las1l
1825	0.0790056	0.069164	0.257	0.254	1	2	L3mbtl3
1826	0.0793619	0.0845792	0.354	0.355	1	2	Hcn2
1827	0.0815748	0.214968	0.589	0.547	1	2	Slc4a3
1828	0.082228	0.118795	0.433	0.416	1	2	Srsf5
1829	0.0826297	0.154569	0.42	0.373	1	2	Zfand6
1830	0.0842078	0.533393	0.785	0.517	1	2	Abat
1831	0.0848389	0.0199576	0.28	0.31	1	2	Serbp1
1832	0.0850648	0.0521665	0.405	0.452	1	2	Tmem161b
1833	0.0857806	0.096255	0.309	0.286	1	2	Bcl2l1
1834	0.0859685	0.508214	0.954	0.714	1	2	Kcnc2
1835	0.0870052	0.0302392	0.262	0.294	1	2	Radil
1836	0.0877122	0.510982	0.54	0.27	1	2	Smarcd3
1837	0.0883898	0.213698	0.539	0.479	1	2	Hdac4
1838	0.0883956	0.384864	0.644	0.363	1	2	Cdh20
1839	0.0892415	0.000289558	0.265	0.324	1	2	Fancc
1840	0.0893737	0.724462	0.576	0.314	1	2	mt-Co1
1841	0.0893866	0.127463	0.501	0.483	1	2	Rnf180
1842	0.0899074	0.175374	0.679	0.602	1	2	Plcxd3
1843	0.0917214	0.311733	0.682	0.606	1	2	9130011E15Rik
1844	0.0941485	0.0665228	0.363	0.378	1	2	Wdr60
1845	0.0943061	0.0416754	0.277	0.289	1	2	Actr3b
1846	0.0943827	0.484289	1	0.955	1	2	Rbfox1
1847	0.094649	0.354355	0.832	0.739	1	2	Scai
1848	0.0958748	0.0890915	0.351	0.338	1	2	Txndc16
1849	0.0959663	0.486115	0.995	0.98	1	2	Gabrb3
1850	2.17548e-60	1.72004	1	0.512	4.66793e-56	3	Grik1
1851	1.96604e-49	1.95413	0.999	0.436	4.21852e-45	3	Grm3
1852	6.53451e-48	1.41321	0.933	0.081	1.40211e-43	3	Maf
1853	4.58366e-40	1.93935	1	0.708	9.83516e-36	3	Gpc5
1854	2.13423e-39	1.44953	1	0.733	4.57942e-35	3	Cacna2d3
1855	2.97739e-32	1.33619	0.995	0.453	6.38858e-28	3	Zmat4
1856	6.30387e-29	1.13333	0.991	0.631	1.35262e-24	3	Cntnap4
1857	7.86977e-29	1.2404	1	0.974	1.68862e-24	3	Lrrc4c
1858	4.89776e-28	1.24362	0.925	0.211	1.05091e-23	3	Tll1
1859	6.31095e-27	1.0789	0.942	0.286	1.35414e-22	3	Slc6a1
1860	6.5833e-25	1.09575	0.923	0.41	1.41258e-20	3	Mcc
1861	1.05733e-23	0.910584	1	0.927	2.26871e-19	3	Negr1
1862	1.43398e-23	1.04081	0.787	0.049	3.07688e-19	3	Cdh3
1863	2.33706e-23	1.03408	1	0.896	5.01463e-19	3	Plcb1
1864	3.12855e-23	0.945074	0.993	0.809	6.71292e-19	3	Sorbs2
1865	3.84092e-22	1.06787	0.959	0.429	8.24146e-18	3	Ndst3
1866	4.42465e-22	1.09459	0.93	0.255	9.49396e-18	3	Bcl11a
1867	2.25437e-21	1.00072	0.995	0.68	4.83719e-17	3	Ptchd4
1868	7.2774e-21	0.896495	0.983	0.713	1.56151e-16	3	Apba2
1869	1.18226e-20	1.09757	0.993	0.692	2.53679e-16	3	Thsd7a
1870	1.49867e-20	0.874305	0.764	0.097	3.2157e-16	3	Prkcq
1871	2.02387e-20	1.04439	0.976	0.689	4.34263e-16	3	Hdac9
1872	5.73588e-20	1.2806	0.987	0.34	1.23075e-15	3	Kcnmb2
1873	5.82791e-20	0.910364	0.998	0.831	1.25049e-15	3	Hs3st5
1874	6.35033e-20	0.952919	0.971	0.36	1.36259e-15	3	Dscaml1
1875	8.03e-20	1.21782	1	0.953	1.723e-15	3	Asic2
1876	3.63769e-19	0.957428	0.887	0.193	7.8054e-15	3	Otof
1877	3.75704e-19	0.999192	0.998	0.701	8.06149e-15	3	Pex5l
1878	4.79203e-19	0.937712	1	0.973	1.02823e-14	3	Nrxn3
1879	6.71842e-19	1.00458	1	0.832	1.44157e-14	3	Grm5
1880	8.79499e-19	1.09379	1	0.66	1.88714e-14	3	Ptprt
1881	1.24781e-18	1.06208	0.994	0.663	2.67743e-14	3	Cntn3
1882	4.59546e-18	0.998049	0.98	0.612	9.86049e-14	3	Kcnab1
1883	5.49901e-18	1.09723	0.977	0.564	1.17992e-13	3	Adcy8
1884	1.08868e-17	0.91603	0.903	0.357	2.33598e-13	3	Kcnh5
1885	1.41394e-17	1.36493	1	0.599	3.0339e-13	3	Adarb2
1886	1.61093e-17	1.04561	0.862	0.177	3.45658e-13	3	Kcnh8
1887	7.60129e-17	1.10706	0.891	0.199	1.63101e-12	3	Sema3e
1888	2.00503e-16	1.05668	0.999	0.702	4.30219e-12	3	Kctd8
1889	4.98978e-16	0.809066	0.971	0.656	1.07066e-11	3	Pcsk2
1890	8.3959e-16	0.59267	0.999	0.982	1.80151e-11	3	Tmem178b
1891	1.40566e-15	0.944308	0.99	0.6	3.01612e-11	3	Tcf4
1892	2.86996e-15	1.1637	0.999	0.543	6.15808e-11	3	Trpm3
1893	6.13201e-15	0.929285	0.998	0.673	1.31575e-10	3	Zfp385b
1894	2.59548e-14	0.785734	0.794	0.272	5.56913e-10	3	Lgi2
1895	5.6975e-14	0.663999	0.984	0.809	1.22251e-09	3	Ext1
1896	6.33677e-13	0.945535	1	0.773	1.35968e-08	3	Car10
1897	7.21273e-13	0.743892	0.903	0.512	1.54764e-08	3	Abat
1898	7.7111e-13	0.865482	0.999	0.798	1.65457e-08	3	Hcn1
1899	8.34686e-13	0.74505	0.934	0.528	1.79099e-08	3	Hs6st2
1900	9.43935e-13	0.951603	1	0.955	2.0254e-08	3	Rbfox1
1901	1.19066e-12	0.863159	0.994	0.728	2.5548e-08	3	Nkain3
1902	2.76407e-12	0.666582	0.68	0.14	5.93086e-08	3	Kcnip2
1903	3.60249e-12	0.860572	0.895	0.248	7.72986e-08	3	Pax2
1904	3.97409e-12	0.787845	0.972	0.703	8.5272e-08	3	Kcnj3
1905	6.43604e-12	0.73261	0.981	0.773	1.38098e-07	3	Cttnbp2
1906	1.09535e-11	0.728253	0.918	0.513	2.3503e-07	3	Runx1t1
1907	2.4979e-11	0.721148	0.592	0.045	5.35974e-07	3	Rab38
1908	3.10529e-11	0.651338	0.739	0.175	6.66303e-07	3	Slc6a5
1909	4.01748e-11	0.637738	0.915	0.491	8.6203e-07	3	Myo16
1910	4.49276e-11	0.884895	0.915	0.324	9.64011e-07	3	Col11a1
1911	5.95543e-11	0.505862	0.604	0.133	1.27786e-06	3	Bcl11b
1912	8.369e-11	0.656008	1	0.994	1.79574e-06	3	Grid2
1913	9.45522e-11	0.584331	0.947	0.765	2.02881e-06	3	Med12l
1914	1.7306e-10	0.572749	0.78	0.295	3.71334e-06	3	Dpf3
1915	2.00062e-10	0.81293	0.998	0.811	4.29274e-06	3	Spock1
1916	6.22261e-10	0.730372	0.994	0.72	1.33519e-05	3	Ryr3
1917	7.78582e-10	0.491111	0.949	0.625	1.6706e-05	3	Plcl1
1918	1.69175e-09	0.672149	0.732	0.277	3.62999e-05	3	Pdzd2
1919	1.90601e-09	0.571491	0.526	0.083	4.08972e-05	3	Colec12
1920	2.31179e-09	0.598616	0.817	0.458	4.96042e-05	3	Ablim3
1921	2.9973e-09	0.520338	0.736	0.39	6.43131e-05	3	Gnai1
1922	4.54672e-09	0.478849	0.582	0.153	9.75591e-05	3	Kank1
1923	6.65548e-09	0.0277175	0.988	0.989	0.000142807	3	Macf1
1924	7.4824e-09	0.598528	0.552	0.099	0.00016055	3	Ccbe1
1925	1.0045e-08	0.513468	0.695	0.316	0.000215536	3	Rnf152
1926	1.20473e-08	0.54677	0.634	0.23	0.000258498	3	C1qtnf4
1927	1.29541e-08	0.685122	0.848	0.491	0.000277956	3	Efr3a
1928	2.45743e-08	0.624274	0.879	0.556	0.000527292	3	Adarb1
1929	4.36362e-08	0.543295	0.542	0.115	0.000936303	3	Gm2115
1930	5.63818e-08	0.730197	0.996	0.759	0.00120978	3	March1
1931	7.83995e-08	0.624141	0.99	0.818	0.00168222	3	Celf2
1932	1.21743e-07	0.540952	0.579	0.096	0.00261224	3	Drd2
1933	1.47865e-07	0.522547	0.771	0.369	0.00317275	3	Bicc1
1934	1.80518e-07	0.505385	0.611	0.178	0.00387337	3	Prmt8
1935	4.11494e-07	0.58123	1	0.98	0.00882944	3	Dlgap1
1936	4.74388e-07	0.7562	0.805	0.385	0.0101789	3	Mitf
1937	5.00436e-07	0.917901	0.898	0.303	0.0107379	3	Nfib
1938	5.22114e-07	0.603377	0.994	0.828	0.011203	3	Unc5c
1939	5.24255e-07	0.742865	0.855	0.353	0.0112489	3	Cdh20
1940	5.35005e-07	0.762745	0.938	0.552	0.0114796	3	Plppr1
1941	5.74707e-07	0.662978	0.935	0.483	0.0123315	3	Thsd7b
1942	6.98057e-07	0.659521	0.96	0.615	0.0149782	3	Slc35f4
1943	8.72956e-07	0.0309986	0.997	0.992	0.018731	3	A230057D06Rik
1944	1.16932e-06	0.645952	1	0.925	0.0250902	3	Grm7
1945	1.21481e-06	0.492053	0.579	0.173	0.0260662	3	Gm26673
1946	1.38773e-06	0.572478	0.962	0.759	0.0297766	3	Rgs7bp
1947	1.46619e-06	0.544091	0.936	0.681	0.03146	3	Ank1
1948	1.58377e-06	0.607724	0.683	0.171	0.033983	3	Gad2
1949	2.39155e-06	0.333555	0.53	0.248	0.0513154	3	Slc25a13
1950	3.38074e-06	0.56901	0.63	0.206	0.0725405	3	Gm11418
1951	3.58625e-06	0.0240904	0.841	0.816	0.0769502	3	Scn8a
1952	3.91908e-06	0.484646	0.664	0.263	0.0840918	3	Tanc1
1953	4.38019e-06	0.535687	0.856	0.468	0.0939856	3	Dock10
1954	4.56969e-06	0.658818	0.844	0.331	0.0980517	3	Ebf3
1955	5.8318e-06	0.494071	0.888	0.682	0.125133	3	Fut8
1956	6.31212e-06	0.668843	0.543	0.235	0.135439	3	Gm21798
1957	1.03133e-05	0.506167	0.649	0.292	0.221292	3	Scg3
1958	1.05349e-05	0.445058	0.465	0.095	0.226048	3	Gm44593
1959	1.10343e-05	0.408356	0.628	0.264	0.236762	3	Camk2a
1960	1.18378e-05	0.624381	0.498	0.144	0.254003	3	Lrtm1
1961	1.42722e-05	0.350287	0.523	0.221	0.306239	3	Lrrn1
1962	1.44474e-05	0.501691	1	0.984	0.309998	3	Lingo2
1963	1.53884e-05	0.581529	0.982	0.714	0.330189	3	Kcnc2
1964	1.60854e-05	0.471755	0.497	0.088	0.345145	3	Matn2
1965	1.72415e-05	0.511982	0.537	0.099	0.36995	3	Plod2
1966	1.87057e-05	0.488418	0.998	0.97	0.401368	3	Frmd5
1967	2.79178e-05	0.546521	0.9	0.519	0.599031	3	Tmtc2
1968	2.98746e-05	0.652693	0.541	0.244	0.64102	3	A330015K06Rik
1969	3.5624e-05	0.376444	0.508	0.191	0.764385	3	Gm13944
1970	3.71227e-05	0.669258	0.911	0.516	0.796541	3	Utrn
1971	3.72335e-05	0.491952	0.589	0.13	0.79892	3	Eepd1
1972	3.85094e-05	0.0203011	0.781	0.721	0.826296	3	Atp2b1
1973	6.78266e-05	0.510996	0.843	0.509	1	3	Ano3
1974	0.000114955	0.00342658	0.684	0.686	1	3	Tecr
1975	0.000128607	0.215467	0.386	0.272	1	3	mt-Nd4
1976	0.000129408	0.610302	0.965	0.701	1	3	Nyap2
1977	0.00014072	0.00761509	1	1	1	3	Mdga2
1978	0.000163778	0.591109	0.599	0.1	1	3	Pax8
1979	0.000195855	0.325059	0.448	0.167	1	3	Fam184b
1980	0.000215827	0.0223947	0.972	0.965	1	3	Myt1l
1981	0.000218756	0.372702	0.984	0.781	1	3	Dlgap2
1982	0.00023199	0.305506	0.565	0.273	1	3	Ajap1
1983	0.000234548	0.342518	0.766	0.49	1	3	Fmn1
1984	0.000252999	0.347788	0.442	0.128	1	3	Gm3764
1985	0.000258211	0.522748	0.523	0.081	1	3	Sall3
1986	0.00028519	0.553454	0.509	0.221	1	3	4930419G24Rik
1987	0.000288651	0.000836245	0.999	0.997	1	3	Anks1b
1988	0.000331	0.461852	0.942	0.792	1	3	Focad
1989	0.000356281	0.423784	0.536	0.1	1	3	Fam20a
1990	0.000360025	0.528123	0.492	0.231	1	3	9630028H03Rik
1991	0.000364793	0.0122113	0.755	0.742	1	3	Btbd9
1992	0.000397313	0.421119	0.95	0.831	1	3	Mmp16
1993	0.000441974	0.391313	0.406	0.054	1	3	Trabd2b
1994	0.000518612	0.0250328	0.991	0.99	1	3	Gphn
1995	0.000548158	0.00246862	0.888	0.857	1	3	Nhs
1996	0.000617317	0.476536	0.869	0.464	1	3	Stxbp6
1997	0.000636055	0.290676	0.649	0.422	1	3	Clmp
1998	0.000670865	0.00473115	0.609	0.606	1	3	Cdk8
1999	0.000708582	0.299195	0.533	0.26	1	3	Tmcc3
[truncated: 18,752 more rows]

## Sheet: Cholinergic by type
	p_val	avg_logFC	pct.1	pct.2	p_val_adj	cluster	gene
1	3.65136e-65	1.64194	0.996	0.463	7.83472e-61	Skeletal Motor Neurons	Gria3
2	8.33227e-63	1.84059	0.975	0.282	1.78786e-58	Skeletal Motor Neurons	Caln1
3	6.11148e-61	1.64223	0.99	0.671	1.31134e-56	Skeletal Motor Neurons	Esrrg
4	8.86088e-47	1.58801	0.996	0.608	1.90128e-42	Skeletal Motor Neurons	Npas3
5	2.27587e-38	1.43099	0.992	0.691	4.88333e-34	Skeletal Motor Neurons	Prune2
6	8.70342e-37	1.10194	0.995	0.969	1.86749e-32	Skeletal Motor Neurons	Dlgap1
7	6.20017e-36	1.23743	0.914	0.12	1.33037e-31	Skeletal Motor Neurons	Tns1
8	4.02273e-35	1.19606	0.84	0.168	8.63157e-31	Skeletal Motor Neurons	Lgr5
9	4.95464e-32	1.70017	0.995	0.914	1.06312e-27	Skeletal Motor Neurons	Rora
10	1.17174e-26	1.34112	0.999	0.887	2.51421e-22	Skeletal Motor Neurons	Sgcz
11	1.3326e-26	1.08174	0.907	0.326	2.85936e-22	Skeletal Motor Neurons	Nfia
12	1.58381e-26	0.973819	0.973	0.602	3.39837e-22	Skeletal Motor Neurons	Nr3c2
13	4.9356e-26	0.92994	0.886	0.392	1.05903e-21	Skeletal Motor Neurons	Utrn
14	9.61389e-26	1.16055	0.799	0.319	2.06285e-21	Skeletal Motor Neurons	Nos1ap
15	1.10252e-25	1.29596	0.945	0.549	2.36569e-21	Skeletal Motor Neurons	Ryr3
16	5.65858e-23	1.24739	0.809	0.241	1.21416e-18	Skeletal Motor Neurons	Htr1f
17	1.06528e-22	0.843004	0.875	0.334	2.28577e-18	Skeletal Motor Neurons	Sh3pxd2a
18	2.56504e-22	1.08885	0.951	0.386	5.50382e-18	Skeletal Motor Neurons	Gfra1
19	7.26605e-22	0.892779	0.628	0.048	1.55908e-17	Skeletal Motor Neurons	Gm43122
20	3.14372e-21	0.786963	0.93	0.596	6.74549e-17	Skeletal Motor Neurons	D430041D05Rik
21	6.5418e-21	0.719195	0.829	0.337	1.40367e-16	Skeletal Motor Neurons	Lpp
22	1.37623e-20	0.810973	0.878	0.399	2.95298e-16	Skeletal Motor Neurons	Specc1
23	9.45676e-20	0.864617	0.811	0.261	2.02914e-15	Skeletal Motor Neurons	March3
24	2.0982e-18	1.14821	0.973	0.694	4.50212e-14	Skeletal Motor Neurons	Frmpd4
25	1.03689e-17	0.698561	0.973	0.732	2.22485e-13	Skeletal Motor Neurons	Mbnl2
26	1.42138e-17	0.927106	0.942	0.555	3.04985e-13	Skeletal Motor Neurons	March11
27	3.71926e-17	0.855293	0.92	0.439	7.98042e-13	Skeletal Motor Neurons	Slc24a3
28	4.76828e-17	0.747915	0.712	0.124	1.02313e-12	Skeletal Motor Neurons	Zbtb16
29	5.35178e-17	0.937941	0.994	0.624	1.14833e-12	Skeletal Motor Neurons	Hcn1
30	6.30087e-17	1.118	0.558	0.037	1.35198e-12	Skeletal Motor Neurons	Pdgfd
31	2.49419e-16	0.781833	0.747	0.169	5.35179e-12	Skeletal Motor Neurons	Pdgfc
32	2.53905e-16	0.796312	0.71	0.071	5.44805e-12	Skeletal Motor Neurons	Anxa4
33	1.29629e-15	0.667831	0.855	0.456	2.78146e-11	Skeletal Motor Neurons	Arhgap20
34	1.40987e-15	0.80058	0.501	0.092	3.02515e-11	Skeletal Motor Neurons	Plch1
35	2.64207e-15	0.724711	0.94	0.482	5.66908e-11	Skeletal Motor Neurons	Syndig1
36	3.3331e-15	0.795124	0.639	0.025	7.15184e-11	Skeletal Motor Neurons	Esrrb
37	6.37618e-15	0.837623	0.96	0.542	1.36814e-10	Skeletal Motor Neurons	Ano4
38	9.0604e-14	0.745189	0.702	0.088	1.94409e-09	Skeletal Motor Neurons	Htra1
39	1.00372e-13	0.440026	0.926	0.762	2.15369e-09	Skeletal Motor Neurons	Nrg2
40	1.1106e-13	0.751842	0.916	0.489	2.38301e-09	Skeletal Motor Neurons	Nefm
41	1.12542e-13	1.08102	0.596	0.045	2.41482e-09	Skeletal Motor Neurons	Plekhg1
42	2.29783e-13	0.842983	0.939	0.521	4.93044e-09	Skeletal Motor Neurons	Epb41
43	3.38857e-13	0.785268	0.952	0.523	7.27086e-09	Skeletal Motor Neurons	Glra1
44	5.37234e-13	0.891066	0.616	0.095	1.15274e-08	Skeletal Motor Neurons	Palld
45	1.3813e-12	0.701806	0.996	0.917	2.96385e-08	Skeletal Motor Neurons	Plcb1
46	2.672e-12	0.686353	0.674	0.082	5.73332e-08	Skeletal Motor Neurons	Bcl6
47	3.72715e-12	0.635727	0.684	0.213	7.99735e-08	Skeletal Motor Neurons	Abtb2
48	7.1967e-12	0.718702	0.733	0.174	1.54419e-07	Skeletal Motor Neurons	Sgpp2
49	9.58395e-12	0.763151	0.566	0.134	2.05643e-07	Skeletal Motor Neurons	Svil
50	1.00115e-11	0.631157	0.619	0.188	2.14817e-07	Skeletal Motor Neurons	Rerg
51	1.0225e-11	0.671602	0.799	0.317	2.19398e-07	Skeletal Motor Neurons	Flt3
52	1.3366e-11	0.734814	0.981	0.625	2.86794e-07	Skeletal Motor Neurons	Rgs6
53	1.68255e-11	0.465688	0.748	0.379	3.61025e-07	Skeletal Motor Neurons	Atp1b3
54	2.66461e-11	0.600291	0.875	0.524	5.71746e-07	Skeletal Motor Neurons	Ank1
55	3.21888e-11	0.675072	0.954	0.588	6.90675e-07	Skeletal Motor Neurons	Snrpn
56	3.32623e-11	0.461713	0.993	0.957	7.13709e-07	Skeletal Motor Neurons	Dync1i1
57	3.67183e-11	0.703935	0.758	0.28	7.87865e-07	Skeletal Motor Neurons	Htr2a
58	4.44664e-11	0.601742	0.835	0.503	9.54116e-07	Skeletal Motor Neurons	Greb1l
59	5.40253e-11	0.528584	0.934	0.702	1.15922e-06	Skeletal Motor Neurons	Slc4a10
60	5.43156e-11	0.631465	0.606	0.099	1.16545e-06	Skeletal Motor Neurons	Ret
61	6.84344e-11	0.709401	0.753	0.42	1.4684e-06	Skeletal Motor Neurons	Nell2
62	1.03414e-10	0.824767	0.899	0.557	2.21895e-06	Skeletal Motor Neurons	Rps6ka3
63	1.35376e-10	0.604004	0.683	0.203	2.90476e-06	Skeletal Motor Neurons	Kcna1
64	1.47688e-10	0.617224	0.996	0.952	3.16895e-06	Skeletal Motor Neurons	Otud7a
65	2.43864e-10	0.696178	0.569	0.031	5.23258e-06	Skeletal Motor Neurons	6030407O03Rik
66	2.78064e-10	0.721225	0.953	0.624	5.96642e-06	Skeletal Motor Neurons	Thrb
67	3.91832e-10	0.493296	0.727	0.361	8.40754e-06	Skeletal Motor Neurons	Cdh22
68	5.6059e-10	0.916031	0.837	0.439	1.20286e-05	Skeletal Motor Neurons	Pex5l
69	5.62275e-10	0.698608	0.717	0.24	1.20647e-05	Skeletal Motor Neurons	Mitf
70	8.66437e-10	0.631848	1	0.926	1.85911e-05	Skeletal Motor Neurons	Lrrc4c
71	9.72415e-10	0.648494	0.922	0.628	2.08651e-05	Skeletal Motor Neurons	Miat
72	1.07274e-09	0.539451	0.914	0.608	2.30178e-05	Skeletal Motor Neurons	Gm12239
73	1.14351e-09	0.554805	0.818	0.407	2.45363e-05	Skeletal Motor Neurons	Kcnh1
74	1.30465e-09	0.582843	1	0.982	2.79939e-05	Skeletal Motor Neurons	Pcdh9
75	1.62936e-09	0.777219	0.66	0.178	3.49613e-05	Skeletal Motor Neurons	Cdh20
76	1.99673e-09	0.449444	0.859	0.536	4.28438e-05	Skeletal Motor Neurons	Fmn1
77	2.45512e-09	0.527971	0.542	0.213	5.26795e-05	Skeletal Motor Neurons	Mical2
78	3.33325e-09	0.702247	0.539	0.074	7.15215e-05	Skeletal Motor Neurons	Sox5
79	3.56677e-09	0.585981	0.848	0.45	7.65321e-05	Skeletal Motor Neurons	Fgf1
80	3.59334e-09	0.528312	0.721	0.379	7.71023e-05	Skeletal Motor Neurons	Slc10a7
81	3.83159e-09	0.631915	0.995	0.938	8.22145e-05	Skeletal Motor Neurons	Epb41l3
82	4.35291e-09	0.523022	0.805	0.502	9.34004e-05	Skeletal Motor Neurons	Lyst
83	5.15126e-09	0.571401	0.954	0.682	0.000110531	Skeletal Motor Neurons	Scn1a
84	6.62217e-09	0.492351	0.92	0.771	0.000142092	Skeletal Motor Neurons	Clvs1
85	7.43756e-09	0.545988	0.565	0.194	0.000159588	Skeletal Motor Neurons	Nectin3
86	8.79694e-09	0.398197	0.999	0.981	0.000188756	Skeletal Motor Neurons	Map2
87	9.68045e-09	0.566199	0.957	0.542	0.000207713	Skeletal Motor Neurons	Fat3
88	1.34231e-08	0.573297	0.929	0.592	0.000288019	Skeletal Motor Neurons	Thsd7a
89	1.47303e-08	0.533304	0.879	0.538	0.000316068	Skeletal Motor Neurons	Slco3a1
90	1.52582e-08	0.437527	0.915	0.719	0.000327396	Skeletal Motor Neurons	Eml5
91	1.58127e-08	0.521087	0.787	0.525	0.000339294	Skeletal Motor Neurons	Arnt2
92	1.61738e-08	0.915198	0.668	0.237	0.000347042	Skeletal Motor Neurons	Gulp1
93	2.61202e-08	0.552142	0.566	0.107	0.00056046	Skeletal Motor Neurons	Dchs2
94	2.88735e-08	0.492019	0.997	0.96	0.000619538	Skeletal Motor Neurons	Ppfia2
95	3.35805e-08	0.536725	0.627	0.24	0.000720537	Skeletal Motor Neurons	Ppargc1a
96	4.08172e-08	0.64282	0.763	0.529	0.000875816	Skeletal Motor Neurons	Elmo1
97	4.68379e-08	1.02899	0.982	0.552	0.001005	Skeletal Motor Neurons	Etl4
98	5.82084e-08	0.66059	0.915	0.664	0.00124898	Skeletal Motor Neurons	Slc7a14
99	6.3577e-08	0.667707	0.833	0.575	0.00136417	Skeletal Motor Neurons	Ssbp2
100	6.80316e-08	0.645071	0.65	0.158	0.00145975	Skeletal Motor Neurons	Fstl4
101	1.20792e-07	0.610806	0.674	0.176	0.00259183	Skeletal Motor Neurons	Tmod1
102	1.26167e-07	0.484764	0.895	0.701	0.00270717	Skeletal Motor Neurons	Gigyf2
103	1.547e-07	0.68254	0.999	0.946	0.00331941	Skeletal Motor Neurons	Grip1
104	1.95084e-07	0.491639	0.928	0.672	0.00418593	Skeletal Motor Neurons	Pcbp3
105	2.13362e-07	0.416763	0.985	0.927	0.00457811	Skeletal Motor Neurons	Gpatch8
106	2.1839e-07	0.904765	0.86	0.352	0.00468599	Skeletal Motor Neurons	Shisa6
107	3.19743e-07	0.476674	0.881	0.618	0.00686072	Skeletal Motor Neurons	Hmbox1
108	3.39474e-07	0.45197	0.42	0.063	0.00728409	Skeletal Motor Neurons	Lancl3
109	3.68842e-07	0.478292	0.754	0.481	0.00791424	Skeletal Motor Neurons	Sipa1l1
110	4.33338e-07	0.660899	0.864	0.444	0.00929814	Skeletal Motor Neurons	Gm13629
111	5.03398e-07	0.484984	0.799	0.507	0.0108014	Skeletal Motor Neurons	Fryl
112	5.1116e-07	0.479354	0.447	0.266	0.010968	Skeletal Motor Neurons	Tapt1
113	5.15076e-07	0.426634	0.544	0.163	0.011052	Skeletal Motor Neurons	Msrb3
114	6.04467e-07	0.569076	0.949	0.637	0.0129701	Skeletal Motor Neurons	Rasgef1b
115	7.29129e-07	0.445509	0.641	0.255	0.0156449	Skeletal Motor Neurons	Sparcl1
116	7.86708e-07	0.431662	0.994	0.952	0.0168804	Skeletal Motor Neurons	Ube2e2
117	7.99121e-07	0.545241	0.816	0.424	0.0171467	Skeletal Motor Neurons	Shc3
118	8.82153e-07	0.593989	0.977	0.834	0.0189284	Skeletal Motor Neurons	Wwox
119	1.04616e-06	0.552552	0.874	0.513	0.0224475	Skeletal Motor Neurons	A330102I10Rik
120	1.30971e-06	0.525986	0.784	0.423	0.0281024	Skeletal Motor Neurons	Cblb
121	1.46524e-06	0.516023	0.471	0.057	0.0314396	Skeletal Motor Neurons	Gm39185
122	1.71189e-06	0.462167	0.97	0.865	0.0367321	Skeletal Motor Neurons	Osbpl6
123	1.74002e-06	0.422776	0.988	0.894	0.0373355	Skeletal Motor Neurons	Kalrn
124	1.74144e-06	0.400487	0.539	0.211	0.037366	Skeletal Motor Neurons	Gm12236
125	1.77808e-06	0.556943	0.967	0.77	0.0381522	Skeletal Motor Neurons	Atp8a2
126	1.92134e-06	0.41575	0.598	0.229	0.0412263	Skeletal Motor Neurons	Dexi
127	1.99014e-06	0.718372	0.997	0.614	0.0427025	Skeletal Motor Neurons	A830018L16Rik
128	2.06708e-06	0.590637	0.544	0.325	0.0443534	Skeletal Motor Neurons	Galnt18
129	2.92386e-06	0.501321	0.955	0.781	0.0627373	Skeletal Motor Neurons	Rasal2
130	3.1261e-06	0.465695	0.727	0.328	0.0670767	Skeletal Motor Neurons	Pappa
131	3.28278e-06	0.39211	0.56	0.224	0.0704386	Skeletal Motor Neurons	AF529169
132	3.32573e-06	0.30419	0.707	0.494	0.0713602	Skeletal Motor Neurons	Slc9a9
133	4.08785e-06	0.422715	0.839	0.592	0.0877129	Skeletal Motor Neurons	Ppm1h
134	5.51502e-06	0.359932	1	0.996	0.118336	Skeletal Motor Neurons	Gria4
135	6.71016e-06	0.47967	0.459	0.111	0.14398	Skeletal Motor Neurons	Lcp1
136	6.87751e-06	0.32317	0.914	0.781	0.147571	Skeletal Motor Neurons	Kif5c
137	8.05803e-06	0.46331	0.583	0.184	0.172901	Skeletal Motor Neurons	Onecut2
138	8.17523e-06	0.421884	0.911	0.74	0.175416	Skeletal Motor Neurons	Vat1l
139	8.2771e-06	0.54032	0.762	0.364	0.177602	Skeletal Motor Neurons	Tspan18
140	8.60772e-06	0.601833	0.728	0.419	0.184696	Skeletal Motor Neurons	Pdzrn4
141	1.04511e-05	0.50982	0.456	0.01	0.224249	Skeletal Motor Neurons	Npas1
142	1.11543e-05	0.366322	0.622	0.362	0.239339	Skeletal Motor Neurons	Ripor2
143	1.1276e-05	0.525926	0.95	0.671	0.241949	Skeletal Motor Neurons	Srrm4
144	1.13198e-05	0.446495	0.471	0.107	0.242889	Skeletal Motor Neurons	Actn2
145	1.16719e-05	0.64288	0.954	0.61	0.250444	Skeletal Motor Neurons	Tmem108
146	1.19858e-05	0.447108	0.696	0.373	0.257179	Skeletal Motor Neurons	Adcy8
147	1.21304e-05	0.47855	0.971	0.672	0.260283	Skeletal Motor Neurons	Spock1
148	1.37561e-05	0.476753	0.775	0.505	0.295164	Skeletal Motor Neurons	Sipa1l3
149	1.51716e-05	0.452529	0.601	0.239	0.325537	Skeletal Motor Neurons	Rai14
150	1.54066e-05	0.580771	0.799	0.37	0.330579	Skeletal Motor Neurons	Zfpm2
151	1.5521e-05	0.461911	0.749	0.415	0.333034	Skeletal Motor Neurons	Bckdhb
152	1.55811e-05	0.410993	0.685	0.353	0.334323	Skeletal Motor Neurons	Cep83
153	1.6524e-05	0.549849	0.979	0.823	0.354555	Skeletal Motor Neurons	Ldlrad4
154	1.71296e-05	0.449262	0.545	0.136	0.36755	Skeletal Motor Neurons	Pla2g7
155	2.32179e-05	0.421687	0.832	0.574	0.498187	Skeletal Motor Neurons	St3gal3
156	2.48731e-05	0.345303	0.74	0.479	0.533702	Skeletal Motor Neurons	Slc4a3
157	2.74603e-05	0.444666	0.573	0.173	0.589215	Skeletal Motor Neurons	Galnt9
158	2.82817e-05	0.410308	0.893	0.694	0.606841	Skeletal Motor Neurons	Hdac8
159	2.94825e-05	0.344835	0.905	0.763	0.632606	Skeletal Motor Neurons	Ppp1r12b
160	3.03565e-05	0.414254	0.73	0.384	0.651359	Skeletal Motor Neurons	Sdk2
161	3.16912e-05	0.599159	0.389	0.07	0.679998	Skeletal Motor Neurons	L3mbtl4
162	3.18547e-05	0.520042	0.582	0.122	0.683507	Skeletal Motor Neurons	Fstl1
163	3.39279e-05	0.439357	0.903	0.617	0.727992	Skeletal Motor Neurons	Sv2c
164	3.62756e-05	0.399642	0.95	0.834	0.778366	Skeletal Motor Neurons	Ncoa1
165	3.99494e-05	0.459997	0.438	0.039	0.857195	Skeletal Motor Neurons	Grin3b
166	3.99821e-05	0.613822	0.481	0.08	0.857895	Skeletal Motor Neurons	Gm13912
167	4.20746e-05	0.502153	0.965	0.82	0.902795	Skeletal Motor Neurons	Ppm1e
168	4.22357e-05	0.580577	0.906	0.75	0.90625	Skeletal Motor Neurons	Kcnip1
169	4.33133e-05	0.348369	0.61	0.266	0.929374	Skeletal Motor Neurons	Mkx
170	4.88884e-05	0.382013	0.458	0.107	1	Skeletal Motor Neurons	Aff1
171	4.93513e-05	0.241517	0.978	0.906	1	Skeletal Motor Neurons	Fry
172	5.01797e-05	0.342271	0.589	0.299	1	Skeletal Motor Neurons	Etfa
173	5.82163e-05	0.378494	0.925	0.755	1	Skeletal Motor Neurons	Trim2
174	6.12405e-05	0.607652	0.816	0.466	1	Skeletal Motor Neurons	Chsy3
175	6.68584e-05	0.560145	0.429	0.037	1	Skeletal Motor Neurons	Rreb1
176	6.82435e-05	0.366226	0.496	0.163	1	Skeletal Motor Neurons	Aifm3
177	6.93677e-05	0.401537	0.801	0.525	1	Skeletal Motor Neurons	Prkcz
178	6.97654e-05	0.427361	0.518	0.222	1	Skeletal Motor Neurons	Fkbp5
179	7.92147e-05	0.392345	0.476	0.12	1	Skeletal Motor Neurons	Bcan
180	8.27314e-05	0.38794	0.899	0.609	1	Skeletal Motor Neurons	Grin3a
181	8.76014e-05	0.317508	0.683	0.424	1	Skeletal Motor Neurons	Sorl1
182	9.32479e-05	0.366567	0.528	0.252	1	Skeletal Motor Neurons	Timp3
183	9.59557e-05	0.542296	0.556	0.31	1	Skeletal Motor Neurons	Ghr
184	9.62635e-05	0.444879	0.451	0.046	1	Skeletal Motor Neurons	Prss12
185	9.72536e-05	0.341248	0.723	0.438	1	Skeletal Motor Neurons	Rab30
186	0.000105576	0.293477	1	0.996	1	Skeletal Motor Neurons	Macrod2
187	0.000124995	0.511499	0.939	0.788	1	Skeletal Motor Neurons	Cacna1d
188	0.000129308	0.244752	0.995	0.984	1	Skeletal Motor Neurons	Gphn
189	0.000131283	0.53305	0.817	0.472	1	Skeletal Motor Neurons	Vav3
190	0.000132132	0.498535	0.809	0.553	1	Skeletal Motor Neurons	Pcdh17
191	0.00013902	0.298371	0.553	0.292	1	Skeletal Motor Neurons	Sh3rf3
192	0.000140635	0.365609	0.784	0.531	1	Skeletal Motor Neurons	Adarb1
193	0.000147101	0.430088	0.478	0.082	1	Skeletal Motor Neurons	Peli2
194	0.000147983	0.570745	0.642	0.321	1	Skeletal Motor Neurons	Dock10
195	0.000154316	0.408794	0.361	0.051	1	Skeletal Motor Neurons	Pcp4l1
196	0.000157713	0.77408	0.597	0.186	1	Skeletal Motor Neurons	Fam19a1
197	0.000173857	0.388645	0.637	0.308	1	Skeletal Motor Neurons	Capn2
198	0.000176271	0.336675	0.933	0.776	1	Skeletal Motor Neurons	Scn8a
199	0.000181568	0.518421	0.956	0.546	1	Skeletal Motor Neurons	Zfp385b
200	0.0001831	0.328549	0.579	0.286	1	Skeletal Motor Neurons	Rhbdl3
201	0.000195555	0.109088	0.543	0.448	1	Skeletal Motor Neurons	Myo6
202	0.00019958	0.475208	0.494	0.124	1	Skeletal Motor Neurons	Rnd3
203	0.000204982	0.425381	0.451	0.048	1	Skeletal Motor Neurons	Ahnak2
204	0.000211823	0.45786	0.911	0.765	1	Skeletal Motor Neurons	Nlk
205	0.000223443	0.431181	0.453	0.089	1	Skeletal Motor Neurons	AC124490.1
206	0.000229904	0.353031	0.614	0.367	1	Skeletal Motor Neurons	Slc35f3
207	0.000231528	0.348124	0.564	0.288	1	Skeletal Motor Neurons	Antxr1
208	0.000241804	0.32944	0.587	0.298	1	Skeletal Motor Neurons	Ttc39b
209	0.000263147	0.340503	0.677	0.355	1	Skeletal Motor Neurons	Igsf21
210	0.000267289	0.490126	0.589	0.186	1	Skeletal Motor Neurons	Ccdc171
211	0.00028459	0.416148	0.979	0.879	1	Skeletal Motor Neurons	Cpeb3
212	0.000304664	0.00880758	0.603	0.566	1	Skeletal Motor Neurons	Slc22a23
213	0.000312881	0.369016	0.64	0.305	1	Skeletal Motor Neurons	Cplx1
214	0.000316495	0.547426	0.928	0.697	1	Skeletal Motor Neurons	Robo1
215	0.000328581	0.399368	0.911	0.707	1	Skeletal Motor Neurons	Snph
216	0.000331144	0.424025	0.855	0.713	1	Skeletal Motor Neurons	Nyap2
217	0.000345218	0.372321	0.506	0.178	1	Skeletal Motor Neurons	Lrrc20
218	0.000353972	0.35276	0.881	0.648	1	Skeletal Motor Neurons	Atp2b1
219	0.00035677	0.269577	0.417	0.145	1	Skeletal Motor Neurons	Vav2
220	0.000365583	0.182997	0.567	0.386	1	Skeletal Motor Neurons	Mgat5b
221	0.000372681	0.365492	1	0.991	1	Skeletal Motor Neurons	Nlgn1
222	0.000376681	0.416712	1	0.982	1	Skeletal Motor Neurons	Camta1
223	0.000404558	0.44095	0.906	0.66	1	Skeletal Motor Neurons	Rgs7bp
224	0.000433222	0.315704	0.36	0.146	1	Skeletal Motor Neurons	Ntng2
225	0.000448425	0.366082	0.646	0.299	1	Skeletal Motor Neurons	Coro6
226	0.000454497	0.195829	0.609	0.428	1	Skeletal Motor Neurons	Atp2b3
227	0.00047071	0.534432	0.97	0.712	1	Skeletal Motor Neurons	Inpp4b
228	0.000497032	0.248444	0.848	0.662	1	Skeletal Motor Neurons	Qk
229	0.000515105	0.286222	0.652	0.39	1	Skeletal Motor Neurons	Fam110b
230	0.00052018	0.282829	0.692	0.461	1	Skeletal Motor Neurons	Sertad2
231	0.000540533	0.341458	0.845	0.629	1	Skeletal Motor Neurons	Dock9
232	0.000587891	0.487758	0.775	0.411	1	Skeletal Motor Neurons	Rph3a
233	0.000594624	0.378127	0.993	0.978	1	Skeletal Motor Neurons	Sntg1
234	0.000648421	0.288555	0.458	0.205	1	Skeletal Motor Neurons	Kcnk3
235	0.000659629	0.440611	0.912	0.597	1	Skeletal Motor Neurons	Cacna2d3
236	0.000717391	0.326071	0.842	0.655	1	Skeletal Motor Neurons	Foxn3
237	0.000761299	0.40043	0.734	0.468	1	Skeletal Motor Neurons	Tiam1
238	0.000813953	0.426562	0.971	0.894	1	Skeletal Motor Neurons	9530059O14Rik
239	0.000846285	0.228038	0.625	0.429	1	Skeletal Motor Neurons	Tfdp2
240	0.000864633	0.31521	0.428	0.128	1	Skeletal Motor Neurons	Ptpn3
241	0.000865177	0.420546	0.699	0.468	1	Skeletal Motor Neurons	C530008M17Rik
242	0.000883157	0.279249	0.948	0.759	1	Skeletal Motor Neurons	Rbms1
243	0.000928873	0.568935	0.622	0.186	1	Skeletal Motor Neurons	Nfib
244	0.000929646	0.42088	0.983	0.91	1	Skeletal Motor Neurons	Pak3
245	0.000929651	0.269329	0.627	0.389	1	Skeletal Motor Neurons	Tmem63c
246	0.000946674	0.355904	0.858	0.618	1	Skeletal Motor Neurons	Btbd11
247	0.000948145	0.332494	0.388	0.085	1	Skeletal Motor Neurons	Tesc
248	0.000951485	0.727985	1	0.869	1	Skeletal Motor Neurons	Rbfox1
249	0.000961539	0.400571	0.581	0.28	1	Skeletal Motor Neurons	Etv6
250	0.000967949	0.391439	0.759	0.457	1	Skeletal Motor Neurons	Mgat5
251	0.00096818	0.389721	0.931	0.926	1	Skeletal Motor Neurons	Asic2
252	0.00104872	0.332599	0.67	0.367	1	Skeletal Motor Neurons	Mpp7
253	0.00109101	0.315607	0.458	0.244	1	Skeletal Motor Neurons	Usp53
254	0.00112086	0.317278	0.759	0.517	1	Skeletal Motor Neurons	Mbnl1
255	0.00112891	0.468527	0.414	0.033	1	Skeletal Motor Neurons	Htr1d
256	0.0011464	0.396505	1	0.999	1	Skeletal Motor Neurons	Ank3
257	0.0011964	0.21064	0.802	0.624	1	Skeletal Motor Neurons	Samd4
258	0.00122117	0.415158	0.472	0.087	1	Skeletal Motor Neurons	Itpr2
259	0.00129516	0.266242	0.865	0.711	1	Skeletal Motor Neurons	Nek1
260	0.00129866	0.561122	0.542	0.335	1	Skeletal Motor Neurons	Stxbp6
261	0.00137495	0.270017	0.588	0.365	1	Skeletal Motor Neurons	Fggy
262	0.00140802	0.389816	0.428	0.115	1	Skeletal Motor Neurons	Epha4
263	0.00141921	0.360642	0.721	0.424	1	Skeletal Motor Neurons	Nova1
264	0.00148098	0.170146	0.521	0.34	1	Skeletal Motor Neurons	Ctnnal1
265	0.00164201	0.319732	0.86	0.68	1	Skeletal Motor Neurons	Naaladl2
266	0.001655	0.39062	0.983	0.882	1	Skeletal Motor Neurons	Ryr2
267	0.00167171	0.29186	0.633	0.394	1	Skeletal Motor Neurons	Tmem196
268	0.00169445	0.420076	0.736	0.423	1	Skeletal Motor Neurons	Iqsec3
269	0.00177028	0.0159148	0.573	0.53	1	Skeletal Motor Neurons	Dtd1
270	0.00177305	0.323806	0.565	0.311	1	Skeletal Motor Neurons	Gfod1
271	0.00183352	0.466434	0.471	0.121	1	Skeletal Motor Neurons	Tiam2
272	0.00188845	0.449312	0.515	0.235	1	Skeletal Motor Neurons	Mthfd1l
273	0.00189776	0.322889	0.375	0.065	1	Skeletal Motor Neurons	Cacna1h
274	0.00202025	0.241878	0.518	0.328	1	Skeletal Motor Neurons	Tbc1d1
275	0.00206642	0.38973	0.807	0.602	1	Skeletal Motor Neurons	Glrb
276	0.00212787	0.186077	0.659	0.508	1	Skeletal Motor Neurons	Gm1976
277	0.00223056	0.330969	0.735	0.701	1	Skeletal Motor Neurons	Rtl4
278	0.00230945	0.236982	0.374	0.154	1	Skeletal Motor Neurons	Slc45a4
279	0.00231767	0.366522	0.708	0.418	1	Skeletal Motor Neurons	Smarca2
280	0.00240056	0.356499	0.836	0.668	1	Skeletal Motor Neurons	Polb
281	0.00241872	0.609419	0.914	0.828	1	Skeletal Motor Neurons	Opcml
282	0.00245298	0.480319	0.448	0.041	1	Skeletal Motor Neurons	Kank1
283	0.00246711	0.224435	0.442	0.237	1	Skeletal Motor Neurons	Lypd6b
284	0.00257764	0.423937	0.949	0.783	1	Skeletal Motor Neurons	Cntnap5b
285	0.00259101	0.0865074	0.634	0.541	1	Skeletal Motor Neurons	Slc23a2
286	0.00267958	0.345057	0.601	0.383	1	Skeletal Motor Neurons	Asph
287	0.00269058	0.125527	0.642	0.51	1	Skeletal Motor Neurons	Slc38a9
288	0.00276141	0.227611	0.669	0.513	1	Skeletal Motor Neurons	Ankrd55
289	0.00278566	0.339768	0.594	0.327	1	Skeletal Motor Neurons	Stat3
290	0.00285725	0.192498	0.444	0.274	1	Skeletal Motor Neurons	Actr3b
291	0.00303673	0.297144	0.391	0.112	1	Skeletal Motor Neurons	Paqr8
292	0.00304209	0.310041	0.451	0.179	1	Skeletal Motor Neurons	Laptm4b
293	0.00326066	0.294297	0.265	0.236	1	Skeletal Motor Neurons	Stk32a
294	0.00337898	0.432614	0.474	0.092	1	Skeletal Motor Neurons	St8sia5
295	0.0034204	0.407679	0.357	0.011	1	Skeletal Motor Neurons	Gm28175
296	0.00353287	0.258548	0.618	0.371	1	Skeletal Motor Neurons	Ttc39c
297	0.0035948	0.43065	0.43	0.075	1	Skeletal Motor Neurons	Npr3
298	0.00404775	0.278214	0.479	0.228	1	Skeletal Motor Neurons	Cry2
299	0.00412542	0.32729	0.653	0.342	1	Skeletal Motor Neurons	Nckap5
300	0.00417697	0.0112437	1	1	1	Skeletal Motor Neurons	Meg3
301	0.00460027	0.268422	0.636	0.443	1	Skeletal Motor Neurons	Arhgap18
302	0.00473286	0.276784	0.78	0.6	1	Skeletal Motor Neurons	Rcan2
303	0.00480231	0.312789	0.433	0.15	1	Skeletal Motor Neurons	Lifr
304	0.00482269	0.30709	0.462	0.174	1	Skeletal Motor Neurons	Mapkapk2
305	0.00526344	0.213256	0.775	0.617	1	Skeletal Motor Neurons	Atxn7l1
306	0.00535266	0.19804	0.499	0.301	1	Skeletal Motor Neurons	Gk
307	0.00537862	0.171895	0.84	0.738	1	Skeletal Motor Neurons	Camk1d
308	0.00539158	0.167556	0.484	0.3	1	Skeletal Motor Neurons	Chst8
309	0.0054097	0.264796	0.421	0.17	1	Skeletal Motor Neurons	Kcnk9
310	0.0056671	0.401397	0.89	0.605	1	Skeletal Motor Neurons	Syt2
311	0.00595015	0.325089	0.599	0.315	1	Skeletal Motor Neurons	Tbc1d4
312	0.00622003	0.422801	0.435	0.118	1	Skeletal Motor Neurons	Gem
313	0.00624606	0.285728	0.47	0.186	1	Skeletal Motor Neurons	Ell2
314	0.00636774	0.432983	0.723	0.514	1	Skeletal Motor Neurons	Sema6a
315	0.00660169	0.285046	0.513	0.243	1	Skeletal Motor Neurons	Mxi1
316	0.0069022	0.294898	0.65	0.514	1	Skeletal Motor Neurons	Man1a
317	0.00694933	0.255648	0.745	0.545	1	Skeletal Motor Neurons	Pcnx2
318	0.00728635	0.17179	0.403	0.237	1	Skeletal Motor Neurons	Lgmn
319	0.00735243	0.383475	0.557	0.203	1	Skeletal Motor Neurons	Sec14l1
320	0.00745549	0.216567	0.785	0.648	1	Skeletal Motor Neurons	Bend6
321	0.00763565	0.195093	0.478	0.309	1	Skeletal Motor Neurons	Phactr2
322	0.00772833	0.010771	0.929	0.9	1	Skeletal Motor Neurons	Hecw2
323	0.0077304	0.0392072	0.351	0.304	1	Skeletal Motor Neurons	Chst11
324	0.00782814	0.287873	0.656	0.462	1	Skeletal Motor Neurons	Zswim5
325	0.00788937	0.268585	0.951	0.865	1	Skeletal Motor Neurons	Jmjd1c
326	0.00791576	0.313696	0.469	0.205	1	Skeletal Motor Neurons	Atp1a1
327	0.0082072	0.207482	0.501	0.296	1	Skeletal Motor Neurons	Cap2
328	0.00840297	0.123073	0.325	0.199	1	Skeletal Motor Neurons	9530036O11Rik
329	0.00841836	0.200958	0.771	0.61	1	Skeletal Motor Neurons	Supt3
330	0.0088168	0.0103288	0.295	0.268	1	Skeletal Motor Neurons	Prmt9
331	0.00886231	0.247105	0.646	0.432	1	Skeletal Motor Neurons	Kat2b
332	0.008937	0.193743	0.512	0.342	1	Skeletal Motor Neurons	Eef2k
333	0.00905786	0.349252	1	0.991	1	Skeletal Motor Neurons	Grik2
334	0.009364	0.225857	0.484	0.266	1	Skeletal Motor Neurons	Stac2
335	0.00958284	0.262098	0.418	0.174	1	Skeletal Motor Neurons	Junos
336	0.00976515	0.322497	0.789	0.653	1	Skeletal Motor Neurons	Cdh12
337	0.00981959	0.213439	0.56	0.355	1	Skeletal Motor Neurons	Tfg
338	0.00983993	0.122826	0.591	0.494	1	Skeletal Motor Neurons	Zfyve28
339	0.0100235	0.00596839	0.421	0.41	1	Skeletal Motor Neurons	Snx25
340	0.010706	0.218894	0.915	0.759	1	Skeletal Motor Neurons	Gab2
341	0.0107578	0.0118549	0.394	0.362	1	Skeletal Motor Neurons	Stx7
342	0.0108465	0.325844	0.95	0.763	1	Skeletal Motor Neurons	Tmeff2
343	0.010897	0.27762	0.378	0.203	1	Skeletal Motor Neurons	9630028H03Rik
344	0.0111198	0.244314	0.942	0.86	1	Skeletal Motor Neurons	Sptan1
345	0.0112193	0.405104	0.855	0.468	1	Skeletal Motor Neurons	Arpp21
346	0.0112275	0.348073	0.874	0.713	1	Skeletal Motor Neurons	Pard3
347	0.0112493	0.361881	0.696	0.412	1	Skeletal Motor Neurons	Snx24
348	0.0117724	0.268716	0.844	0.69	1	Skeletal Motor Neurons	Wnk2
349	0.0122819	0.0427117	0.988	0.94	1	Skeletal Motor Neurons	Elavl2
350	0.012328	0.344505	0.936	0.752	1	Skeletal Motor Neurons	Atrnl1
351	0.012404	0.281852	0.827	0.662	1	Skeletal Motor Neurons	Arhgap32
352	0.0125466	0.366455	0.474	0.388	1	Skeletal Motor Neurons	Nrp2
353	0.0125602	0.362314	0.583	0.271	1	Skeletal Motor Neurons	Dtnbp1
354	0.0125686	0.0364125	0.475	0.422	1	Skeletal Motor Neurons	Snx13
355	0.0129128	0.0298232	0.658	0.606	1	Skeletal Motor Neurons	Atp6v1h
356	0.0129335	0.269647	0.821	0.664	1	Skeletal Motor Neurons	Rnf150
357	0.013169	0.00186657	0.329	0.31	1	Skeletal Motor Neurons	Acsl1
358	0.0132825	0.300609	0.68	0.415	1	Skeletal Motor Neurons	Ptpn5
359	0.0132905	0.254609	0.44	0.217	1	Skeletal Motor Neurons	Ldhb
360	0.0133848	0.189422	0.803	0.664	1	Skeletal Motor Neurons	Chchd3
361	0.013638	0.185376	0.409	0.258	1	Skeletal Motor Neurons	Elovl5
362	0.0138456	0.299459	0.413	0.201	1	Skeletal Motor Neurons	Adamts2
363	0.0138474	0.22528	0.449	0.221	1	Skeletal Motor Neurons	Cda
364	0.0138842	0.446622	0.972	0.859	1	Skeletal Motor Neurons	Mast4
365	0.0142239	0.387159	0.756	0.489	1	Skeletal Motor Neurons	Susd4
366	0.0142604	0.313855	0.966	0.893	1	Skeletal Motor Neurons	Unc80
367	0.0144997	0.356345	0.375	0.067	1	Skeletal Motor Neurons	Adamtsl3
368	0.0145276	0.326466	0.359	0.112	1	Skeletal Motor Neurons	4933413L06Rik
369	0.0146625	0.295651	0.455	0.187	1	Skeletal Motor Neurons	Tmem132a
370	0.0147105	0.212115	0.624	0.427	1	Skeletal Motor Neurons	Stx8
371	0.0158187	0.141899	0.524	0.388	1	Skeletal Motor Neurons	Fbxw8
372	0.0160418	0.191494	0.339	0.175	1	Skeletal Motor Neurons	Mbp
373	0.0163296	0.482038	0.385	0.032	1	Skeletal Motor Neurons	Arhgap31
374	0.0168396	0.306265	0.299	0.07	1	Skeletal Motor Neurons	Prkcd
375	0.0169611	0.21082	0.477	0.299	1	Skeletal Motor Neurons	Sfmbt2
376	0.0173252	0.308326	0.529	0.268	1	Skeletal Motor Neurons	Pacsin2
377	0.0174048	0.396156	0.997	0.946	1	Skeletal Motor Neurons	Rgs7
378	0.0177033	0.362115	0.542	0.24	1	Skeletal Motor Neurons	Kctd1
379	0.0177606	0.196454	0.31	0.107	1	Skeletal Motor Neurons	Frmd6
380	0.0177793	0.228574	0.866	0.662	1	Skeletal Motor Neurons	Chat
381	0.0184687	0.159153	0.617	0.548	1	Skeletal Motor Neurons	Nrp1
382	0.0184848	0.157472	0.329	0.207	1	Skeletal Motor Neurons	Ajap1
383	0.0186895	0.262306	0.436	0.169	1	Skeletal Motor Neurons	Myh14
384	0.0188494	0.203855	0.682	0.508	1	Skeletal Motor Neurons	Myh10
385	0.0192591	0.323233	0.605	0.399	1	Skeletal Motor Neurons	Epb41l4b
386	0.0195911	0.00258626	0.306	0.29	1	Skeletal Motor Neurons	Tmed5
387	0.0196827	0.379897	0.316	0.034	1	Skeletal Motor Neurons	Kcnk13
388	0.020225	0.116311	0.695	0.483	1	Skeletal Motor Neurons	Adamts6
389	0.0207286	0.397524	0.428	0.055	1	Skeletal Motor Neurons	Gprc5b
390	0.0208839	0.134878	0.359	0.221	1	Skeletal Motor Neurons	Micall1
391	0.0209624	0.241995	0.48	0.248	1	Skeletal Motor Neurons	Nedd9
392	0.0209811	0.0274477	0.69	0.64	1	Skeletal Motor Neurons	Atp11b
393	0.0214634	0.216523	0.528	0.337	1	Skeletal Motor Neurons	Tmem255a
394	0.0217285	0.318908	0.351	0.083	1	Skeletal Motor Neurons	Plekhd1
395	0.0222104	0.220165	0.706	0.521	1	Skeletal Motor Neurons	Rap1gap
396	0.0226804	0.082538	0.449	0.353	1	Skeletal Motor Neurons	Ncs1
397	0.0227784	0.00951815	0.703	0.666	1	Skeletal Motor Neurons	Tmem135
398	0.0229273	0.213906	0.667	0.49	1	Skeletal Motor Neurons	5031439G07Rik
399	0.0229913	0.223245	0.393	0.178	1	Skeletal Motor Neurons	Mtus1
400	0.0234573	0.000755346	0.658	0.631	1	Skeletal Motor Neurons	Ckap5
401	0.0236493	0.230294	0.494	0.311	1	Skeletal Motor Neurons	Vstm2a
402	0.0236556	0.353861	0.371	0.055	1	Skeletal Motor Neurons	Pantr1
403	0.0237592	0.382719	0.696	0.281	1	Skeletal Motor Neurons	Prph
404	0.0239262	0.200119	0.604	0.47	1	Skeletal Motor Neurons	Cacng2
405	0.0241038	0.00647601	0.388	0.355	1	Skeletal Motor Neurons	Rbm27
406	0.0243875	0.52651	0.835	0.485	1	Skeletal Motor Neurons	Creb5
407	0.0247059	0.241704	0.91	0.783	1	Skeletal Motor Neurons	Nsf
408	0.0247636	0.0174746	0.602	0.561	1	Skeletal Motor Neurons	Tspan5
409	0.0248702	0.124586	0.73	0.612	1	Skeletal Motor Neurons	Lnpep
410	0.0249498	0.017611	0.737	0.687	1	Skeletal Motor Neurons	Rptor
411	0.0252427	0.196621	0.518	0.321	1	Skeletal Motor Neurons	Anxa6
412	0.0252885	0.28012	0.739	0.53	1	Skeletal Motor Neurons	Mpc1
413	0.0253132	0.141816	0.749	0.653	1	Skeletal Motor Neurons	Phactr3
414	0.0255128	0.137709	0.485	0.349	1	Skeletal Motor Neurons	2610507B11Rik
415	0.0256431	0.0768264	0.629	0.537	1	Skeletal Motor Neurons	Cdc14b
416	0.025822	0.15115	0.432	0.367	1	Skeletal Motor Neurons	Patj
417	0.0263652	0.399379	0.803	0.514	1	Skeletal Motor Neurons	Cabp1
418	0.0265623	0.151588	0.65	0.519	1	Skeletal Motor Neurons	Map2k5
419	0.0265771	0.316528	0.699	0.482	1	Skeletal Motor Neurons	Cers6
420	0.0265997	0.172538	0.434	0.268	1	Skeletal Motor Neurons	Ppp4r4
421	0.0268265	0.253172	0.814	0.674	1	Skeletal Motor Neurons	Tbc1d5
422	0.0269898	0.25189	0.74	0.563	1	Skeletal Motor Neurons	Adk
423	0.0277361	0.22811	0.472	0.27	1	Skeletal Motor Neurons	Arntl
424	0.0278021	0.273567	0.837	0.589	1	Skeletal Motor Neurons	Zfp462
425	0.0288585	0.147811	0.299	0.158	1	Skeletal Motor Neurons	Slc27a1
426	0.0288822	0.0551421	0.448	0.38	1	Skeletal Motor Neurons	Lekr1
427	0.0290738	0.252463	0.934	0.873	1	Skeletal Motor Neurons	Ablim1
428	0.0305274	0.237357	0.902	0.738	1	Skeletal Motor Neurons	Limch1
429	0.0305395	0.0696183	0.375	0.297	1	Skeletal Motor Neurons	Gars
430	0.0305592	0.0379233	0.509	0.456	1	Skeletal Motor Neurons	Phtf1
431	0.0313657	0.037946	0.42	0.367	1	Skeletal Motor Neurons	Fkbp1a
432	0.031536	0.25169	0.469	0.198	1	Skeletal Motor Neurons	Runx2
433	0.031676	0.340063	0.982	0.75	1	Skeletal Motor Neurons	Tnr
434	0.0323277	0.363427	0.536	0.225	1	Skeletal Motor Neurons	St6gal1
435	0.0330121	0.237245	0.537	0.329	1	Skeletal Motor Neurons	Xpnpep1
436	0.0334296	0.0487642	0.538	0.482	1	Skeletal Motor Neurons	Smchd1
437	0.0339423	0.00845648	0.435	0.391	1	Skeletal Motor Neurons	Pgr
438	0.0348755	0.064216	0.287	0.179	1	Skeletal Motor Neurons	Plce1
439	0.0351492	0.0403947	0.348	0.295	1	Skeletal Motor Neurons	Dcun1d2
440	0.0351991	0.267947	0.805	0.719	1	Skeletal Motor Neurons	Pkp4
441	0.0356683	0.259419	0.521	0.288	1	Skeletal Motor Neurons	Eif2ak3
442	0.0360379	0.129181	0.848	0.757	1	Skeletal Motor Neurons	Phf21a
443	0.0365358	0.0375583	0.642	0.586	1	Skeletal Motor Neurons	Lrig2
444	0.0368108	0.56079	0.792	0.441	1	Skeletal Motor Neurons	Nell1
445	0.0369113	0.00132707	0.988	0.989	1	Skeletal Motor Neurons	Kcnq1ot1
446	0.0370421	0.0077502	0.565	0.526	1	Skeletal Motor Neurons	Smap1
447	0.0370552	0.343854	0.974	0.806	1	Skeletal Motor Neurons	Fam135b
448	0.0370577	0.199631	0.459	0.294	1	Skeletal Motor Neurons	Smad4
449	0.0371436	0.24739	0.895	0.745	1	Skeletal Motor Neurons	Stmn2
450	0.0371783	0.0256585	0.816	0.764	1	Skeletal Motor Neurons	Fam219a
451	0.0372195	0.0121166	0.907	0.878	1	Skeletal Motor Neurons	Ehbp1
452	0.0374989	0.0181076	0.457	0.424	1	Skeletal Motor Neurons	Gas2
453	0.0383143	0.186345	0.565	0.394	1	Skeletal Motor Neurons	Smad1
454	0.0388257	0.201358	0.47	0.276	1	Skeletal Motor Neurons	Ccdc6
455	0.0388385	0.22991	0.703	0.55	1	Skeletal Motor Neurons	Uvrag
456	0.0398375	0.0314022	0.382	0.332	1	Skeletal Motor Neurons	Dnajc18
457	0.0409313	0.241141	0.372	0.14	1	Skeletal Motor Neurons	Sept4
458	0.0412689	0.339849	0.729	0.429	1	Skeletal Motor Neurons	Sez6l
459	0.0412813	0.229139	0.533	0.302	1	Skeletal Motor Neurons	Pcgf5
460	0.0414598	0.0488492	0.432	0.377	1	Skeletal Motor Neurons	Arsb
461	0.0422206	0.22994	1	0.996	1	Skeletal Motor Neurons	Nrg1
462	0.0431955	0.23444	0.896	0.791	1	Skeletal Motor Neurons	Ptprs
463	0.0438351	0.149211	0.56	0.413	1	Skeletal Motor Neurons	Tbc1d9b
464	0.0442307	0.0254764	0.255	0.222	1	Skeletal Motor Neurons	Vdac2
465	0.0443903	0.00108137	0.257	0.249	1	Skeletal Motor Neurons	Tmem214
466	0.0448326	0.221938	0.525	0.314	1	Skeletal Motor Neurons	Kcnc1
467	0.0449191	0.185644	0.292	0.113	1	Skeletal Motor Neurons	Nexn
468	0.0450742	0.0837835	0.909	0.864	1	Skeletal Motor Neurons	Rbfox2
469	0.045177	0.181134	0.305	0.152	1	Skeletal Motor Neurons	Gm21798
470	0.0459887	0.391824	0.366	0.017	1	Skeletal Motor Neurons	Pou3f2
471	0.0461227	0.147639	0.46	0.312	1	Skeletal Motor Neurons	B4galt6
472	0.0466881	0.169097	0.38	0.207	1	Skeletal Motor Neurons	Pcx
473	0.047516	0.239548	0.695	0.468	1	Skeletal Motor Neurons	Adgra1
474	0.0476718	0.124023	0.478	0.347	1	Skeletal Motor Neurons	Mad1l1
475	0.0477312	0.021783	0.322	0.285	1	Skeletal Motor Neurons	Zdhhc18
476	0.0485736	0.170798	0.719	0.584	1	Skeletal Motor Neurons	Fars2
477	0.0492485	0.304854	0.627	0.367	1	Skeletal Motor Neurons	Akap12
478	0.0494916	0.190339	0.542	0.365	1	Skeletal Motor Neurons	Kdm7a
479	0.0495504	0.0242425	0.337	0.299	1	Skeletal Motor Neurons	Zbtb7a
480	0.0500424	0.255113	0.345	0.11	1	Skeletal Motor Neurons	Pnpla3
481	0.0501204	0.2225	0.445	0.236	1	Skeletal Motor Neurons	Arhgap42
482	0.0504327	0.347449	0.445	0.136	1	Skeletal Motor Neurons	Pfkfb3
483	0.0504543	0.192206	0.399	0.228	1	Skeletal Motor Neurons	Shisa4
484	0.0505173	0.228615	0.829	0.652	1	Skeletal Motor Neurons	Fut9
485	0.0505688	0.0059831	0.449	0.429	1	Skeletal Motor Neurons	Zfc3h1
486	0.0507246	0.211069	0.517	0.311	1	Skeletal Motor Neurons	Nceh1
487	0.0514168	0.0283675	0.771	0.725	1	Skeletal Motor Neurons	Esyt2
488	0.051761	0.0275102	0.597	0.542	1	Skeletal Motor Neurons	Vps41
489	0.0520426	0.235671	0.306	0.09	1	Skeletal Motor Neurons	Ndrg2
490	0.05222	0.0319272	0.921	0.882	1	Skeletal Motor Neurons	Atp6v0a1
491	0.0525485	0.00283201	0.436	0.391	1	Skeletal Motor Neurons	Tgfbr3
492	0.0528053	0.021758	0.996	0.987	1	Skeletal Motor Neurons	Park2
493	0.052836	0.000215114	0.371	0.352	1	Skeletal Motor Neurons	Prkaca
494	0.0528417	0.194449	0.396	0.199	1	Skeletal Motor Neurons	Lgi3
495	0.0529449	0.103218	0.432	0.334	1	Skeletal Motor Neurons	Abhd6
496	0.0530794	0.0819046	0.273	0.202	1	Skeletal Motor Neurons	Gm16189
497	0.053489	0.112784	0.502	0.394	1	Skeletal Motor Neurons	Ubap1l
498	0.0536366	0.0163475	0.399	0.366	1	Skeletal Motor Neurons	Syngr1
499	0.0537829	0.3324	0.624	0.346	1	Skeletal Motor Neurons	Reep3
500	0.0543499	0.00797237	0.461	0.433	1	Skeletal Motor Neurons	Clk4
501	0.0543529	0.149371	0.661	0.532	1	Skeletal Motor Neurons	Clvs2
502	0.0556184	0.292855	0.409	0.142	1	Skeletal Motor Neurons	Pla2g3
503	0.0556386	0.393186	0.432	0.096	1	Skeletal Motor Neurons	Clec2l
504	0.0567087	0.254843	0.29	0.063	1	Skeletal Motor Neurons	Sept9
505	0.0568577	0.317618	0.353	0.143	1	Skeletal Motor Neurons	C1qtnf4
506	0.0570032	0.246773	0.634	0.419	1	Skeletal Motor Neurons	Abhd2
507	0.057547	0.251215	0.517	0.315	1	Skeletal Motor Neurons	Gng12
508	0.0577626	0.0361997	0.267	0.233	1	Skeletal Motor Neurons	1700109K24Rik
509	0.0584282	0.00738502	0.314	0.293	1	Skeletal Motor Neurons	Rab1a
510	0.0585028	0.0239158	0.634	0.585	1	Skeletal Motor Neurons	Arfgef2
511	0.0585706	0.00187166	0.83	0.809	1	Skeletal Motor Neurons	Rfx7
512	0.0593853	0.157922	0.58	0.437	1	Skeletal Motor Neurons	Cab39
513	0.0605048	0.119279	0.427	0.324	1	Skeletal Motor Neurons	Ski
514	0.0609789	0.274805	0.369	0.187	1	Skeletal Motor Neurons	Itpr1
515	0.0616112	0.0450335	0.37	0.311	1	Skeletal Motor Neurons	Mink1
516	0.0620581	0.291287	0.301	0.056	1	Skeletal Motor Neurons	Car2
517	0.0623248	0.0610576	0.411	0.322	1	Skeletal Motor Neurons	Syt17
518	0.0629439	0.287098	0.345	0.064	1	Skeletal Motor Neurons	Rab37
519	0.0629737	0.299289	0.784	0.587	1	Skeletal Motor Neurons	Eps15l1
520	0.0632093	0.0519839	0.334	0.276	1	Skeletal Motor Neurons	Fam220a
521	0.0639274	0.01449	0.637	0.59	1	Skeletal Motor Neurons	Depdc5
522	0.0645917	0.0563874	0.904	0.862	1	Skeletal Motor Neurons	Syn2
523	0.0647678	0.0165335	0.661	0.562	1	Skeletal Motor Neurons	Pip5k1b
524	0.0649909	0.115257	0.455	0.345	1	Skeletal Motor Neurons	Rcor3
525	0.0650633	0.0415469	0.5	0.443	1	Skeletal Motor Neurons	Gfod2
526	0.0653713	0.254966	0.738	0.546	1	Skeletal Motor Neurons	Elmod1
527	0.0655237	0.354289	0.319	0.133	1	Skeletal Motor Neurons	Adamts16
528	0.0658492	0.0021057	0.33	0.325	1	Skeletal Motor Neurons	Tacc2
529	0.0659391	0.110202	0.399	0.277	1	Skeletal Motor Neurons	Pgbd5
530	0.0661405	0.000382682	0.513	0.487	1	Skeletal Motor Neurons	Bdp1
531	0.0664667	0.221434	0.544	0.327	1	Skeletal Motor Neurons	Coro2b
532	0.0674894	0.182202	0.439	0.261	1	Skeletal Motor Neurons	P3h2
533	0.0676845	0.00741308	0.309	0.286	1	Skeletal Motor Neurons	Golga5
534	0.0691893	0.0852409	0.999	0.997	1	Skeletal Motor Neurons	Fgf12
535	0.0698512	0.384239	0.878	0.549	1	Skeletal Motor Neurons	Grm1
536	0.070739	0.331561	0.508	0.242	1	Skeletal Motor Neurons	Ndst3
537	0.0711451	0.0643433	0.404	0.332	1	Skeletal Motor Neurons	Glt1d1
538	0.0711583	0.00484681	0.291	0.281	1	Skeletal Motor Neurons	Tet1
539	0.0714915	0.0056149	0.303	0.287	1	Skeletal Motor Neurons	Ttc27
540	0.0719189	0.36777	0.628	0.388	1	Skeletal Motor Neurons	Efr3a
541	0.0725396	0.0193423	0.37	0.335	1	Skeletal Motor Neurons	Pikfyve
542	0.0727902	0.168143	0.472	0.311	1	Skeletal Motor Neurons	Ddr1
543	0.0728634	0.181137	0.646	0.495	1	Skeletal Motor Neurons	Gnal
544	0.0730761	0.200413	0.531	0.347	1	Skeletal Motor Neurons	Ndufaf2
545	0.0734869	0.138903	0.706	0.589	1	Skeletal Motor Neurons	Ppp1r13b
546	0.0735757	0.139276	0.387	0.245	1	Skeletal Motor Neurons	Mrps9
547	0.0744964	0.0278948	0.298	0.254	1	Skeletal Motor Neurons	Adipor2
548	0.074747	0.019634	0.306	0.274	1	Skeletal Motor Neurons	Plpbp
549	0.0752221	0.319691	0.494	0.363	1	Skeletal Motor Neurons	Crtac1
550	0.075582	0.278453	0.357	0.104	1	Skeletal Motor Neurons	Akain1
551	0.075852	0.0350247	0.338	0.297	1	Skeletal Motor Neurons	Klhl12
552	0.0758697	0.162472	0.458	0.291	1	Skeletal Motor Neurons	Mfap3l
553	0.0760197	0.0402517	0.587	0.546	1	Skeletal Motor Neurons	Rabl6
554	0.0765194	0.0390248	0.614	0.57	1	Skeletal Motor Neurons	Purg
555	0.0768598	0.0207557	0.432	0.389	1	Skeletal Motor Neurons	Tmem55a
556	0.0772306	0.223288	0.283	0.1	1	Skeletal Motor Neurons	Gm48321
557	0.0790291	0.173301	0.402	0.228	1	Skeletal Motor Neurons	Csdc2
558	0.0791878	0.00883207	0.354	0.325	1	Skeletal Motor Neurons	Cog4
559	0.0792923	0.00448732	0.375	0.352	1	Skeletal Motor Neurons	Slc3a2
560	0.0806685	0.0175156	0.334	0.291	1	Skeletal Motor Neurons	Brip1os
561	0.0817378	0.294198	0.4	0.121	1	Skeletal Motor Neurons	Nefh
562	0.0822284	0.0154672	0.384	0.348	1	Skeletal Motor Neurons	Caml
563	0.0823715	0.167193	0.351	0.205	1	Skeletal Motor Neurons	Asap3
564	0.0824355	0.110553	0.514	0.372	1	Skeletal Motor Neurons	Afap1
565	0.0827626	0.00675764	0.405	0.38	1	Skeletal Motor Neurons	Ppm1b
566	0.0830613	0.044082	0.425	0.37	1	Skeletal Motor Neurons	Timm44
567	0.0832482	0.417486	0.397	0.009	1	Skeletal Motor Neurons	Itpr3
568	0.0833151	0.0167605	0.8	0.677	1	Skeletal Motor Neurons	Cdh10
569	0.0843628	0.0443282	0.802	0.744	1	Skeletal Motor Neurons	Ube3c
570	0.0844633	0.00863484	0.74	0.701	1	Skeletal Motor Neurons	Dmxl2
571	0.0845703	0.0852421	0.994	0.987	1	Skeletal Motor Neurons	Mycbp2
572	0.085772	0.285078	0.881	0.74	1	Skeletal Motor Neurons	Grin1
573	0.0857741	0.22503	0.371	0.152	1	Skeletal Motor Neurons	Ubxn2b
574	0.0861141	0.0346619	0.417	0.367	1	Skeletal Motor Neurons	Zkscan3
575	0.0865477	0.0108066	0.983	0.977	1	Skeletal Motor Neurons	Lncpint
576	0.0866794	0.297047	0.959	0.875	1	Skeletal Motor Neurons	Osbpl9
577	0.0867075	0.149802	0.478	0.318	1	Skeletal Motor Neurons	Tmem150c
578	0.0868313	0.212468	0.515	0.324	1	Skeletal Motor Neurons	Mapk4
579	0.0870638	0.0242432	0.446	0.404	1	Skeletal Motor Neurons	Metap2
580	0.0870689	0.289724	0.288	0.103	1	Skeletal Motor Neurons	4930419G24Rik
581	0.0873869	0.0122439	0.544	0.512	1	Skeletal Motor Neurons	Arhgef7
582	0.0878291	0.165711	0.298	0.164	1	Skeletal Motor Neurons	Gm11817
583	0.0879378	0.124568	0.558	0.44	1	Skeletal Motor Neurons	Ppp2r2c
584	0.0884485	0.0642458	0.388	0.313	1	Skeletal Motor Neurons	Fancc
585	0.0886452	0.106209	0.592	0.48	1	Skeletal Motor Neurons	Usp13
586	0.088848	0.0481349	0.656	0.591	1	Skeletal Motor Neurons	Insr
587	0.0888644	0.203344	0.44	0.257	1	Skeletal Motor Neurons	Rab31
588	0.0889079	0.129894	0.566	0.429	1	Skeletal Motor Neurons	Fsd1l
589	0.0891164	0.18547	0.689	0.63	1	Skeletal Motor Neurons	Trps1
590	0.0897024	0.0788401	0.721	0.643	1	Skeletal Motor Neurons	Slmap
591	0.0898879	0.185917	0.64	0.515	1	Skeletal Motor Neurons	Tmem132b
592	0.0903472	0.213775	0.573	0.33	1	Skeletal Motor Neurons	Zfp536
593	0.0905492	0.0314734	0.626	0.581	1	Skeletal Motor Neurons	Adar
594	0.0906844	0.163042	0.477	0.317	1	Skeletal Motor Neurons	Tpk1
595	0.0913763	0.0315996	0.296	0.257	1	Skeletal Motor Neurons	Mtmr12
596	0.0921054	0.00280924	0.276	0.26	1	Skeletal Motor Neurons	Tmco3
597	0.0927258	0.27695	0.544	0.291	1	Skeletal Motor Neurons	Adcy5
598	0.0927662	0.154518	0.79	0.66	1	Skeletal Motor Neurons	Pcca
599	0.0931088	0.0246285	0.392	0.357	1	Skeletal Motor Neurons	Heatr5b
600	0.0931709	0.321691	0.814	0.594	1	Skeletal Motor Neurons	Ttll5
601	0.0938553	0.221386	0.312	0.114	1	Skeletal Motor Neurons	Pde9a
602	0.0949233	0.0632517	0.623	0.549	1	Skeletal Motor Neurons	Dpysl3
603	0.0951814	0.00936292	0.727	0.675	1	Skeletal Motor Neurons	Camkmt
604	0.0962249	0.217367	0.371	0.17	1	Skeletal Motor Neurons	Adcy1
605	0.0963516	0.212331	0.761	0.586	1	Skeletal Motor Neurons	Luzp1
606	0.0967864	0.163196	0.518	0.343	1	Skeletal Motor Neurons	Mroh1
607	0.0970156	0.155692	0.478	0.464	1	Skeletal Motor Neurons	Sphkap
608	0.0971943	0.323175	0.943	0.898	1	Skeletal Motor Neurons	Csmd2
609	0.0976567	0.210418	0.438	0.246	1	Skeletal Motor Neurons	Golim4
610	0.0977774	0.000520719	0.958	0.945	1	Skeletal Motor Neurons	Zcchc7
611	0.0981081	0.00542607	0.523	0.481	1	Skeletal Motor Neurons	Fam214a
612	3.87855e-38	2.42119	0.824	0.503	8.32221e-34	Cholinergic Interneurons	Adarb2
613	4.86327e-28	1.67337	0.955	0.406	1.04351e-23	Cholinergic Interneurons	Kctd16
614	8.8633e-20	1.2753	0.658	0.037	1.9018e-15	Cholinergic Interneurons	Ebf2
615	7.72977e-18	0.818606	1	0.999	1.65858e-13	Cholinergic Interneurons	Mdga2
616	1.81572e-16	0.940859	0.632	0.083	3.89598e-12	Cholinergic Interneurons	Ebf3
617	7.18938e-16	0.953491	0.673	0.079	1.54263e-11	Cholinergic Interneurons	Mpped2
618	9.84002e-16	1.19009	0.92	0.872	2.11137e-11	Cholinergic Interneurons	Galntl6
619	1.5314e-15	0.854663	0.631	0.031	3.28593e-11	Cholinergic Interneurons	Grik3
620	9.6154e-15	1.07651	0.951	0.484	2.06318e-10	Cholinergic Interneurons	Fstl5
621	1.00848e-13	1.11352	0.997	0.958	2.16389e-09	Cholinergic Interneurons	Syt1
622	1.19138e-13	1.14316	0.983	0.661	2.55634e-09	Cholinergic Interneurons	Gria1
623	5.92703e-13	1.19423	0.583	0.069	1.27176e-08	Cholinergic Interneurons	Dscaml1
624	8.3142e-13	0.969881	0.628	0.106	1.78398e-08	Cholinergic Interneurons	Slc6a1
625	1.49291e-12	0.768536	0.514	0.022	3.20334e-08	Cholinergic Interneurons	Nxph2
626	1.95901e-12	0.775326	0.972	0.738	4.20344e-08	Cholinergic Interneurons	Hs3st5
627	5.24129e-12	0.889813	0.666	0.03	1.12462e-07	Cholinergic Interneurons	Pax2
628	9.85456e-12	1.25511	0.911	0.501	2.11449e-07	Cholinergic Interneurons	Ptprt
629	1.08555e-11	0.98069	0.786	0.529	2.32927e-07	Cholinergic Interneurons	Tcf4
630	3.85758e-11	0.614181	0.819	0.446	8.27721e-07	Cholinergic Interneurons	Epha10
631	8.58744e-11	0.816536	0.597	0.214	1.84261e-06	Cholinergic Interneurons	Ephb1
632	1.758e-10	1.1227	0.433	0.044	3.77213e-06	Cholinergic Interneurons	Pou6f2
633	3.02665e-10	1.04769	0.958	0.953	6.49429e-06	Cholinergic Interneurons	Nrxn3
634	4.33838e-10	0.665571	0.866	0.506	9.30885e-06	Cholinergic Interneurons	Prkcb
635	4.47394e-10	0.867114	0.872	0.357	9.59973e-06	Cholinergic Interneurons	Plppr1
636	1.31956e-09	0.693082	0.653	0.25	2.83137e-05	Cholinergic Interneurons	Tcerg1l
637	1.91452e-09	1.34246	0.961	0.591	4.10798e-05	Cholinergic Interneurons	Cntn5
638	7.49891e-09	0.754697	0.601	0.182	0.000160904	Cholinergic Interneurons	C130071C03Rik
639	7.63713e-09	0.00473422	0.947	0.962	0.00016387	Cholinergic Interneurons	Ppp3ca
640	1.696e-08	1.65265	0.39	0.135	0.00036391	Cholinergic Interneurons	Il1rapl2
641	1.93542e-08	0.691629	0.465	0.127	0.000415283	Cholinergic Interneurons	Gm20754
642	2.83876e-08	0.934105	0.951	0.69	0.000609113	Cholinergic Interneurons	Gpc6
643	4.62651e-08	0.765087	0.493	0.077	0.00099271	Cholinergic Interneurons	Synpr
644	9.39111e-08	0.747502	0.917	0.783	0.00201505	Cholinergic Interneurons	Slc35f1
645	1.09487e-07	0.666803	0.525	0.157	0.00234927	Cholinergic Interneurons	Arhgap6
646	1.1869e-07	0.434011	0.898	0.71	0.00254674	Cholinergic Interneurons	Cdk14
647	1.56154e-07	1.16571	0.809	0.456	0.0033506	Cholinergic Interneurons	Kcnq5
648	2.86153e-07	0.620124	0.65	0.168	0.00614	Cholinergic Interneurons	Gm40841
649	3.50618e-07	0.511047	0.452	0.096	0.00752322	Cholinergic Interneurons	Necab1
650	9.23618e-07	0.54071	0.889	0.656	0.0198181	Cholinergic Interneurons	Nkain3
651	1.06992e-06	1.60758	0.867	0.544	0.0229573	Cholinergic Interneurons	Gpc5
652	1.64985e-06	0.624125	0.859	0.687	0.0354008	Cholinergic Interneurons	Celf2
653	2.25059e-06	0.976587	0.561	0.098	0.048291	Cholinergic Interneurons	Kcnmb2
654	4.13938e-06	0.929662	0.662	0.277	0.0888186	Cholinergic Interneurons	Trpm3
655	5.23285e-06	0.66794	0.465	0.249	0.112281	Cholinergic Interneurons	Grm3
656	7.59026e-06	0.684762	0.977	0.853	0.162864	Cholinergic Interneurons	Tenm4
657	7.64084e-06	0.029642	1	0.999	0.16395	Cholinergic Interneurons	Csmd3
658	1.57607e-05	0.455876	0.623	0.298	0.338177	Cholinergic Interneurons	Lrrc3b
659	1.93967e-05	0.759727	0.971	0.807	0.416195	Cholinergic Interneurons	Cdh18
660	1.9582e-05	0.0206419	0.982	0.981	0.420171	Cholinergic Interneurons	Strbp
661	2.10401e-05	0.39312	0.584	0.325	0.451457	Cholinergic Interneurons	Runx1t1
662	2.2258e-05	0.55597	0.605	0.233	0.477589	Cholinergic Interneurons	Flrt2
663	3.34404e-05	0.840504	0.521	0.175	0.717531	Cholinergic Interneurons	A330008L17Rik
664	3.59681e-05	0.00323207	0.546	0.565	0.771768	Cholinergic Interneurons	Gm26691
665	5.99995e-05	1.18062	0.79	0.572	1	Cholinergic Interneurons	Ebf1
666	6.25243e-05	0.625816	0.459	0.202	1	Cholinergic Interneurons	Otof
667	6.94166e-05	0.606567	0.492	0.157	1	Cholinergic Interneurons	Satb1
668	7.05572e-05	0.0109291	0.83	0.843	1	Cholinergic Interneurons	Nsd1
669	9.44067e-05	0.445425	0.835	0.678	1	Cholinergic Interneurons	Atp8a1
670	9.64497e-05	0.401409	0.508	0.204	1	Cholinergic Interneurons	Dpf3
671	9.79809e-05	0.499933	0.865	0.667	1	Cholinergic Interneurons	Nedd4l
672	0.000122692	0.0395476	0.863	0.874	1	Cholinergic Interneurons	Srgap3
673	0.000130415	0.543311	0.8	0.609	1	Cholinergic Interneurons	Xylt1
674	0.000145269	0.957212	0.849	0.6	1	Cholinergic Interneurons	Grm5
675	0.000147337	0.0154151	0.907	0.91	1	Cholinergic Interneurons	Ntrk2
676	0.000165175	0.437621	0.43	0.104	1	Cholinergic Interneurons	Gad2
677	0.000167025	0.459051	0.924	0.735	1	Cholinergic Interneurons	Brinp1
678	0.000183847	0.714112	0.334	0.103	1	Cholinergic Interneurons	Pde11a
679	0.00018495	0.0407898	0.863	0.869	1	Cholinergic Interneurons	Kcnn2
680	0.00020322	0.399585	0.725	0.489	1	Cholinergic Interneurons	Ncald
681	0.000226113	0.44798	0.991	0.966	1	Cholinergic Interneurons	Lrfn5
682	0.000229531	0.0483094	0.992	0.992	1	Cholinergic Interneurons	Nbea
683	0.000251814	0.566325	0.418	0.009	1	Cholinergic Interneurons	Pax8
684	0.000270528	0.299785	0.522	0.329	1	Cholinergic Interneurons	Rasgrf2
685	0.000286909	0.513336	0.753	0.398	1	Cholinergic Interneurons	Cdh8
686	0.000332436	0.508865	0.863	0.647	1	Cholinergic Interneurons	Vsnl1
687	0.000366721	0.0483063	0.498	0.538	1	Cholinergic Interneurons	Frs2
688	0.000375025	0.904461	0.895	0.61	1	Cholinergic Interneurons	Ntm
689	0.000412222	0.552891	0.503	0.171	1	Cholinergic Interneurons	Kcnj6
690	0.000498714	0.024156	0.989	0.989	1	Cholinergic Interneurons	Kcnq1ot1
691	0.000523875	0.131867	0.739	0.782	1	Cholinergic Interneurons	Grik4
692	0.000553211	0.508817	0.992	0.879	1	Cholinergic Interneurons	Dmd
693	0.00065246	0.0861598	0.999	0.997	1	Cholinergic Interneurons	Fgf12
694	0.00067136	0.509556	0.749	0.589	1	Cholinergic Interneurons	Plcxd3
695	0.000689264	0.432972	0.852	0.689	1	Cholinergic Interneurons	Prickle2
696	0.000746208	0.76973	0.587	0.333	1	Cholinergic Interneurons	Gm26905
697	0.000759628	0.0390556	0.983	0.992	1	Cholinergic Interneurons	Rbms3
698	0.001074	0.728562	0.892	0.768	1	Cholinergic Interneurons	Auts2
699	0.00112278	0.405269	0.414	0.078	1	Cholinergic Interneurons	2900055J20Rik
700	0.00133267	0.586273	0.879	0.693	1	Cholinergic Interneurons	Kcnc2
701	0.0013351	0.0349902	0.474	0.457	1	Cholinergic Interneurons	Clstn1
702	0.00149606	0.294279	0.608	0.66	1	Cholinergic Interneurons	Khdrbs2
703	0.00169146	0.85333	0.385	0.181	1	Cholinergic Interneurons	Piezo2
704	0.00171361	0.0264023	0.991	0.989	1	Cholinergic Interneurons	Agbl4
705	0.00178058	0.00359443	0.998	0.999	1	Cholinergic Interneurons	Dpp6
706	0.00181336	0.0210733	0.95	0.955	1	Cholinergic Interneurons	Fbxl17
707	0.00185406	0.537761	0.66	0.536	1	Cholinergic Interneurons	Kctd8
708	0.00187811	0.00503475	0.612	0.641	1	Cholinergic Interneurons	Ewsr1
709	0.00202934	0.503061	0.683	0.56	1	Cholinergic Interneurons	Sdk1
710	0.00209508	0.000695624	0.827	0.857	1	Cholinergic Interneurons	Eif4g3
711	0.00226492	0.0409759	0.379	0.343	1	Cholinergic Interneurons	Sfmbt2
712	0.00233235	0.0361907	0.577	0.578	1	Cholinergic Interneurons	Slc22a23
713	0.00243078	0.391651	0.923	0.944	1	Cholinergic Interneurons	Ptprd
714	0.00295047	0.539466	0.722	0.507	1	Cholinergic Interneurons	Shisa9
715	0.0030095	0.0163708	0.827	0.841	1	Cholinergic Interneurons	Fchsd2
716	0.00341299	0.0295831	0.345	0.371	1	Cholinergic Interneurons	Phactr2
717	0.0034773	0.372031	0.634	0.397	1	Cholinergic Interneurons	Fgfr1
718	0.00349011	0.0225527	0.683	0.7	1	Cholinergic Interneurons	Zfp609
719	0.00385364	0.0401809	0.983	0.977	1	Cholinergic Interneurons	Ptprn2
720	0.00426682	0.01825	0.844	0.863	1	Cholinergic Interneurons	Pi4ka
721	0.00446718	0.0218851	0.451	0.444	1	Cholinergic Interneurons	Cdk17
722	0.0047709	0.0443847	0.564	0.558	1	Cholinergic Interneurons	Ppip5k1
723	0.00492877	0.03316	0.79	0.798	1	Cholinergic Interneurons	Ttc14
724	0.00493679	0.0364428	0.792	0.791	1	Cholinergic Interneurons	Gmds
725	0.00507182	0.323593	0.608	0.417	1	Cholinergic Interneurons	Snca
726	0.00584139	0.300038	0.564	0.351	1	Cholinergic Interneurons	Mir124-2hg
727	0.0058569	0.098241	0.99	0.987	1	Cholinergic Interneurons	Pclo
728	0.00589487	0.336018	0.546	0.284	1	Cholinergic Interneurons	Slit1
729	0.00608883	1.0197	0.66	0.27	1	Cholinergic Interneurons	Unc13c
730	0.00627377	0.0500101	0.654	0.637	1	Cholinergic Interneurons	Rfx3
731	0.00658271	0.563149	0.588	0.259	1	Cholinergic Interneurons	Plpp4
732	0.00669509	0.00480116	0.324	0.328	1	Cholinergic Interneurons	Habp4
733	0.00674969	0.0276067	0.316	0.292	1	Cholinergic Interneurons	Fam169a
734	0.00689831	0.0688095	0.995	0.992	1	Cholinergic Interneurons	Xkr4
735	0.00702703	0.00742453	0.897	0.904	1	Cholinergic Interneurons	Snrnp70
736	0.00712371	0.766956	0.644	0.311	1	Cholinergic Interneurons	Nos1
737	0.00716551	0.415331	0.78	0.612	1	Cholinergic Interneurons	Mllt3
738	0.00731703	0.0135492	0.77	0.871	1	Cholinergic Interneurons	Epha5
739	0.00748561	0.114648	0.759	0.776	1	Cholinergic Interneurons	Camk1d
740	0.00751497	0.217683	0.919	0.945	1	Cholinergic Interneurons	Brinp3
741	0.00767461	0.00474927	0.289	0.295	1	Cholinergic Interneurons	Begain
742	0.00768422	0.411424	0.777	0.511	1	Cholinergic Interneurons	Kcnj3
743	0.007855	0.00584992	0.614	0.636	1	Cholinergic Interneurons	Slc9a7
744	0.00801714	0.721504	0.382	0.375	1	Cholinergic Interneurons	Zfhx3
745	0.00919443	0.210973	0.628	0.5	1	Cholinergic Interneurons	Vwa5b2
746	0.00950952	0.350298	1	0.983	1	Cholinergic Interneurons	Lrrtm4
747	0.00961226	0.00977391	0.619	0.63	1	Cholinergic Interneurons	Rsf1
748	0.00962822	0.0213371	0.928	0.928	1	Cholinergic Interneurons	Hecw1
749	0.00972372	0.525902	0.299	0.032	1	Cholinergic Interneurons	Slc6a5
750	0.00976872	0.0394621	0.574	0.566	1	Cholinergic Interneurons	Tsc1
751	0.00996052	0.0100042	0.899	0.912	1	Cholinergic Interneurons	Vps13b
752	0.00999305	0.0269859	0.348	0.329	1	Cholinergic Interneurons	Zc3h7b
753	0.0100159	0.485873	0.807	0.5	1	Cholinergic Interneurons	Rbfox3
754	0.0101908	0.0343762	0.594	0.59	1	Cholinergic Interneurons	Dync2h1
755	0.0103248	0.0324509	0.852	0.828	1	Cholinergic Interneurons	Cacna1d
756	0.0103749	0.0874339	0.895	0.873	1	Cholinergic Interneurons	Nrcam
757	0.0105808	0.0153968	0.625	0.627	1	Cholinergic Interneurons	Ndrg3
758	0.0107563	0.0580333	0.688	0.559	1	Cholinergic Interneurons	Elmo1
759	0.0108894	0.269075	0.263	0.17	1	Cholinergic Interneurons	Sema5a
760	0.0111119	0.0188827	0.553	0.556	1	Cholinergic Interneurons	Tmem132b
761	0.0116156	0.0013002	0.282	0.288	1	Cholinergic Interneurons	Slc4a1ap
762	0.011825	0.00404055	0.605	0.622	1	Cholinergic Interneurons	Nmt2
763	0.011869	0.51102	0.412	0.132	1	Cholinergic Interneurons	Chrna7
764	0.0118756	0.481515	0.536	0.403	1	Cholinergic Interneurons	Cdh4
765	0.0120511	0.0481012	0.974	0.967	1	Cholinergic Interneurons	Dip2c
766	0.0127778	0.135524	0.477	0.384	1	Cholinergic Interneurons	Fam13a
767	0.0129822	0.0139831	0.375	0.384	1	Cholinergic Interneurons	Hlcs
768	0.0133839	0.00889192	0.879	0.814	1	Cholinergic Interneurons	Cntnap5b
769	0.0135666	0.0904983	0.879	0.871	1	Cholinergic Interneurons	Unc79
770	0.0138233	0.0176984	0.854	0.864	1	Cholinergic Interneurons	Herc1
771	0.0142225	0.00876819	0.618	0.634	1	Cholinergic Interneurons	Crtc3
772	0.014227	0.00295996	0.313	0.322	1	Cholinergic Interneurons	Rcn2
773	0.0148637	0.421081	0.542	0.352	1	Cholinergic Interneurons	Trhde
774	0.0149531	0.392485	1	1	1	Cholinergic Interneurons	Nrg3
775	0.0156765	0.334986	0.559	0.266	1	Cholinergic Interneurons	Trank1
776	0.0157596	0.111873	0.409	0.325	1	Cholinergic Interneurons	Gnai1
777	0.0160745	0.467035	0.618	0.387	1	Cholinergic Interneurons	Cacna2d2
778	0.0165561	0.00228411	0.637	0.652	1	Cholinergic Interneurons	Rmdn1
779	0.0170608	0.0371045	0.334	0.308	1	Cholinergic Interneurons	Cep250
780	0.0171091	0.492377	0.714	0.487	1	Cholinergic Interneurons	Cntnap4
781	0.0171769	0.421663	0.926	0.8	1	Cholinergic Interneurons	Mmp16
782	0.0171977	0.0117833	0.592	0.602	1	Cholinergic Interneurons	Kcnq1
783	0.0175799	0.147821	0.923	0.888	1	Cholinergic Interneurons	Samd12
784	0.0190169	0.0219725	0.646	0.671	1	Cholinergic Interneurons	Gm45846
785	0.0190271	0.282826	0.584	0.357	1	Cholinergic Interneurons	Dcx
786	0.020014	0.0331607	0.466	0.452	1	Cholinergic Interneurons	Sort1
787	0.0206048	0.0163599	0.863	0.886	1	Cholinergic Interneurons	Reep1
788	0.0209062	0.0554625	0.285	0.23	1	Cholinergic Interneurons	Ppp1r16b
789	0.0209141	0.352393	0.358	0.048	1	Cholinergic Interneurons	Hoxb3
790	0.0209553	0.0497277	0.501	0.481	1	Cholinergic Interneurons	Timm9
791	0.0212054	0.315162	0.377	0.17	1	Cholinergic Interneurons	Scube1
792	0.0222513	0.0639469	0.69	0.628	1	Cholinergic Interneurons	Trps1
793	0.0229174	0.0200673	0.776	0.802	1	Cholinergic Interneurons	Tango2
794	0.0230925	0.0050687	0.444	0.458	1	Cholinergic Interneurons	Cdc73
795	0.0231419	0.477983	0.481	0.178	1	Cholinergic Interneurons	Crim1
796	0.0237341	0.393235	0.868	0.715	1	Cholinergic Interneurons	Setbp1
797	0.0244581	0.447379	0.831	0.7	1	Cholinergic Interneurons	Lhfpl3
798	0.0246269	0.205009	0.999	0.991	1	Cholinergic Interneurons	Cadm2
799	0.0249724	0.591098	0.734	0.471	1	Cholinergic Interneurons	Alcam
800	0.0249852	0.0215722	0.961	0.97	1	Cholinergic Interneurons	Sgip1
801	0.0251829	0.360553	0.501	0.248	1	Cholinergic Interneurons	Pknox2
802	0.0253934	0.0957216	0.63	0.597	1	Cholinergic Interneurons	A930015D03Rik
803	0.0256084	0.496362	0.504	0.332	1	Cholinergic Interneurons	Pde1c
804	0.0257217	0.00896782	0.348	0.372	1	Cholinergic Interneurons	Gclc
805	0.0258982	0.525541	0.659	0.57	1	Cholinergic Interneurons	Dach1
806	0.0264113	0.0411042	0.98	0.974	1	Cholinergic Interneurons	Gabrb3
807	0.026985	0.039045	0.428	0.367	1	Cholinergic Interneurons	Patj
808	0.0271173	0.0232384	0.69	0.691	1	Cholinergic Interneurons	Pcm1
809	0.0287158	0.0373067	0.446	0.425	1	Cholinergic Interneurons	Sema4d
810	0.0290867	0.00253575	0.577	0.581	1	Cholinergic Interneurons	Rap1gap
811	0.0292331	0.360713	0.999	0.974	1	Cholinergic Interneurons	Adgrl3
812	0.0298468	0.045592	0.97	0.926	1	Cholinergic Interneurons	Ahi1
813	0.0305492	0.323674	0.618	0.439	1	Cholinergic Interneurons	Rnf180
814	0.0305639	0.00936639	0.352	0.356	1	Cholinergic Interneurons	Mfap3
815	0.031475	0.403749	0.334	0.168	1	Cholinergic Interneurons	Rarb
816	0.0321028	0.325831	0.82	0.692	1	Cholinergic Interneurons	Prkce
817	0.0321101	0.00111347	0.263	0.264	1	Cholinergic Interneurons	Alkbh1
818	0.0327265	0.404634	0.762	0.584	1	Cholinergic Interneurons	Rimbp2
819	0.0329135	0.0390766	0.58	0.573	1	Cholinergic Interneurons	Ppp6r2
820	0.0332232	0.00912715	0.498	0.512	1	Cholinergic Interneurons	Grik5
821	0.0337754	0.492914	0.349	0.051	1	Cholinergic Interneurons	Gpc3
822	0.0340717	0.329193	0.319	0.043	1	Cholinergic Interneurons	Gad1
823	0.0343266	0.00551799	0.298	0.303	1	Cholinergic Interneurons	Lypd6b
824	0.0346614	0.0102809	0.548	0.59	1	Cholinergic Interneurons	Cntn3
825	0.0347912	0.0538416	0.461	0.435	1	Cholinergic Interneurons	Slc25a23
826	0.0354348	0.111852	0.834	0.661	1	Cholinergic Interneurons	Tmem108
827	0.0354364	0.305395	0.569	0.291	1	Cholinergic Interneurons	Hs6st2
828	0.0356187	0.00845124	0.916	0.915	1	Cholinergic Interneurons	Atxn1
829	0.0356241	0.00236532	0.262	0.265	1	Cholinergic Interneurons	Map3k10
830	0.0360356	0.0472634	0.871	0.88	1	Cholinergic Interneurons	Grin2b
831	0.0360642	0.0231991	0.445	0.439	1	Cholinergic Interneurons	Spata5
832	0.0363014	0.0251545	0.345	0.328	1	Cholinergic Interneurons	Terf1
833	0.036436	6.16488e-05	0.37	0.384	1	Cholinergic Interneurons	Tecpr1
834	0.0368655	0.126903	0.889	0.856	1	Cholinergic Interneurons	Rtn1
835	0.0376032	0.0175878	0.514	0.527	1	Cholinergic Interneurons	Ddhd1
836	0.037874	0.418484	0.519	0.406	1	Cholinergic Interneurons	Thsd7b
837	0.0412288	0.0043817	0.578	0.586	1	Cholinergic Interneurons	Mat2a
838	0.0414067	0.0574752	0.568	0.548	1	Cholinergic Interneurons	Dnm1
839	0.0425616	0.0527411	0.328	0.35	1	Cholinergic Interneurons	Rgs20
840	0.0426745	0.005169	0.265	0.262	1	Cholinergic Interneurons	Tef
841	0.042873	0.0400971	0.568	0.548	1	Cholinergic Interneurons	Vps13c
842	0.0431865	0.443023	0.437	0.168	1	Cholinergic Interneurons	Glra3
843	0.0433052	1.01765	0.654	0.283	1	Cholinergic Interneurons	Erbb4
844	0.0458195	0.00425557	0.779	0.783	1	Cholinergic Interneurons	Zmym4
845	0.0460426	0.543856	0.97	0.676	1	Cholinergic Interneurons	Dpp10
846	0.0467083	0.00173806	0.31	0.314	1	Cholinergic Interneurons	Serbp1
847	0.0472742	0.0723243	0.374	0.257	1	Cholinergic Interneurons	Sv2b
848	0.0478667	0.381582	0.445	0.298	1	Cholinergic Interneurons	Dgkg
849	0.0483446	0.264144	0.556	0.393	1	Cholinergic Interneurons	Chl1
850	0.0484598	0.284966	0.532	0.384	1	Cholinergic Interneurons	Slc35f4
851	0.0492921	0.0349722	0.492	0.494	1	Cholinergic Interneurons	Tulp3
852	0.0503727	0.0148757	0.684	0.692	1	Cholinergic Interneurons	Rgs17
853	0.0507171	0.00548543	0.655	0.665	1	Cholinergic Interneurons	Pitpna
854	0.0514668	0.410651	0.289	0.045	1	Cholinergic Interneurons	Bcl11a
855	0.0518043	0.0109108	0.983	0.949	1	Cholinergic Interneurons	Gria2
856	0.0521979	0.0227479	0.439	0.427	1	Cholinergic Interneurons	Tro
857	0.052407	0.0390482	0.283	0.257	1	Cholinergic Interneurons	Lpcat3
858	0.0528454	0.117645	0.725	0.669	1	Cholinergic Interneurons	Kcnab1
859	0.054211	0.0864439	0.736	0.723	1	Cholinergic Interneurons	Oxct1
860	0.0554583	0.0145558	0.3	0.311	1	Cholinergic Interneurons	Fndc9
861	0.0558366	0.241493	0.336	0.25	1	Cholinergic Interneurons	Ankfn1
862	0.0558838	0.0260095	0.31	0.324	1	Cholinergic Interneurons	Tmem65
863	0.0559072	0.280694	0.38	0.216	1	Cholinergic Interneurons	St6galnac5
864	0.0559751	0.57169	0.866	0.657	1	Cholinergic Interneurons	Mgat4c
865	0.0561584	0.028983	0.663	0.688	1	Cholinergic Interneurons	Samd4
866	0.0580817	0.0318107	0.437	0.432	1	Cholinergic Interneurons	Zfp692
867	0.0592923	0.0150308	0.38	0.382	1	Cholinergic Interneurons	Ctnnbl1
868	0.0597407	0.0382232	0.638	0.639	1	Cholinergic Interneurons	Map7d2
869	0.0597917	0.053797	0.857	0.847	1	Cholinergic Interneurons	Adam22
870	0.059796	0.00221033	0.841	0.858	1	Cholinergic Interneurons	Nktr
871	0.059863	0.0344105	0.35	0.365	1	Cholinergic Interneurons	Abcc4
872	0.0626412	0.322642	0.332	0.045	1	Cholinergic Interneurons	Hoxb6
873	0.0633244	0.0488169	0.732	0.652	1	Cholinergic Interneurons	Iqsec1
874	0.0641878	0.070595	0.407	0.371	1	Cholinergic Interneurons	Sept3
875	0.0643523	0.0208234	0.303	0.296	1	Cholinergic Interneurons	Sc5d
876	0.0650107	0.0489163	0.548	0.582	1	Cholinergic Interneurons	Psd3
877	0.0664727	0.0177255	0.666	0.639	1	Cholinergic Interneurons	Cers4
878	0.0670099	0.00501888	0.705	0.721	1	Cholinergic Interneurons	4932438A13Rik
879	0.0671959	0.09525	0.737	0.718	1	Cholinergic Interneurons	Med12l
880	0.068167	0.162044	0.363	0.22	1	Cholinergic Interneurons	AC159282.1
881	0.0684044	0.00875683	0.595	0.604	1	Cholinergic Interneurons	Helz
882	0.0692248	0.00982189	0.452	0.469	1	Cholinergic Interneurons	Cuedc1
883	0.0696758	0.0976461	0.84	0.8	1	Cholinergic Interneurons	Dner
884	0.0707511	0.0320141	0.44	0.443	1	Cholinergic Interneurons	Cpeb2
885	0.0712302	0.0414694	0.283	0.235	1	Cholinergic Interneurons	Cgnl1
886	0.0712933	0.0151528	0.262	0.24	1	Cholinergic Interneurons	Speg
887	0.0712983	0.0636856	0.665	0.653	1	Cholinergic Interneurons	Rcan2
888	0.0714401	0.0308205	0.536	0.523	1	Cholinergic Interneurons	Unc13a
889	0.0716422	0.172719	0.795	0.685	1	Cholinergic Interneurons	Atp2b1
890	0.0731577	0.0132345	0.266	0.259	1	Cholinergic Interneurons	Gm26724
891	0.0733697	0.00666606	0.421	0.403	1	Cholinergic Interneurons	Coro6
892	0.0735525	0.372201	0.758	0.805	1	Cholinergic Interneurons	Pid1
893	0.0736783	0.0338602	0.545	0.528	1	Cholinergic Interneurons	9330182L06Rik
894	0.0736855	0.717409	0.916	0.933	1	Cholinergic Interneurons	Kcnip4
895	0.0746398	0.0269545	0.342	0.315	1	Cholinergic Interneurons	Gaa
896	0.0750246	0.0522227	0.254	0.208	1	Cholinergic Interneurons	Grb14
897	0.0756529	0.203329	0.47	0.375	1	Cholinergic Interneurons	Mtus2
898	0.0764659	0.226804	0.45	0.296	1	Cholinergic Interneurons	Slc1a1
899	0.078358	0.194435	0.27	0.224	1	Cholinergic Interneurons	Lrmda
900	0.0789132	0.068034	0.81	0.772	1	Cholinergic Interneurons	Grin1
901	0.0794221	0.356559	0.602	0.406	1	Cholinergic Interneurons	Pcsk2
902	0.0802527	0.0438217	0.255	0.213	1	Cholinergic Interneurons	Adgrb2
903	0.0806407	0.173738	0.987	0.974	1	Cholinergic Interneurons	Kcnma1
904	0.0809408	0.153572	0.257	0.211	1	Cholinergic Interneurons	mt-Nd2
905	0.0818672	0.00343638	0.348	0.361	1	Cholinergic Interneurons	Pip4k2a
906	0.0821237	0.0102815	0.355	0.346	1	Cholinergic Interneurons	Rab12
907	0.0841085	0.003108	0.577	0.591	1	Cholinergic Interneurons	Sppl3
908	0.0852986	0.0317633	0.695	0.728	1	Cholinergic Interneurons	Fut8
909	0.0858905	0.127747	0.363	0.276	1	Cholinergic Interneurons	Chga
910	0.0866833	0.324071	0.695	0.495	1	Cholinergic Interneurons	Maml3
911	0.0868498	0.0412097	0.866	0.881	1	Cholinergic Interneurons	Fam49b
912	0.0874023	0.247749	0.441	0.233	1	Cholinergic Interneurons	Gsg1l
913	0.0885392	0.000666555	0.311	0.32	1	Cholinergic Interneurons	P4htm
914	0.0892015	0.328859	0.319	0.059	1	Cholinergic Interneurons	St3gal1
915	0.0927397	0.0678292	0.622	0.591	1	Cholinergic Interneurons	Ppp2r3a
916	0.0942346	0.192853	0.714	0.564	1	Cholinergic Interneurons	Plxna2
917	0.094265	0.0406304	0.78	0.767	1	Cholinergic Interneurons	Ogt
918	0.0946407	0.0847024	0.974	0.989	1	Cholinergic Interneurons	Il1rapl1
919	0.0957144	0.0132666	0.27	0.265	1	Cholinergic Interneurons	Ociad1
920	0.096476	0.230536	0.555	0.402	1	Cholinergic Interneurons	Kcnt1
921	0.0966607	0.00528287	0.749	0.755	1	Cholinergic Interneurons	Akap8l
922	0.0972955	0.0158984	0.395	0.388	1	Cholinergic Interneurons	Bcr
923	0.0974439	0.000655323	0.305	0.314	1	Cholinergic Interneurons	Pebp1
924	0.0974866	0.1584	0.862	0.839	1	Cholinergic Interneurons	Fmn2
925	0.0976391	0.4407	0.714	0.656	1	Cholinergic Interneurons	Ptprm
926	6.77524e-58	1.79308	0.987	0.315	1.45376e-53	Visceral Motor Neurons	Cacna1e
927	2.09129e-41	1.60742	0.831	0.083	4.48729e-37	Visceral Motor Neurons	Fbn2
928	7.20401e-41	1.41196	0.988	0.529	1.54577e-36	Visceral Motor Neurons	Adcy2
929	1.43429e-33	1.54019	0.995	0.736	3.07755e-29	Visceral Motor Neurons	Prkg1
930	4.4771e-31	1.61637	0.895	0.459	9.60652e-27	Visceral Motor Neurons	Fgf13
931	4.64482e-30	1.46783	0.989	0.835	9.96638e-26	Visceral Motor Neurons	Dgkb
932	1.47681e-28	1.44234	0.701	0.044	3.1688e-24	Visceral Motor Neurons	Zeb2
933	1.61941e-28	1.17208	0.99	0.748	3.47477e-24	Visceral Motor Neurons	Grin2a
934	2.97406e-27	1.31164	0.93	0.633	6.38144e-23	Visceral Motor Neurons	Dock4
935	3.88082e-21	1.18183	0.999	0.99	8.32707e-17	Visceral Motor Neurons	Ppp2r2b
936	7.24501e-20	1.04136	0.922	0.578	1.55456e-15	Visceral Motor Neurons	Meis1
937	1.91675e-19	1.67858	0.705	0.273	4.11278e-15	Visceral Motor Neurons	Adamtsl1
938	1.11624e-18	1.10051	0.778	0.172	2.39512e-14	Visceral Motor Neurons	Fign
939	1.28441e-18	1.38594	0.796	0.29	2.75596e-14	Visceral Motor Neurons	Kitl
940	1.96695e-17	0.822765	0.863	0.314	4.22049e-13	Visceral Motor Neurons	Gap43
941	1.4094e-15	1.32454	0.878	0.575	3.02415e-11	Visceral Motor Neurons	March1
942	3.43406e-15	1.07636	0.813	0.455	7.36845e-11	Visceral Motor Neurons	Pde7b
943	9.86447e-15	0.012791	1	1	2.11662e-10	Visceral Motor Neurons	Meg3
944	7.05918e-14	0.763558	0.695	0.156	1.51469e-09	Visceral Motor Neurons	Zbtb7c
945	2.39556e-13	1.05299	0.99	0.633	5.14016e-09	Visceral Motor Neurons	Cacna2d1
946	2.52845e-13	0.95226	0.711	0.216	5.4253e-09	Visceral Motor Neurons	9530026P05Rik
947	7.5584e-13	1.29507	0.821	0.364	1.62181e-08	Visceral Motor Neurons	Kcnt2
948	1.04515e-12	1.0798	0.952	0.721	2.24259e-08	Visceral Motor Neurons	Slit3
949	2.95981e-12	0.955099	0.525	0.063	6.35086e-08	Visceral Motor Neurons	Mme
950	2.84965e-11	0.915653	0.628	0.047	6.11449e-07	Visceral Motor Neurons	Gm29683
951	8.32781e-11	0.71121	0.996	0.903	1.7869e-06	Visceral Motor Neurons	Zbtb20
952	1.24012e-10	0.716718	0.855	0.539	2.66093e-06	Visceral Motor Neurons	Fhod3
953	1.33789e-09	0.562965	0.753	0.531	2.8707e-05	Visceral Motor Neurons	Foxp1
954	2.48793e-09	0.866677	0.379	0.053	5.33836e-05	Visceral Motor Neurons	Cpa6
955	3.25711e-09	0.703438	0.786	0.475	6.98878e-05	Visceral Motor Neurons	Igsf9b
956	3.26004e-09	0.673073	0.839	0.695	6.99508e-05	Visceral Motor Neurons	Gramd1b
957	7.78354e-09	0.668121	0.721	0.438	0.000167011	Visceral Motor Neurons	Akap13
958	1.31965e-08	0.629207	0.895	0.57	0.000283157	Visceral Motor Neurons	Ttc28
959	1.83498e-08	0.763395	0.843	0.435	0.000393732	Visceral Motor Neurons	Slc44a5
960	2.56366e-08	0.501092	0.643	0.361	0.000550084	Visceral Motor Neurons	A830082K12Rik
961	6.68475e-08	0.884274	0.761	0.365	0.00143435	Visceral Motor Neurons	Alk
962	8.89967e-08	0.715319	0.684	0.457	0.0019096	Visceral Motor Neurons	Tmtc2
963	9.90825e-08	0.857977	0.752	0.313	0.00212601	Visceral Motor Neurons	Sema3c
964	1.53497e-07	0.538576	0.497	0.08	0.00329358	Visceral Motor Neurons	Gm4876
965	1.99674e-07	1.0255	0.992	0.67	0.0042844	Visceral Motor Neurons	Pbx3
966	2.24126e-07	0.891815	0.592	0.186	0.00480907	Visceral Motor Neurons	Col8a1
967	3.12554e-07	0.849809	0.72	0.506	0.00670647	Visceral Motor Neurons	Ntng1
968	3.28888e-07	0.731062	0.848	0.618	0.00705694	Visceral Motor Neurons	Galnt17
969	4.41536e-07	0.59042	0.756	0.406	0.00947405	Visceral Motor Neurons	Zdhhc14
970	5.829e-07	1.14912	0.752	0.501	0.0125073	Visceral Motor Neurons	Gabrg3
971	6.65049e-07	0.595696	0.587	0.12	0.01427	Visceral Motor Neurons	Nr2f2
972	6.90048e-07	0.682095	0.859	0.668	0.0148064	Visceral Motor Neurons	Epha6
973	1.23048e-06	0.575077	0.895	0.719	0.0264025	Visceral Motor Neurons	Sorbs2
974	1.49177e-06	0.370169	0.703	0.521	0.032009	Visceral Motor Neurons	Bcl2
975	1.58158e-06	0.689134	0.985	0.991	0.033936	Visceral Motor Neurons	Grid2
976	2.08155e-06	0.542041	0.705	0.395	0.0446638	Visceral Motor Neurons	Cux2
977	2.37625e-06	0.612669	0.691	0.364	0.0509872	Visceral Motor Neurons	Tead1
978	2.47747e-06	1.02815	0.414	0.172	0.0531592	Visceral Motor Neurons	Fam19a2
979	3.66536e-06	0.580937	0.958	0.693	0.0786476	Visceral Motor Neurons	Sema6d
980	3.8044e-06	0.775644	0.763	0.446	0.0816311	Visceral Motor Neurons	Stac
981	4.04658e-06	0.506145	0.665	0.33	0.0868274	Visceral Motor Neurons	Unc13b
982	4.66785e-06	0.526703	0.807	0.503	0.100158	Visceral Motor Neurons	Scn3a
983	5.22182e-06	0.404077	1	0.993	0.112045	Visceral Motor Neurons	Pde4d
984	7.03568e-06	0.477022	0.605	0.213	0.150965	Visceral Motor Neurons	B230209E15Rik
985	7.40834e-06	0.825405	0.737	0.486	0.158961	Visceral Motor Neurons	Plcl1
986	7.78124e-06	0.00306162	0.893	0.895	0.166962	Visceral Motor Neurons	Atp6v0a1
987	7.82043e-06	0.481893	0.838	0.616	0.167803	Visceral Motor Neurons	Ptprn
988	9.25895e-06	0.431689	0.723	0.454	0.198669	Visceral Motor Neurons	Ccdc148
989	9.39137e-06	0.563543	0.995	0.94	0.201511	Visceral Motor Neurons	Kcnq3
990	9.61551e-06	0.694409	0.857	0.466	0.20632	Visceral Motor Neurons	Kcnd3
991	9.79692e-06	0.449936	0.996	0.905	0.210212	Visceral Motor Neurons	Slit2
992	1.00704e-05	0.425349	0.498	0.119	0.216081	Visceral Motor Neurons	Celf6
993	1.1345e-05	0.545334	0.506	0.046	0.243431	Visceral Motor Neurons	Gnb4
994	1.1809e-05	0.613341	0.909	0.643	0.253387	Visceral Motor Neurons	Scn9a
995	1.35139e-05	0.654608	0.61	0.296	0.289967	Visceral Motor Neurons	Prkca
996	1.75176e-05	0.386524	0.533	0.199	0.375875	Visceral Motor Neurons	Celf3
997	1.77012e-05	0.0179051	0.872	0.852	0.379815	Visceral Motor Neurons	Hivep3
998	1.92785e-05	0.887551	0.704	0.713	0.413658	Visceral Motor Neurons	C130073E24Rik
999	2.16417e-05	0.535375	0.669	0.383	0.464365	Visceral Motor Neurons	Bmper
1000	2.27441e-05	0.675177	0.679	0.397	0.488021	Visceral Motor Neurons	Vwc2
1001	2.42691e-05	0.0405898	0.926	0.916	0.520743	Visceral Motor Neurons	Tjp1
1002	2.97628e-05	0.680836	0.684	0.371	0.638621	Visceral Motor Neurons	Gpr149
1003	3.29425e-05	0.787528	0.778	0.433	0.706848	Visceral Motor Neurons	Plxdc2
1004	4.04691e-05	1.36579	0.632	0.438	0.868347	Visceral Motor Neurons	Zfp804b
1005	4.76117e-05	0.410329	0.729	0.404	1	Visceral Motor Neurons	Fnbp1l
1006	4.96196e-05	0.447391	0.489	0.119	1	Visceral Motor Neurons	Baiap3
1007	5.12343e-05	0.576874	0.996	0.934	1	Visceral Motor Neurons	Ncam1
1008	5.14498e-05	0.0636689	0.634	0.59	1	Visceral Motor Neurons	Asxl1
1009	5.25093e-05	0.42801	0.774	0.635	1	Visceral Motor Neurons	Cdh2
1010	6.037e-05	0.493369	0.763	0.392	1	Visceral Motor Neurons	Basp1
1011	7.36247e-05	0.83781	0.852	0.655	1	Visceral Motor Neurons	Efna5
1012	7.56042e-05	0.470029	0.891	0.902	1	Visceral Motor Neurons	Lrrc7
1013	7.78638e-05	0.505983	0.97	0.908	1	Visceral Motor Neurons	Plekha5
1014	7.82417e-05	0.507808	0.505	0.05	1	Visceral Motor Neurons	Vwa5b1
1015	9.49444e-05	0.680165	0.99	0.927	1	Visceral Motor Neurons	Astn2
1016	9.76144e-05	0.398422	0.695	0.386	1	Visceral Motor Neurons	Syt16
1017	0.00010443	0.542082	0.614	0.315	1	Visceral Motor Neurons	Thsd4
1018	0.000107395	0.48219	0.473	0.242	1	Visceral Motor Neurons	Ptprz1
1019	0.000110666	0.364306	0.771	0.575	1	Visceral Motor Neurons	Efr3b
1020	0.000113944	0.529998	0.975	0.785	1	Visceral Motor Neurons	Pde4b
1021	0.000130563	0.497104	0.485	0.068	1	Visceral Motor Neurons	Dennd2a
1022	0.000131968	0.653215	0.753	0.548	1	Visceral Motor Neurons	Khdrbs3
1023	0.000134157	0.364505	0.637	0.369	1	Visceral Motor Neurons	Araf
1024	0.000143005	0.39217	0.648	0.318	1	Visceral Motor Neurons	Kcnn3
1025	0.000150469	0.0400623	0.976	0.975	1	Visceral Motor Neurons	4930402H24Rik
1026	0.000153188	0.0208846	0.904	0.891	1	Visceral Motor Neurons	Dnajc6
1027	0.000155445	0.312328	0.517	0.252	1	Visceral Motor Neurons	Prmt2
1028	0.000177468	0.527786	0.873	0.779	1	Visceral Motor Neurons	Plcb4
1029	0.000184219	0.326895	0.482	0.181	1	Visceral Motor Neurons	Hap1
1030	0.000184242	1.01921	0.749	0.559	1	Visceral Motor Neurons	Unc5d
1031	0.000189147	0.765253	0.998	0.953	1	Visceral Motor Neurons	Lingo2
1032	0.000190897	0.0450663	0.914	0.897	1	Visceral Motor Neurons	Tnrc6b
1033	0.000198178	0.358527	0.677	0.414	1	Visceral Motor Neurons	Dpysl5
1034	0.000213932	0.0181111	0.819	0.814	1	Visceral Motor Neurons	Rfx7
1035	0.000231872	0.657709	0.756	0.696	1	Visceral Motor Neurons	Htr2c
1036	0.000252619	0.572268	0.701	0.455	1	Visceral Motor Neurons	Pde1a
1037	0.000252788	0.00762205	0.802	0.796	1	Visceral Motor Neurons	Brinp1
1038	0.00025828	0.39138	0.567	0.322	1	Visceral Motor Neurons	Glis1
1039	0.00026453	0.435677	0.696	0.471	1	Visceral Motor Neurons	Adamts6
1040	0.000298363	0.634425	0.601	0.402	1	Visceral Motor Neurons	Olfm3
1041	0.000306373	0.0151985	0.992	0.991	1	Visceral Motor Neurons	Macf1
1042	0.000313235	0.347376	0.463	0.173	1	Visceral Motor Neurons	Jam3
1043	0.000345079	0.278232	0.436	0.249	1	Visceral Motor Neurons	Fam196b
1044	0.000365082	0.35973	0.515	0.245	1	Visceral Motor Neurons	Klf8
1045	0.000393407	0.442646	1	1	1	Visceral Motor Neurons	Fgf14
1046	0.000400729	0.441364	0.964	0.842	1	Visceral Motor Neurons	Slc8a1
1047	0.000412203	0.474555	0.434	0.261	1	Visceral Motor Neurons	Gm28905
1048	0.000416414	0.00309871	0.986	0.896	1	Visceral Motor Neurons	Kcnip4
1049	0.000430494	0.0744173	0.847	0.821	1	Visceral Motor Neurons	Clstn2
1050	0.000477548	0.884441	0.822	0.56	1	Visceral Motor Neurons	Klhl1
1051	0.000532139	0.428111	0.82	0.552	1	Visceral Motor Neurons	Ddx5
1052	0.000533386	0.522601	0.813	0.829	1	Visceral Motor Neurons	Cntn6
1053	0.000539425	0.660665	0.378	0.079	1	Visceral Motor Neurons	Hpgds
1054	0.000635493	0.275165	0.571	0.344	1	Visceral Motor Neurons	Rgs11
1055	0.000652184	0.282966	0.895	0.799	1	Visceral Motor Neurons	Gsk3b
1056	0.000679038	0.295644	0.603	0.382	1	Visceral Motor Neurons	D130043K22Rik
1057	0.000694084	0.248194	0.54	0.423	1	Visceral Motor Neurons	Htr7
1058	0.000704237	0.325013	0.525	0.274	1	Visceral Motor Neurons	Abca8b
1059	0.000748071	0.337549	0.996	0.975	1	Visceral Motor Neurons	Map1b
1060	0.000938557	0.682077	0.414	0.112	1	Visceral Motor Neurons	Nox4
1061	0.00095146	0.0248404	0.909	0.901	1	Visceral Motor Neurons	Kif21a
1062	0.000995284	0.0157044	0.509	0.498	1	Visceral Motor Neurons	Snapc3
1063	0.00109577	0.605982	0.999	0.951	1	Visceral Motor Neurons	Dab1
1064	0.00132838	0.066799	0.987	0.988	1	Visceral Motor Neurons	Pclo
1065	0.00134468	0.378615	0.489	0.156	1	Visceral Motor Neurons	Agpat4
1066	0.0013516	0.238142	0.59	0.438	1	Visceral Motor Neurons	Tcte2
1067	0.00139873	0.0792184	0.656	0.594	1	Visceral Motor Neurons	Arl15
1068	0.00144361	0.349652	0.996	0.986	1	Visceral Motor Neurons	Park2
1069	0.00147169	0.274991	0.465	0.243	1	Visceral Motor Neurons	Tmem178
1070	0.00148878	0.537437	0.755	0.485	1	Visceral Motor Neurons	Dpyd
1071	0.00150117	0.513027	0.905	0.738	1	Visceral Motor Neurons	Pde8b
1072	0.00150631	0.00347937	0.792	0.797	1	Visceral Motor Neurons	Ttc14
1073	0.00162145	0.45159	0.42	0.089	1	Visceral Motor Neurons	Pde8a
1074	0.00162342	0.415502	0.8	0.625	1	Visceral Motor Neurons	Srgap1
1075	0.00162369	0.271398	0.637	0.452	1	Visceral Motor Neurons	Prkacb
1076	0.00162548	0.281756	0.916	0.846	1	Visceral Motor Neurons	Dgki
1077	0.00163075	0.791424	0.879	0.804	1	Visceral Motor Neurons	Galnt13
1078	0.00170389	0.426096	0.631	0.276	1	Visceral Motor Neurons	Ptprf
1079	0.00176242	0.53778	0.504	0.367	1	Visceral Motor Neurons	Gm45341
1080	0.00178431	0.0707318	0.974	0.983	1	Visceral Motor Neurons	Myt1l
1081	0.00183527	0.426112	0.32	0.055	1	Visceral Motor Neurons	Plscr4
1082	0.00183708	0.360138	0.887	0.765	1	Visceral Motor Neurons	Aff2
1083	0.00185244	0.0695379	0.631	0.607	1	Visceral Motor Neurons	Tln2
1084	0.00189442	0.021196	0.309	0.293	1	Visceral Motor Neurons	Ptcd3
1085	0.00191357	0.425603	0.843	0.546	1	Visceral Motor Neurons	Grb10
1086	0.00203333	0.000371379	0.418	0.428	1	Visceral Motor Neurons	Stim2
1087	0.00218117	0.605663	0.551	0.469	1	Visceral Motor Neurons	Gm45323
1088	0.0021893	0.420527	0.578	0.325	1	Visceral Motor Neurons	Cachd1
1089	0.00224023	0.0957201	0.862	0.819	1	Visceral Motor Neurons	Mirg
1090	0.0023317	0.41535	0.957	0.885	1	Visceral Motor Neurons	Nebl
1091	0.00234955	0.0194012	0.548	0.533	1	Visceral Motor Neurons	Dzip1
1092	0.0024288	0.705645	0.393	0.109	1	Visceral Motor Neurons	Cpne4
1093	0.00242902	0.619003	0.371	0.088	1	Visceral Motor Neurons	Qrfpr
1094	0.00249657	0.229145	0.733	0.594	1	Visceral Motor Neurons	Map4k3
1095	0.00254935	0.0275788	0.421	0.398	1	Visceral Motor Neurons	Mtch2
1096	0.00256137	0.105001	0.81	0.769	1	Visceral Motor Neurons	Npepps
1097	0.00261139	0.383855	0.356	0.24	1	Visceral Motor Neurons	AC129186.1
1098	0.00263689	0.205564	0.557	0.404	1	Visceral Motor Neurons	Rnf217
1099	0.00275386	0.0475825	0.62	0.589	1	Visceral Motor Neurons	Gm38393
1100	0.00279445	0.313564	0.68	0.474	1	Visceral Motor Neurons	St6galnac3
1101	0.00289273	0.516094	0.778	0.582	1	Visceral Motor Neurons	Sh3kbp1
1102	0.00301634	0.420015	0.619	0.317	1	Visceral Motor Neurons	Fndc3b
1103	0.00301976	0.441257	0.76	0.52	1	Visceral Motor Neurons	Gm26848
1104	0.0030428	0.687676	0.637	0.271	1	Visceral Motor Neurons	Pard3b
1105	0.00320503	0.403633	0.721	0.488	1	Visceral Motor Neurons	Cnksr2
1106	0.00334327	0.479564	0.368	0.263	1	Visceral Motor Neurons	Gm2516
1107	0.0034229	0.017095	0.732	0.721	1	Visceral Motor Neurons	Zfp148
1108	0.00351277	0.669532	0.701	0.317	1	Visceral Motor Neurons	Prima1
1109	0.00366633	0.344846	0.947	0.861	1	Visceral Motor Neurons	Cacna1b
1110	0.00370588	0.0234576	0.721	0.776	1	Visceral Motor Neurons	Mctp1
1111	0.00387246	0.0793241	0.995	0.987	1	Visceral Motor Neurons	Mycbp2
1112	0.00387887	0.177801	0.536	0.418	1	Visceral Motor Neurons	Itgb1
1113	0.00395988	0.0605171	0.541	0.489	1	Visceral Motor Neurons	Ncoa6
1114	0.00398203	0.276949	0.576	0.379	1	Visceral Motor Neurons	Shoc2
1115	0.00409121	0.00100316	0.321	0.316	1	Visceral Motor Neurons	Tnfrsf21
1116	0.00410593	0.0328345	0.449	0.42	1	Visceral Motor Neurons	2810403A07Rik
1117	0.00425671	0.399767	0.483	0.265	1	Visceral Motor Neurons	Slc4a4
1118	0.00436724	0.241918	0.579	0.326	1	Visceral Motor Neurons	Ly6h
1119	0.00438642	0.127841	0.912	0.918	1	Visceral Motor Neurons	Cntnap5a
1120	0.00439333	0.430897	0.643	0.305	1	Visceral Motor Neurons	Eml1
1121	0.0045088	0.825473	0.872	0.514	1	Visceral Motor Neurons	Sorcs3
1122	0.00453871	0.406303	0.74	0.539	1	Visceral Motor Neurons	Mvb12b
1123	0.00467646	0.0279775	0.567	0.546	1	Visceral Motor Neurons	Senp5
1124	0.00488406	0.326399	0.738	0.521	1	Visceral Motor Neurons	Wsb1
1125	0.0049021	0.270266	0.593	0.576	1	Visceral Motor Neurons	Epha7
1126	0.00504351	0.612589	0.9	0.432	1	Visceral Motor Neurons	Creb5
1127	0.00511052	0.379656	0.33	0.027	1	Visceral Motor Neurons	Clec18a
1128	0.00521088	0.062528	0.71	0.684	1	Visceral Motor Neurons	Rb1cc1
1129	0.00522538	0.257443	0.401	0.282	1	Visceral Motor Neurons	Sorbs2os
1130	0.00542526	0.131951	0.919	0.892	1	Visceral Motor Neurons	Nf1
1131	0.00554396	0.000847352	0.385	0.381	1	Visceral Motor Neurons	Kifc2
1132	0.0057332	0.291774	0.637	0.409	1	Visceral Motor Neurons	Frmd3
1133	0.00588711	0.267909	0.763	0.585	1	Visceral Motor Neurons	Luc7l3
1134	0.00593941	0.352511	0.602	0.301	1	Visceral Motor Neurons	Pced1b
1135	0.00594967	0.0490661	0.766	0.732	1	Visceral Motor Neurons	Gbf1
1136	0.00606577	0.158976	0.597	0.489	1	Visceral Motor Neurons	Rab3gap1
1137	0.00610978	0.134761	0.552	0.463	1	Visceral Motor Neurons	Ccdc30
1138	0.00626199	0.472963	0.601	0.165	1	Visceral Motor Neurons	Rgs9
1139	0.0063049	0.0207729	0.924	0.913	1	Visceral Motor Neurons	Apc
1140	0.00630712	0.0992743	0.476	0.391	1	Visceral Motor Neurons	Kpna1
1141	0.00632345	0.300918	0.888	0.771	1	Visceral Motor Neurons	Map2k4
1142	0.00634155	0.26474	0.479	0.25	1	Visceral Motor Neurons	Zkscan16
1143	0.00660831	0.337385	0.688	0.439	1	Visceral Motor Neurons	Pdlim7
1144	0.0067742	0.0116446	0.694	0.687	1	Visceral Motor Neurons	Rgs17
1145	0.00688312	0.23949	0.436	0.22	1	Visceral Motor Neurons	Pou2f2
1146	0.00696952	0.0941393	0.616	0.555	1	Visceral Motor Neurons	AC165953.2
1147	0.00710278	0.240292	0.415	0.197	1	Visceral Motor Neurons	Psd
1148	0.0075005	0.366683	0.984	0.958	1	Visceral Motor Neurons	Tnik
1149	0.00750374	0.394884	0.698	0.465	1	Visceral Motor Neurons	Gpm6b
1150	0.00753532	0.0602754	0.65	0.618	1	Visceral Motor Neurons	Psmd14
1151	0.00754394	0.542686	0.993	1	1	Visceral Motor Neurons	Lsamp
1152	0.00779641	0.27152	0.999	0.999	1	Visceral Motor Neurons	Dpp6
1153	0.00793167	0.0665606	0.826	0.788	1	Visceral Motor Neurons	Cttnbp2
1154	0.00794677	0.413569	0.344	0.199	1	Visceral Motor Neurons	Gabrg1
1155	0.00797626	0.351862	0.952	0.863	1	Visceral Motor Neurons	Mast4
1156	0.00800633	0.0420668	0.607	0.587	1	Visceral Motor Neurons	Pds5a
1157	0.00823078	0.0381957	0.321	0.292	1	Visceral Motor Neurons	Whamm
1158	0.00824431	0.0419751	0.462	0.437	1	Visceral Motor Neurons	Fam69a
1159	0.00825483	0.239439	0.769	0.644	1	Visceral Motor Neurons	Dcaf6
1160	0.00829178	0.589088	0.399	0.296	1	Visceral Motor Neurons	Gm45321
1161	0.00865255	0.173363	0.587	0.456	1	Visceral Motor Neurons	Cyld
1162	0.00872201	0.520515	0.927	0.757	1	Visceral Motor Neurons	Pitpnc1
1163	0.00896441	0.0141641	0.398	0.396	1	Visceral Motor Neurons	Slc4a8
1164	0.00897379	0.0715921	0.533	0.478	1	Visceral Motor Neurons	Fbxo42
1165	0.00915441	0.604882	0.453	0.38	1	Visceral Motor Neurons	Rmst
1166	0.0093691	0.108409	0.422	0.333	1	Visceral Motor Neurons	Pcnp
1167	0.00954002	0.331659	0.654	0.578	1	Visceral Motor Neurons	Lin7a
1168	0.00954071	0.41863	0.749	0.496	1	Visceral Motor Neurons	Fndc3a
1169	0.00956853	0.468857	0.447	0.147	1	Visceral Motor Neurons	Esr1
1170	0.00973842	0.0791966	0.457	0.405	1	Visceral Motor Neurons	Srr
1171	0.00974787	0.0873973	0.873	0.833	1	Visceral Motor Neurons	Baz2b
1172	0.00987371	0.631693	0.568	0.311	1	Visceral Motor Neurons	Cdh6
1173	0.00994082	0.102179	0.674	0.59	1	Visceral Motor Neurons	Abhd18
1174	0.0101038	0.0587829	0.472	0.425	1	Visceral Motor Neurons	Plppr4
1175	0.0103807	0.0765132	0.919	0.881	1	Visceral Motor Neurons	Tnrc6c
1176	0.0105391	0.572875	0.97	0.91	1	Visceral Motor Neurons	Nav2
1177	0.0106361	0.559809	0.992	0.984	1	Visceral Motor Neurons	Nkain2
1178	0.0106425	0.236513	0.422	0.213	1	Visceral Motor Neurons	Fhl1
1179	0.010769	0.0828805	0.819	0.777	1	Visceral Motor Neurons	Rufy3
1180	0.0111104	0.357993	0.87	0.748	1	Visceral Motor Neurons	Rtn4
1181	0.0113498	0.0377377	0.482	0.46	1	Visceral Motor Neurons	Atg16l1
1182	0.0116542	0.00920985	0.831	0.832	1	Visceral Motor Neurons	Scaper
1183	0.0118623	0.57535	0.59	0.302	1	Visceral Motor Neurons	Fbxl7
1184	0.0118844	0.071695	0.529	0.477	1	Visceral Motor Neurons	Mfsd6
1185	0.0118943	0.6723	0.467	0.393	1	Visceral Motor Neurons	4930555F03Rik
1186	0.0119354	0.0626749	0.9	0.866	1	Visceral Motor Neurons	Rbfox2
1187	0.0119782	0.153182	0.811	0.732	1	Visceral Motor Neurons	Syn1
1188	0.0120939	0.326254	0.805	0.624	1	Visceral Motor Neurons	Zwint
1189	0.0121125	0.461971	0.899	0.751	1	Visceral Motor Neurons	Astn1
1190	0.0121175	0.206532	0.342	0.234	1	Visceral Motor Neurons	Gm37679
1191	0.0122052	0.304228	0.462	0.254	1	Visceral Motor Neurons	Prkab2
1192	0.0122566	0.271839	0.619	0.43	1	Visceral Motor Neurons	Dock11
1193	0.0125395	0.299859	0.288	0.126	1	Visceral Motor Neurons	Serpine2
1194	0.0125878	0.316411	0.656	0.49	1	Visceral Motor Neurons	Ptchd1
1195	0.0126557	0.575376	0.554	0.4	1	Visceral Motor Neurons	Meis2
1196	0.0126975	0.367104	0.389	0.078	1	Visceral Motor Neurons	Gm2824
1197	0.0130141	0.281312	0.338	0.148	1	Visceral Motor Neurons	Gpr68
1198	0.0134457	0.213517	0.988	0.979	1	Visceral Motor Neurons	Cacna1a
1199	0.0135372	0.0546929	0.623	0.595	1	Visceral Motor Neurons	Pten
1200	0.0138417	0.418226	0.69	0.356	1	Visceral Motor Neurons	Hdgfl3
1201	0.0138944	0.0487281	0.641	0.603	1	Visceral Motor Neurons	Synj1
1202	0.0139151	0.0475772	0.436	0.387	1	Visceral Motor Neurons	Miga1
1203	0.0140261	0.0531886	0.602	0.564	1	Visceral Motor Neurons	Chfr
1204	0.0142454	0.318318	0.595	0.393	1	Visceral Motor Neurons	Far2
1205	0.0143228	0.304172	0.394	0.113	1	Visceral Motor Neurons	Pnma3
1206	0.0143684	0.0599846	0.893	0.874	1	Visceral Motor Neurons	Nrcam
1207	0.0146173	0.248856	0.603	0.385	1	Visceral Motor Neurons	Sergef
1208	0.014654	0.576591	0.995	0.912	1	Visceral Motor Neurons	Ahi1
1209	0.0146948	0.264955	0.826	0.665	1	Visceral Motor Neurons	Add2
1210	0.0147506	0.00313128	0.498	0.737	1	Visceral Motor Neurons	Gm32647
1211	0.0148691	0.15869	0.404	0.356	1	Visceral Motor Neurons	Hcrtr2
1212	0.0150665	0.213702	0.998	1	1	Visceral Motor Neurons	Lrp1b
1213	0.0151343	0.026559	0.406	0.385	1	Visceral Motor Neurons	Ube2e1
1214	0.0152664	0.264827	0.64	0.472	1	Visceral Motor Neurons	Pds5b
1215	0.015339	0.0284468	0.445	0.423	1	Visceral Motor Neurons	Slc7a6
1216	0.0153809	0.235032	0.759	0.626	1	Visceral Motor Neurons	E130307A14Rik
1217	0.0153867	0.0154268	0.762	0.756	1	Visceral Motor Neurons	Ctif
1218	0.0154026	0.270664	0.784	0.628	1	Visceral Motor Neurons	Phlpp1
1219	0.0154937	0.519352	0.832	0.728	1	Visceral Motor Neurons	Cadm1
1220	0.0156858	0.312461	0.85	0.754	1	Visceral Motor Neurons	Sobp
1221	0.0156999	0.220983	0.823	0.714	1	Visceral Motor Neurons	Pacrg
1222	0.015755	0.0727102	0.322	0.271	1	Visceral Motor Neurons	Tmem208
1223	0.0158602	0.314048	0.998	0.993	1	Visceral Motor Neurons	A230057D06Rik
1224	0.0160193	0.29376	0.44	0.301	1	Visceral Motor Neurons	Gm11149
1225	0.0167871	0.266935	0.996	0.98	1	Visceral Motor Neurons	Tmem178b
1226	0.0168446	0.420321	0.646	0.364	1	Visceral Motor Neurons	Rab27b
1227	0.017075	0.396109	0.919	0.767	1	Visceral Motor Neurons	Jazf1
1228	0.0174738	0.0341624	0.597	0.57	1	Visceral Motor Neurons	Spata7
1229	0.0175899	0.0157167	0.364	0.345	1	Visceral Motor Neurons	Vps37a
1230	0.0180903	0.0488588	0.292	0.257	1	Visceral Motor Neurons	Csad
1231	0.0181103	0.00192569	0.278	0.284	1	Visceral Motor Neurons	Pola1
1232	0.0181148	0.143191	0.946	0.921	1	Visceral Motor Neurons	Tmcc1
1233	0.0181755	0.0361571	0.307	0.276	1	Visceral Motor Neurons	Ercc6
1234	0.0181878	0.297526	0.508	0.252	1	Visceral Motor Neurons	Izumo4
1235	0.0182512	0.154351	0.492	0.373	1	Visceral Motor Neurons	Fam13c
1236	0.0187516	0.0549055	0.448	0.44	1	Visceral Motor Neurons	Serpini1
1237	0.0189987	0.0451291	0.292	0.254	1	Visceral Motor Neurons	Ap4s1
1238	0.0190723	0.0164573	0.576	0.564	1	Visceral Motor Neurons	Grk5
1239	0.0195085	0.00240533	0.599	0.594	1	Visceral Motor Neurons	Adar
1240	0.0196436	0.0879454	0.6	0.538	1	Visceral Motor Neurons	Psip1
1241	0.0197048	0.153145	0.39	0.255	1	Visceral Motor Neurons	Tspyl2
1242	0.0198253	0.174798	0.485	0.34	1	Visceral Motor Neurons	Ago2
1243	0.0198727	0.0191365	0.431	0.414	1	Visceral Motor Neurons	Caskin1
1244	0.0199022	0.324712	0.662	0.433	1	Visceral Motor Neurons	Gng2
1245	0.0200047	0.114055	0.814	0.753	1	Visceral Motor Neurons	Rbm25
1246	0.0200282	0.0645768	0.541	0.498	1	Visceral Motor Neurons	Tbce
1247	0.0200925	0.035807	0.607	0.585	1	Visceral Motor Neurons	Setx
1248	0.0202518	0.0548704	0.41	0.37	1	Visceral Motor Neurons	Brd9
1249	0.0204775	0.00674842	0.706	0.706	1	Visceral Motor Neurons	Stmn3
1250	0.0208245	0.112684	0.948	0.918	1	Visceral Motor Neurons	Exoc6b
1251	0.0208899	0.0153949	0.961	0.993	1	Visceral Motor Neurons	Adgrl3
1252	0.0209068	0.377694	0.529	0.337	1	Visceral Motor Neurons	Nxpe4
1253	0.0209697	0.00822112	0.299	0.296	1	Visceral Motor Neurons	Gigyf1
1254	0.0210575	0.360793	0.971	0.839	1	Visceral Motor Neurons	Grm7
1255	0.0211314	0.0818044	0.598	0.574	1	Visceral Motor Neurons	Gm16083
1256	0.0211574	0.251032	0.509	0.534	1	Visceral Motor Neurons	Ptchd4
1257	0.0211656	0.397418	0.457	0.098	1	Visceral Motor Neurons	Cacng4
1258	0.0212113	0.0511339	0.993	0.987	1	Visceral Motor Neurons	Akap6
1259	0.0212822	0.0888679	0.93	0.922	1	Visceral Motor Neurons	Rabgap1l
1260	0.021414	0.287307	0.781	0.698	1	Visceral Motor Neurons	Mgat4c
1261	0.0214596	0.337782	0.814	0.698	1	Visceral Motor Neurons	Slc2a13
1262	0.0222884	0.0286314	0.613	0.599	1	Visceral Motor Neurons	Lrig2
1263	0.0225127	0.0115562	0.916	0.906	1	Visceral Motor Neurons	Clasp2
1264	0.0225228	0.0689547	0.337	0.276	1	Visceral Motor Neurons	Ctcf
1265	0.0225398	0.199212	0.62	0.489	1	Visceral Motor Neurons	Tbc1d12
1266	0.0226354	0.00499135	0.514	0.51	1	Visceral Motor Neurons	Ranbp9
1267	0.0231918	0.0861106	0.495	0.425	1	Visceral Motor Neurons	Nub1
1268	0.0233686	0.0843527	0.986	0.975	1	Visceral Motor Neurons	Lncpint
1269	0.0239468	0.0350872	0.645	0.615	1	Visceral Motor Neurons	Ppp1r13b
1270	0.0244753	0.741097	0.927	0.589	1	Visceral Motor Neurons	Sorcs1
1271	0.0245654	0.0361644	0.324	0.297	1	Visceral Motor Neurons	Nsun7
1272	0.0245826	0.0168749	0.828	0.857	1	Visceral Motor Neurons	Klf12
1273	0.0246016	0.201251	0.479	0.325	1	Visceral Motor Neurons	Med14
1274	0.0246916	0.132564	0.62	0.518	1	Visceral Motor Neurons	Gkap1
1275	0.0253523	0.307092	0.34	0.127	1	Visceral Motor Neurons	C79798
1276	0.0254471	0.327492	0.795	0.634	1	Visceral Motor Neurons	Cpeb1
1277	0.0255959	0.0200093	0.424	0.416	1	Visceral Motor Neurons	Strada
1278	0.0258812	0.492288	0.97	0.87	1	Visceral Motor Neurons	Ntrk3
1279	0.0258884	0.306665	0.41	0.155	1	Visceral Motor Neurons	Hunk
1280	0.0259846	0.410273	0.35	0.167	1	Visceral Motor Neurons	Angpt1
1281	0.0263609	0.00583331	0.328	0.321	1	Visceral Motor Neurons	Slc12a2
1282	0.0264459	0.131235	0.26	0.237	1	Visceral Motor Neurons	Kcnk2
1283	0.0268247	0.0688261	0.63	0.582	1	Visceral Motor Neurons	Prpf40a
1284	0.0271241	0.0390467	0.529	0.52	1	Visceral Motor Neurons	Epo
1285	0.0271531	0.0492811	0.363	0.326	1	Visceral Motor Neurons	Ogfod1
1286	0.0271736	0.0873954	0.823	0.783	1	Visceral Motor Neurons	Fto
1287	0.0278935	0.0285152	0.573	0.562	1	Visceral Motor Neurons	Usp45
1288	0.0280276	0.317555	0.786	0.597	1	Visceral Motor Neurons	Parp8
1289	0.0283312	0.17595	0.438	0.315	1	Visceral Motor Neurons	Tmod3
1290	0.0283507	0.00318104	0.301	0.301	1	Visceral Motor Neurons	Hadha
1291	0.0287067	0.243612	0.423	0.259	1	Visceral Motor Neurons	Dok5
1292	0.0288656	0.301056	0.813	0.642	1	Visceral Motor Neurons	Magi3
1293	0.029009	0.0726111	0.931	0.905	1	Visceral Motor Neurons	Peg3
1294	0.0291925	0.0310361	0.577	0.549	1	Visceral Motor Neurons	Rabl6
1295	0.0292149	0.231125	0.852	0.759	1	Visceral Motor Neurons	Ptk2
1296	0.0292657	0.136516	0.999	0.998	1	Visceral Motor Neurons	Ctnnd2
1297	0.0292862	0.205082	0.281	0.151	1	Visceral Motor Neurons	Filip1l
1298	0.0293652	0.125341	0.903	0.565	1	Visceral Motor Neurons	Grm5
1299	0.0295356	0.104507	0.458	0.4	1	Visceral Motor Neurons	Zfp608
1300	0.0296032	0.0293271	0.446	0.416	1	Visceral Motor Neurons	Cltb
1301	0.0297317	0.0234708	0.3	0.28	1	Visceral Motor Neurons	Trmt11
1302	0.0297579	0.348135	0.61	0.366	1	Visceral Motor Neurons	Cpq
1303	0.0299033	0.0326761	0.415	0.388	1	Visceral Motor Neurons	Pacs2
1304	0.0301397	0.242302	0.613	0.432	1	Visceral Motor Neurons	Myo9b
1305	0.0301995	0.0811694	0.488	0.424	1	Visceral Motor Neurons	Eif5b
1306	0.0302784	0.0372797	0.39	0.366	1	Visceral Motor Neurons	Zmym6
1307	0.0305068	0.0508911	0.552	0.509	1	Visceral Motor Neurons	Sos1
1308	0.0305166	0.00402544	0.629	0.625	1	Visceral Motor Neurons	Fars2
1309	0.0305721	0.133965	0.74	0.663	1	Visceral Motor Neurons	Celf1
1310	0.0306621	0.166139	0.919	0.87	1	Visceral Motor Neurons	Gnaq
1311	0.0307687	0.0633234	0.746	0.862	1	Visceral Motor Neurons	Tmeff2
1312	0.030852	0.0294519	0.559	0.553	1	Visceral Motor Neurons	Rngtt
1313	0.0309538	0.00363307	0.59	0.603	1	Visceral Motor Neurons	Spred2
1314	0.0309557	0.100504	0.725	0.673	1	Visceral Motor Neurons	Arhgap44
1315	0.0311442	0.396743	0.392	0.062	1	Visceral Motor Neurons	Drc1
1316	0.0312091	0.250459	0.415	0.182	1	Visceral Motor Neurons	Celf5
1317	0.0312206	0.428541	0.513	0.29	1	Visceral Motor Neurons	Gm48742
1318	0.0315063	0.169609	0.596	0.484	1	Visceral Motor Neurons	Tusc3
1319	0.0316438	0.118	0.534	0.443	1	Visceral Motor Neurons	Limk2
1320	0.032071	0.305124	0.945	0.869	1	Visceral Motor Neurons	Enox1
1321	0.0321097	0.0277104	0.459	0.439	1	Visceral Motor Neurons	Cnot10
1322	0.0322452	0.0485013	0.496	0.455	1	Visceral Motor Neurons	Bod1l
1323	0.0324274	0.122814	0.323	0.257	1	Visceral Motor Neurons	Usp3
1324	0.0328241	0.0976994	0.512	0.423	1	Visceral Motor Neurons	Chuk
1325	0.0330631	0.253564	0.848	0.742	1	Visceral Motor Neurons	Map4
1326	0.0331611	0.171311	0.578	0.451	1	Visceral Motor Neurons	Fam120c
1327	0.0336259	0.180136	0.808	0.722	1	Visceral Motor Neurons	Huwe1
1328	0.0338747	0.0444137	0.652	0.618	1	Visceral Motor Neurons	Ptprj
1329	0.0340548	0.170279	0.597	0.457	1	Visceral Motor Neurons	Uchl1
1330	0.0341808	0.295587	0.768	0.589	1	Visceral Motor Neurons	Senp7
1331	0.034237	0.0912231	0.807	0.791	1	Visceral Motor Neurons	Psme4
1332	0.0343039	0.382929	0.531	0.33	1	Visceral Motor Neurons	Pcdh10
1333	0.0343627	0.365067	0.911	0.802	1	Visceral Motor Neurons	Rab3c
1334	0.0347698	0.220852	0.72	0.586	1	Visceral Motor Neurons	Sik2
1335	0.0349013	0.307501	0.389	0.125	1	Visceral Motor Neurons	Pdgfa
1336	0.0352054	0.281583	0.772	0.626	1	Visceral Motor Neurons	Vezt
1337	0.0352273	0.0300873	0.879	0.884	1	Visceral Motor Neurons	Hivep2
1338	0.0352942	0.339624	0.94	0.874	1	Visceral Motor Neurons	Stxbp5l
1339	0.0353229	0.191056	0.687	0.588	1	Visceral Motor Neurons	Hipk2
1340	0.0353512	0.489051	0.992	0.898	1	Visceral Motor Neurons	Gnas
1341	0.0354091	0.000372305	0.254	0.25	1	Visceral Motor Neurons	Rbbp8
1342	0.035464	0.00950705	0.496	0.491	1	Visceral Motor Neurons	Capn15
1343	0.0354959	0.0162983	0.498	0.48	1	Visceral Motor Neurons	Yaf2
1344	0.0355602	0.145994	0.481	0.368	1	Visceral Motor Neurons	Rsu1
1345	0.0358666	0.0142262	0.399	0.404	1	Visceral Motor Neurons	Gm48512
1346	0.0365043	0.00550667	0.458	0.45	1	Visceral Motor Neurons	Cdc73
1347	0.0365851	0.172399	0.717	0.637	1	Visceral Motor Neurons	Trim9
1348	0.0366285	0.267955	0.564	0.351	1	Visceral Motor Neurons	Supt20
1349	0.036644	0.0435431	0.991	0.986	1	Visceral Motor Neurons	Dst
1350	0.0370531	0.00596546	0.375	0.359	1	Visceral Motor Neurons	Gm12353
1351	0.0371283	0.145065	0.406	0.279	1	Visceral Motor Neurons	Gaa
1352	0.0371534	0.0218041	0.505	0.498	1	Visceral Motor Neurons	Pxk
1353	0.0374764	0.0435177	0.583	0.552	1	Visceral Motor Neurons	Slc25a36
1354	0.03756	0.0824909	0.739	0.698	1	Visceral Motor Neurons	Nckap1
1355	0.0382882	0.192767	0.399	0.232	1	Visceral Motor Neurons	Cdkl2
1356	0.0383206	0.0499892	0.668	0.649	1	Visceral Motor Neurons	Nsmce2
1357	0.0388491	0.0861718	0.544	0.484	1	Visceral Motor Neurons	Tlk2
1358	0.0390787	0.356852	0.668	0.463	1	Visceral Motor Neurons	Shank2
1359	0.0391742	0.0546436	0.341	0.301	1	Visceral Motor Neurons	Riok1
1360	0.0392706	0.0688227	0.949	0.945	1	Visceral Motor Neurons	Chd9
1361	0.0397023	0.0278919	0.35	0.334	1	Visceral Motor Neurons	Nap1l4
1362	0.0397423	0.198229	0.373	0.181	1	Visceral Motor Neurons	Plxnc1
1363	0.0397857	0.458307	0.789	0.527	1	Visceral Motor Neurons	Egfem1
1364	0.0398549	0.278977	0.818	0.646	1	Visceral Motor Neurons	Epb41l1
1365	0.0400784	0.0201895	0.371	0.357	1	Visceral Motor Neurons	Sympk
1366	0.0401699	0.40766	0.511	0.173	1	Visceral Motor Neurons	Msn
1367	0.040714	0.0662424	1	1	1	Visceral Motor Neurons	Malat1
1368	0.0410507	0.016974	0.886	0.883	1	Visceral Motor Neurons	Faf1
1369	0.0414305	0.171102	0.42	0.27	1	Visceral Motor Neurons	Hoxc5
1370	0.0416958	0.149233	0.963	0.931	1	Visceral Motor Neurons	Kif1b
1371	0.0418356	0.0171238	0.334	0.319	1	Visceral Motor Neurons	Gga2
1372	0.0422776	0.0674065	0.33	0.276	1	Visceral Motor Neurons	Ino80dos
1373	0.0423923	0.368671	0.364	0.247	1	Visceral Motor Neurons	Hmcn1
1374	0.0427075	0.0656093	0.402	0.352	1	Visceral Motor Neurons	Dpp8
1375	0.0430009	0.0158212	0.401	0.374	1	Visceral Motor Neurons	Sept3
1376	0.0431673	0.299144	0.95	0.896	1	Visceral Motor Neurons	Myo9a
1377	0.043298	0.254643	0.752	0.606	1	Visceral Motor Neurons	Flnb
1378	0.0433281	0.0907906	0.352	0.272	1	Visceral Motor Neurons	Brk1
1379	0.0433734	0.0687373	0.472	0.415	1	Visceral Motor Neurons	Gas2
1380	0.0436002	0.257549	0.58	0.371	1	Visceral Motor Neurons	Sgsm2
1381	0.0436809	0.124725	0.511	0.41	1	Visceral Motor Neurons	Zcchc14
1382	0.0447045	0.188229	0.497	0.34	1	Visceral Motor Neurons	Pdcd4
1383	0.0448753	0.077911	0.816	0.755	1	Visceral Motor Neurons	Nav1
1384	0.0453152	0.211393	0.473	0.297	1	Visceral Motor Neurons	L1cam
1385	0.0456683	0.021983	0.297	0.294	1	Visceral Motor Neurons	Slc17a5
1386	0.045919	0.062194	0.787	0.747	1	Visceral Motor Neurons	Cspp1
1387	0.0461262	0.145064	0.647	0.542	1	Visceral Motor Neurons	Odf2
1388	0.0461737	0.0258804	0.36	0.348	1	Visceral Motor Neurons	Slk
1389	0.0462343	0.193488	0.609	0.473	1	Visceral Motor Neurons	Ispd
1390	0.0462457	0.253142	0.924	0.849	1	Visceral Motor Neurons	Syn2
1391	0.0467998	0.0987512	0.74	0.683	1	Visceral Motor Neurons	Afdn
1392	0.0468167	0.489978	0.901	0.862	1	Visceral Motor Neurons	Msi2
1393	0.0475096	0.0277236	0.422	0.418	1	Visceral Motor Neurons	Cep85l
1394	0.0477153	0.352566	0.654	0.414	1	Visceral Motor Neurons	Sh3rf1
1395	0.0477237	0.0131638	0.265	0.26	1	Visceral Motor Neurons	Ddb2
1396	0.0477883	0.0386871	0.58	0.541	1	Visceral Motor Neurons	Dnm1
1397	0.0479978	0.00793483	0.49	0.487	1	Visceral Motor Neurons	Timm9
1398	0.0480772	0.0124386	0.259	0.248	1	Visceral Motor Neurons	Senp1
1399	0.0489216	0.0300914	0.848	0.837	1	Visceral Motor Neurons	Bcas3
1400	0.0494312	0.0094241	0.897	0.901	1	Visceral Motor Neurons	2410089E03Rik
1401	0.0497139	0.00514652	0.389	0.387	1	Visceral Motor Neurons	Vps50
1402	0.0499368	0.0538051	0.371	0.329	1	Visceral Motor Neurons	Als2
1403	0.0507315	0.00697723	0.351	0.354	1	Visceral Motor Neurons	Pitpnb
1404	0.0508293	0.0905437	0.488	0.423	1	Visceral Motor Neurons	Cdk17
1405	0.0511245	0.0201791	0.509	0.501	1	Visceral Motor Neurons	Cyth3
1406	0.0513992	0.378531	1	0.996	1	Visceral Motor Neurons	Nrg1
1407	0.0515479	0.0513802	0.43	0.393	1	Visceral Motor Neurons	Pex14
1408	0.0515897	0.335737	0.834	0.626	1	Visceral Motor Neurons	Zfp704
1409	0.051738	0.0589064	0.374	0.327	1	Visceral Motor Neurons	Dctn2
1410	0.0517784	0.160549	0.971	0.965	1	Visceral Motor Neurons	Mapk10
1411	0.0521243	0.14782	0.374	0.253	1	Visceral Motor Neurons	Rbpj
1412	0.052333	0.19526	0.983	0.896	1	Visceral Motor Neurons	Cacna1c
1413	0.053414	0.189016	0.557	0.432	1	Visceral Motor Neurons	Zdhhc2
1414	0.0535832	0.151619	0.574	0.462	1	Visceral Motor Neurons	Erbin
1415	0.0540422	0.228576	0.409	0.264	1	Visceral Motor Neurons	Gm10785
1416	0.0542899	0.00963238	0.328	0.321	1	Visceral Motor Neurons	Tgs1
1417	0.0545539	0.0149416	0.423	0.414	1	Visceral Motor Neurons	Plec
1418	0.0549457	0.090389	0.402	0.312	1	Visceral Motor Neurons	Rnf112
1419	0.0550374	0.528393	0.81	0.548	1	Visceral Motor Neurons	Frmd4b
1420	0.0556841	0.0272275	0.535	0.516	1	Visceral Motor Neurons	Nploc4
1421	0.0558939	0.121752	0.466	0.309	1	Visceral Motor Neurons	Trank1
1422	0.0559229	0.300962	0.318	0.157	1	Visceral Motor Neurons	Tmcc3
1423	0.0560007	0.0169216	0.265	0.253	1	Visceral Motor Neurons	Mfsd14b
1424	0.056229	0.221676	0.597	0.414	1	Visceral Motor Neurons	Nexmif
1425	0.0565118	0.0324656	0.45	0.429	1	Visceral Motor Neurons	Dhdds
1426	0.056578	0.185288	0.518	0.368	1	Visceral Motor Neurons	Mtmr1
1427	0.057096	0.745189	0.83	0.58	1	Visceral Motor Neurons	Nwd2
1428	0.0571951	0.0579802	0.723	0.695	1	Visceral Motor Neurons	Ube2k
1429	0.0573945	0.102561	0.989	0.992	1	Visceral Motor Neurons	Rims1
1430	0.0574588	0.0184732	0.324	0.308	1	Visceral Motor Neurons	Atp5b
1431	0.0579837	0.00351296	0.568	0.572	1	Visceral Motor Neurons	Shank1
1432	0.0584064	0.316411	0.866	0.713	1	Visceral Motor Neurons	Usp9x
1433	0.0586447	0.486656	0.417	0.067	1	Visceral Motor Neurons	Syt6
1434	0.0587434	0.0600009	0.667	0.636	1	Visceral Motor Neurons	Syt11
1435	0.0591206	0.0862713	0.766	0.718	1	Visceral Motor Neurons	Arhgef11
1436	0.0594542	0.21553	0.638	0.504	1	Visceral Motor Neurons	Pnn
1437	0.0595088	0.0163097	0.338	0.33	1	Visceral Motor Neurons	A630089N07Rik
1438	0.0596313	0.0295231	0.265	0.246	1	Visceral Motor Neurons	Scyl2
1439	0.0599275	0.0114395	0.272	0.263	1	Visceral Motor Neurons	Fez1
1440	0.0599678	0.0467337	0.581	0.553	1	Visceral Motor Neurons	Ttc8
1441	0.0599816	0.0757861	0.381	0.318	1	Visceral Motor Neurons	Prr14
1442	0.0602331	0.0553763	0.345	0.303	1	Visceral Motor Neurons	Dnajc24
1443	0.0605779	0.193829	0.468	0.32	1	Visceral Motor Neurons	Ncoa3
1444	0.0609835	0.0426982	0.637	0.613	1	Visceral Motor Neurons	Dcaf5
1445	0.0610196	0.112081	1	0.996	1	Visceral Motor Neurons	Macrod2
1446	0.0610603	0.527478	0.973	0.884	1	Visceral Motor Neurons	Nav3
1447	0.0612096	0.453249	0.742	0.879	1	Visceral Motor Neurons	Tenm3
1448	0.0614756	0.0219888	0.366	0.352	1	Visceral Motor Neurons	Sf3b2
1449	0.0617484	0.238762	0.795	0.683	1	Visceral Motor Neurons	Aff4
1450	0.0618458	0.0467973	0.516	0.494	1	Visceral Motor Neurons	Eya3
1451	0.0621915	0.191475	0.676	0.555	1	Visceral Motor Neurons	Desi2
1452	0.0623877	0.0197735	0.405	0.388	1	Visceral Motor Neurons	Sptlc2
1453	0.0636761	0.353464	0.302	0.046	1	Visceral Motor Neurons	Fgd5
1454	0.0641791	0.252163	0.45	0.24	1	Visceral Motor Neurons	Glce
1455	0.0642263	0.076923	0.374	0.176	1	Visceral Motor Neurons	Stk32a
1456	0.0642421	0.419539	0.474	0.113	1	Visceral Motor Neurons	Scml4
1457	0.0644368	0.171765	0.353	0.237	1	Visceral Motor Neurons	Wwc2
1458	0.0650794	0.113733	0.508	0.438	1	Visceral Motor Neurons	Smim14
1459	0.0653158	0.0184185	0.395	0.385	1	Visceral Motor Neurons	Rufy1
1460	0.0653806	0.19525	0.419	0.245	1	Visceral Motor Neurons	Smarca1
1461	0.0654033	0.20154	0.526	0.38	1	Visceral Motor Neurons	Tro
1462	0.0658665	0.11311	0.982	0.985	1	Visceral Motor Neurons	Il1rapl1
1463	0.0660111	0.545208	0.423	0.16	1	Visceral Motor Neurons	Prlr
1464	0.0661503	0.0907151	0.86	0.826	1	Visceral Motor Neurons	Rapgef6
1465	0.0661689	0.0735714	0.557	0.512	1	Visceral Motor Neurons	Unc13a
1466	0.0661921	0.237398	0.401	0.412	1	Visceral Motor Neurons	Adgrl2
1467	0.0663745	0.316491	0.484	0.184	1	Visceral Motor Neurons	Camk2a
1468	0.0664185	0.2193	0.596	0.418	1	Visceral Motor Neurons	Col4a2
1469	0.066563	0.140201	0.262	0.132	1	Visceral Motor Neurons	Pkp2
1470	0.0666133	0.305012	0.996	0.991	1	Visceral Motor Neurons	Xkr4
1471	0.066742	0.142986	0.579	0.465	1	Visceral Motor Neurons	Cenpc1
1472	0.0673224	0.0577746	0.381	0.328	1	Visceral Motor Neurons	Zfp933
1473	0.0674612	0.0712039	0.591	0.538	1	Visceral Motor Neurons	Thoc1
1474	0.0675966	0.0955353	0.544	0.493	1	Visceral Motor Neurons	Zbtb11
1475	0.0678348	0.0503585	0.572	0.528	1	Visceral Motor Neurons	Mapk8ip3
1476	0.0686382	0.0566645	0.67	0.643	1	Visceral Motor Neurons	Atad2b
1477	0.0693133	0.132903	0.922	0.924	1	Visceral Motor Neurons	Gm20388
1478	0.0709146	0.145142	0.629	0.531	1	Visceral Motor Neurons	Ppp6r3
1479	0.071291	0.278283	0.531	0.313	1	Visceral Motor Neurons	Sytl2
1480	0.0715102	0.298353	0.686	0.538	1	Visceral Motor Neurons	Pak1
1481	0.0716162	0.0370005	0.32	0.294	1	Visceral Motor Neurons	Fubp3
1482	0.0717059	0.246694	0.512	0.34	1	Visceral Motor Neurons	Bean1
1483	0.0717078	0.0412336	0.603	0.756	1	Visceral Motor Neurons	Edil3
1484	0.0720529	0.162594	0.468	0.339	1	Visceral Motor Neurons	Mgat4a
1485	0.0722539	0.154211	0.375	0.238	1	Visceral Motor Neurons	Gm26624
1486	0.0723115	0.0297558	0.347	0.327	1	Visceral Motor Neurons	Cog4
1487	0.0723844	0.178168	0.765	0.651	1	Visceral Motor Neurons	Pcm1
1488	0.072432	0.278895	0.725	0.543	1	Visceral Motor Neurons	Atp11c
1489	0.0724444	0.173302	0.984	0.971	1	Visceral Motor Neurons	Gabrb3
1490	0.0728115	0.262632	0.411	0.2	1	Visceral Motor Neurons	Man2a1
1491	0.072961	0.10117	0.657	0.595	1	Visceral Motor Neurons	Pias2
1492	0.0737932	0.0862914	0.589	0.527	1	Visceral Motor Neurons	Sbno1
1493	0.0739995	0.133376	0.808	0.75	1	Visceral Motor Neurons	Fam193a
1494	0.0749488	0.0254176	0.438	0.427	1	Visceral Motor Neurons	Dazap1
1495	0.0753215	0.485787	0.813	0.57	1	Visceral Motor Neurons	Atp2c1
1496	0.0757737	0.042784	0.323	0.284	1	Visceral Motor Neurons	Ppp2ca
1497	0.0757863	0.273868	0.552	0.363	1	Visceral Motor Neurons	Glt8d1
1498	0.075937	0.0210069	0.442	0.422	1	Visceral Motor Neurons	Ergic1
1499	0.0759638	0.0170094	0.311	0.299	1	Visceral Motor Neurons	Atp5f1
1500	0.0759695	0.154786	0.405	0.294	1	Visceral Motor Neurons	Clcn5
1501	0.0760051	0.0332028	0.331	0.321	1	Visceral Motor Neurons	Gsdme
1502	0.0760786	0.125542	0.573	0.482	1	Visceral Motor Neurons	Eif4g1
1503	0.0762235	0.526956	0.911	0.926	1	Visceral Motor Neurons	Ncam2
1504	0.0767903	0.0929664	0.441	0.378	1	Visceral Motor Neurons	Sept6
1505	0.0769052	0.0832139	0.966	0.973	1	Visceral Motor Neurons	Cntn1
1506	0.0769185	0.228258	0.628	0.526	1	Visceral Motor Neurons	Rps6ka5
1507	0.0769702	0.243588	0.352	0.231	1	Visceral Motor Neurons	Chrm3
1508	0.0771923	0.0929872	0.49	0.408	1	Visceral Motor Neurons	Dhx36
1509	0.0772228	0.393898	0.384	0.131	1	Visceral Motor Neurons	Tox3
1510	0.0772237	0.0471049	0.607	0.581	1	Visceral Motor Neurons	Armc9
1511	0.07729	0.0549918	0.56	0.527	1	Visceral Motor Neurons	Smap1
1512	0.0774885	0.0656978	0.631	0.587	1	Visceral Motor Neurons	Arhgap5
1513	0.0776606	0.220707	0.516	0.341	1	Visceral Motor Neurons	Dnttip1
1514	0.0778101	0.134529	0.407	0.297	1	Visceral Motor Neurons	Fbxo10
1515	0.0780389	0.299217	0.56	0.305	1	Visceral Motor Neurons	Simc1
1516	0.078778	0.318873	0.996	0.985	1	Visceral Motor Neurons	Snap25
1517	0.0787788	0.113882	0.781	0.717	1	Visceral Motor Neurons	Esyt2
1518	0.0789362	0.0737435	0.516	0.455	1	Visceral Motor Neurons	Crmp1
1519	0.0790483	0.00328031	0.248	0.252	1	Visceral Motor Neurons	Rae1
1520	0.0797162	0.252534	0.918	0.984	1	Visceral Motor Neurons	Pcdh7
1521	0.0797356	0.0757324	0.676	0.631	1	Visceral Motor Neurons	Mprip
1522	0.0803553	0.185739	0.648	0.526	1	Visceral Motor Neurons	Pias1
1523	0.0806439	0.0279728	0.726	0.706	1	Visceral Motor Neurons	Dmxl2
1524	0.0812038	0.034914	0.564	0.547	1	Visceral Motor Neurons	Sacm1l
1525	0.0815817	0.0504056	0.301	0.26	1	Visceral Motor Neurons	Zfp282
1526	0.081948	0.0267946	0.622	0.602	1	Visceral Motor Neurons	Son
1527	0.0820772	0.065973	0.361	0.291	1	Visceral Motor Neurons	Serinc1
1528	0.0824973	0.00926601	0.44	0.436	1	Visceral Motor Neurons	Otud7b
1529	0.0825034	0.12417	0.851	0.813	1	Visceral Motor Neurons	Dennd5b
1530	0.0825693	0.232333	0.311	0.102	1	Visceral Motor Neurons	Slc16a2
1531	0.0827709	0.295616	0.515	0.274	1	Visceral Motor Neurons	Chst8
1532	0.0827766	0.0759634	0.647	0.606	1	Visceral Motor Neurons	Syt14
1533	0.0828164	0.0195618	0.444	0.429	1	Visceral Motor Neurons	Snx32
1534	0.0828863	0.0679738	0.423	0.368	1	Visceral Motor Neurons	Trrap
1535	0.0831804	0.161138	0.659	0.581	1	Visceral Motor Neurons	Gtdc1
1536	0.0832951	0.0143465	0.28	0.275	1	Visceral Motor Neurons	Prmt9
1537	0.0833926	0.0820251	0.602	0.543	1	Visceral Motor Neurons	Thada
1538	0.0834025	0.0218294	0.41	0.392	1	Visceral Motor Neurons	Tmem245
1539	0.0836747	0.200379	0.606	0.469	1	Visceral Motor Neurons	Zc3h7a
1540	0.0837027	0.146561	0.617	0.514	1	Visceral Motor Neurons	Sdccag8
1541	0.0838789	0.102614	0.553	0.486	1	Visceral Motor Neurons	Dennd5a
1542	0.0840856	0.136459	0.685	0.62	1	Visceral Motor Neurons	Rfx3
1543	0.0846033	0.0441639	0.355	0.318	1	Visceral Motor Neurons	Sae1
1544	0.0849443	0.0522467	0.291	0.256	1	Visceral Motor Neurons	Gm26551
1545	0.0851028	0.0146033	0.287	0.284	1	Visceral Motor Neurons	Ntan1
1546	0.0853543	0.0594292	0.883	0.874	1	Visceral Motor Neurons	Ankrd17
1547	0.0858066	0.0148003	0.443	0.437	1	Visceral Motor Neurons	Snx13
1548	0.0860985	0.0110038	0.298	0.288	1	Visceral Motor Neurons	Nup214
1549	0.0868101	0.0251754	0.437	0.416	1	Visceral Motor Neurons	Hdlbp
1550	0.0869388	0.0916529	0.359	0.288	1	Visceral Motor Neurons	Stk38l
1551	0.0871532	0.0168255	0.48	0.473	1	Visceral Motor Neurons	Hk1
1552	0.0880362	0.0651048	0.442	0.387	1	Visceral Motor Neurons	Ccnc
1553	0.0885901	0.0329578	0.356	0.333	1	Visceral Motor Neurons	C2cd3
1554	0.0889127	0.0047721	0.319	0.318	1	Visceral Motor Neurons	Itm2b
1555	0.08911	0.105374	0.645	0.57	1	Visceral Motor Neurons	Zfp644
1556	0.0893062	0.0962036	0.559	0.483	1	Visceral Motor Neurons	Flywch1
1557	0.0899311	0.138165	0.608	0.516	1	Visceral Motor Neurons	Ubr1
1558	0.0901608	0.363581	0.5	0.251	1	Visceral Motor Neurons	Zdbf2
1559	0.0904126	0.0108117	0.325	0.324	1	Visceral Motor Neurons	Atg3
1560	0.0905306	0.123509	0.985	0.974	1	Visceral Motor Neurons	Luc7l2
1561	0.0905519	0.0266806	0.356	0.335	1	Visceral Motor Neurons	Gtf3c1
1562	0.0905586	0.0864236	0.386	0.313	1	Visceral Motor Neurons	Ipo9
1563	0.0907208	0.159308	0.574	0.47	1	Visceral Motor Neurons	Rala
1564	0.0910691	0.0831704	0.873	0.848	1	Visceral Motor Neurons	Nsd3
1565	0.0911915	0.0469588	0.7	0.646	1	Visceral Motor Neurons	Kcnk10
1566	0.0912705	0.163821	0.358	0.224	1	Visceral Motor Neurons	Spata6
1567	0.0913798	0.0224028	0.384	0.372	1	Visceral Motor Neurons	Usp8
1568	0.0913809	0.227314	0.91	0.791	1	Visceral Motor Neurons	Pbx1
1569	0.0915349	0.593149	0.417	0.129	1	Visceral Motor Neurons	Col11a1
1570	0.0919259	0.0501599	0.43	0.391	1	Visceral Motor Neurons	Ppp4r3b
1571	0.0920932	0.358416	0.933	0.922	1	Visceral Motor Neurons	Oxr1
1572	0.0932735	0.0763106	0.874	0.889	1	Visceral Motor Neurons	Elavl4
1573	0.093392	0.248881	0.503	0.334	1	Visceral Motor Neurons	Extl3
1574	0.0937666	0.0371149	0.489	0.466	1	Visceral Motor Neurons	Smarca4
1575	0.0938895	0.160397	0.558	0.447	1	Visceral Motor Neurons	Micu2
1576	0.0945387	0.154618	0.71	0.618	1	Visceral Motor Neurons	Soga3
1577	0.0945505	0.031529	0.346	0.328	1	Visceral Motor Neurons	Zc3h6
1578	0.0948344	0.133681	0.414	0.299	1	Visceral Motor Neurons	Acox1
1579	0.0948901	0.0246072	0.261	0.242	1	Visceral Motor Neurons	Gsr
1580	0.0949354	0.0444032	0.265	0.228	1	Visceral Motor Neurons	Nlgn2
1581	0.0952147	0.0461327	0.442	0.407	1	Visceral Motor Neurons	Adap1
1582	0.0952309	0.111699	0.42	0.321	1	Visceral Motor Neurons	Hnrnph1
1583	0.0954578	0.162112	0.995	0.99	1	Visceral Motor Neurons	Nbea
1584	0.0955201	0.0768625	0.952	0.948	1	Visceral Motor Neurons	Zcchc7
1585	0.095717	0.0884179	0.939	0.923	1	Visceral Motor Neurons	Fry
1586	0.0957409	0.000582549	0.397	0.403	1	Visceral Motor Neurons	Ppfia1
1587	0.0958853	0.237016	0.573	0.414	1	Visceral Motor Neurons	Pitpnm3
1588	0.0962465	0.522529	0.996	0.991	1	Visceral Motor Neurons	Csmd1
1589	0.0971074	0.533205	0.982	0.858	1	Visceral Motor Neurons	Kcnb2
1590	0.0971873	0.302278	0.549	0.313	1	Visceral Motor Neurons	Ulk4
1591	0.097196	0.189545	0.629	0.51	1	Visceral Motor Neurons	Caprin1
1592	0.0975577	0.0461725	0.442	0.428	1	Visceral Motor Neurons	Gm12394
1593	0.0978569	0.0134913	0.267	0.257	1	Visceral Motor Neurons	Gm20732
1594	0.0982554	0.165107	0.708	0.615	1	Visceral Motor Neurons	Atf2
1595	0.0982675	0.0528485	0.532	0.506	1	Visceral Motor Neurons	Usp13
1596	0.0984738	0.0998429	0.619	0.572	1	Visceral Motor Neurons	Gtf2ird1
1597	0.0985731	0.00917488	0.683	0.689	1	Visceral Motor Neurons	Copg2
1598	0.0986971	0.0146757	0.256	0.234	1	Visceral Motor Neurons	1110004F10Rik
1599	0.0987154	0.241573	0.589	0.395	1	Visceral Motor Neurons	Dlg4
1600	0.099026	0.0667036	0.728	0.702	1	Visceral Motor Neurons	Ankhd1
1601	0.0993822	0.0806957	0.491	0.436	1	Visceral Motor Neurons	Sumo1
1602	0.0995731	0.368499	0.39	0.063	1	Visceral Motor Neurons	Clmn
1603	0.0997106	0.0482456	0.695	0.672	1	Visceral Motor Neurons	Elavl3
1604	0.099882	0.0260586	0.446	0.429	1	Visceral Motor Neurons	Atf6

## Sheet: All cholinergic
	p_val	avg_logFC	pct.1	pct.2	p_val_adj	cluster	gene
1	2.71699e-83	2.12709	1	0.933	5.82984e-79	S1	Rora
2	4.82716e-42	1.58623	0.997	0.759	1.03576e-37	S1	Frmpd4
3	1.11457e-35	1.10332	0.979	0.632	2.39153e-31	S1	Rps6ka3
4	2.87084e-33	1.27107	0.929	0.201	6.15997e-29	S1	Svil
5	4.12012e-31	1.15725	0.904	0.149	8.84054e-27	S1	Plch1
6	2.76425e-25	1.00299	0.99	0.671	5.93125e-21	S1	D430041D05Rik
7	1.48935e-24	1.06187	0.851	0.165	3.19569e-20	S1	Gm43122
8	7.9563e-24	1.11897	0.981	0.45	1.70718e-19	S1	Caln1
9	1.38416e-23	1.07703	0.999	0.747	2.97e-19	S1	Esrrg
10	4.45543e-23	1.20817	0.983	0.416	9.56001e-19	S1	Nos1ap
11	1.91494e-22	1.23966	0.972	0.34	4.10888e-18	S1	Stxbp6
12	1.58176e-21	1.32946	1	0.914	3.39398e-17	S1	Sgcz
13	5.52889e-21	1.01206	0.976	0.502	1.18633e-16	S1	Utrn
14	6.31861e-21	0.903585	0.896	0.338	1.35578e-16	S1	Mitf
15	3.62227e-20	1.16306	0.952	0.335	7.77231e-16	S1	Galnt18
16	1.91671e-19	0.792859	0.923	0.312	4.11269e-15	S1	Tns1
17	3.74126e-19	0.764574	0.978	0.793	8.02761e-15	S1	Nlk
18	2.91425e-18	1.20392	1	0.807	6.25312e-14	S1	Sgcd
19	3.39087e-18	0.815592	0.821	0.257	7.2758e-14	S1	Nectin3
20	9.48026e-18	0.64019	0.721	0.165	2.03418e-13	S1	Esrrb
21	3.60339e-17	0.737866	0.827	0.263	7.7318e-13	S1	Mical2
22	5.93665e-17	0.910075	0.774	0.096	1.27383e-12	S1	Rreb1
23	1.33972e-16	0.829065	0.952	0.507	2.87463e-12	S1	Specc1
24	2.40281e-16	0.992877	0.791	0.139	5.15572e-12	S1	Pdgfd
25	3.05893e-16	0.897769	1	0.702	6.56354e-12	S1	Npas3
26	7.55573e-16	0.856761	0.993	0.69	1.62123e-11	S1	Nr3c2
27	1.69681e-15	0.691473	1	0.975	3.64085e-11	S1	Dlgap1
28	2.15786e-15	0.651992	0.756	0.221	4.63012e-11	S1	Anxa4
29	6.73963e-15	0.836739	0.99	0.69	1.44612e-10	S1	Tmem108
30	1.62809e-14	1.01202	0.804	0.264	3.49339e-10	S1	Fam19a1
31	8.31987e-14	0.824352	0.965	0.514	1.78519e-09	S1	Man1a
32	4.75438e-13	0.534813	0.751	0.333	1.02015e-08	S1	Gulp1
33	6.80262e-13	0.683868	0.785	0.317	1.45964e-08	S1	Abtb2
34	7.599e-13	0.714744	0.999	0.884	1.63052e-08	S1	Mast4
35	1.72684e-12	0.721085	0.878	0.421	3.70527e-08	S1	Epb41l4b
36	3.92464e-12	0.779694	0.987	0.734	8.4211e-08	S1	Nyap2
37	4.73187e-12	0.699889	0.815	0.256	1.01532e-07	S1	Zbtb16
38	5.84887e-12	0.826426	0.988	0.668	1.25499e-07	S1	Thsd7a
39	6.61687e-12	0.705842	0.701	0.09	1.41978e-07	S1	Pcp4l1
40	6.94266e-12	0.640419	0.911	0.556	1.48969e-07	S1	Sipa1l3
41	1.61231e-11	0.809564	0.939	0.481	3.45954e-07	S1	Nell2
42	6.96179e-11	0.70701	0.861	0.389	1.49379e-06	S1	March3
43	7.40964e-11	0.639368	0.999	0.919	1.58989e-06	S1	Cacna1c
44	1.02514e-10	0.505754	0.989	0.882	2.19965e-06	S1	Jmjd1c
45	1.35381e-10	0.653399	0.818	0.301	2.90486e-06	S1	Sgpp2
46	2.9496e-10	0.0551376	1	1	6.32895e-06	S1	Ank2
47	3.69371e-10	1.08399	0.995	0.548	7.92559e-06	S1	Slc24a3
48	4.02921e-10	0.697483	0.762	0.216	8.64548e-06	S1	Adamts2
49	6.06096e-10	0.653653	0.97	0.626	1.3005e-05	S1	Glra1
50	1.19379e-09	0.752957	0.74	0.153	2.56152e-05	S1	C1qtnf4
51	1.39423e-09	0.699961	0.888	0.578	2.99161e-05	S1	Greb1l
52	4.74027e-09	0.711837	0.657	0.119	0.000101712	S1	L3mbtl4
53	5.83448e-09	0.621347	0.797	0.331	0.00012519	S1	Antxr1
54	8.16286e-09	0.521233	0.952	0.621	0.00017515	S1	Epb41
55	8.65551e-09	0.00731842	0.992	0.985	0.000185721	S1	Tmem178b
56	9.66497e-09	0.00028654	0.925	0.908	0.000207381	S1	Clasp2
57	1.21426e-08	0.554303	0.885	0.517	0.000260544	S1	Mgat5
58	1.70776e-08	0.491561	0.59	0.105	0.000366433	S1	Npas1
59	3.16687e-08	0.631269	0.894	0.504	0.000679515	S1	C530008M17Rik
60	7.01765e-08	0.767476	0.875	0.426	0.00150578	S1	Sphkap
61	7.52119e-08	0.489876	0.675	0.278	0.00161382	S1	Fkbp5
62	8.73192e-08	0.641049	0.812	0.427	0.00187361	S1	Efr3a
63	8.77952e-08	0.611929	0.69	0.151	0.00188382	S1	Clec2l
64	1.00105e-07	0.924749	0.715	0.153	0.00214794	S1	Gm13912
65	1.53339e-07	0.692492	0.798	0.262	0.0032902	S1	Fstl4
66	1.65301e-07	0.041615	1	0.999	0.00354687	S1	Csmd3
67	1.69371e-07	0.730375	0.998	0.593	0.00363418	S1	Gria3
68	1.77501e-07	0.791853	0.994	0.819	0.00380865	S1	Cacna1d
69	2.11772e-07	0.889658	0.886	0.272	0.00454398	S1	Cdh20
70	2.67998e-07	0.553635	0.973	0.797	0.00575043	S1	Nrg2
71	3.07544e-07	0.629088	0.861	0.427	0.00659897	S1	Flt3
72	3.99409e-07	0.637406	0.683	0.172	0.00857011	S1	Sox5
73	4.824e-07	0.0342511	0.925	0.891	0.0103509	S1	Atp6v0a1
74	5.10672e-07	0.0319999	0.997	0.99	0.0109575	S1	Macf1
75	5.1169e-07	0.459522	1	0.997	0.0109793	S1	Macrod2
76	5.44998e-07	0.759213	0.991	0.682	0.011694	S1	Rtl4
77	6.08304e-07	0.580469	0.885	0.512	0.0130524	S1	Shc3
78	6.45014e-07	0.0972608	1	1	0.0138401	S1	Meg3
79	7.08626e-07	0.491511	0.774	0.409	0.015205	S1	Ripor2
80	7.61721e-07	0.581116	0.897	0.463	0.0163443	S1	Sh3pxd2a
81	1.06729e-06	0.13737	0.989	0.909	0.0229008	S1	Cntnap5a
82	1.13217e-06	0.56854	0.895	0.437	0.024293	S1	Gpr149
83	1.3134e-06	0.511312	0.909	0.47	0.0281817	S1	Shisa6
84	1.37755e-06	0.63526	0.935	0.628	0.0295581	S1	Rcan2
85	1.48129e-06	0.498208	0.878	0.543	0.0317841	S1	Fgf1
86	1.49113e-06	0.978258	0.987	0.621	0.0319952	S1	Ssbp2
87	1.71363e-06	0.600584	0.634	0.09	0.0367694	S1	Prkcd
88	1.74437e-06	0.680553	0.71	0.15	0.0374289	S1	AC124490.1
89	1.93012e-06	0.4935	0.582	0.16	0.0414145	S1	6030407O03Rik
90	1.95448e-06	0.674442	0.552	0.031	0.0419373	S1	Cntnap3
91	2.34114e-06	0.544871	0.638	0.168	0.0502338	S1	St8sia5
92	2.47697e-06	0.569135	0.554	0.075	0.0531484	S1	Gm28175
93	2.70952e-06	0.518651	0.916	0.605	0.0581381	S1	Ank1
94	2.81063e-06	0.515174	0.973	0.822	0.0603077	S1	Rasal2
95	3.16621e-06	0.570647	0.693	0.271	0.0679373	S1	Usp53
96	3.3172e-06	0.436141	0.682	0.342	0.0711771	S1	Sh3rf3
97	3.43208e-06	0.0266846	0.515	0.471	0.0736422	S1	Hk1
98	3.58488e-06	0.492274	0.562	0.147	0.0769208	S1	Npr3
99	4.22741e-06	0.0625648	0.996	0.987	0.0907075	S1	Dst
100	4.64443e-06	0.719102	0.925	0.603	0.0996555	S1	Pcdh17
101	4.66235e-06	0.00117977	0.811	0.777	0.10004	S1	Fam219a
102	4.77756e-06	0.65347	0.637	0.174	0.102512	S1	Gem
103	5.55482e-06	0.0202641	0.905	0.881	0.11919	S1	Faf1
104	9.09056e-06	0.540226	0.998	0.966	0.195056	S1	Dync1i1
105	9.87719e-06	0.57304	0.99	0.86	0.211935	S1	Ldlrad4
106	1.3044e-05	0.488917	0.802	0.42	0.279884	S1	Igsf21
107	1.32504e-05	0.0189943	0.955	0.946	0.284313	S1	Kansl1
108	1.37748e-05	0.384218	0.587	0.286	0.295566	S1	Gm12236
109	1.68395e-05	0.429107	0.529	0.136	0.361324	S1	Prss12
110	1.74574e-05	0.405653	0.603	0.197	0.374583	S1	Col16a1
111	1.86565e-05	0.580774	0.91	0.575	0.400313	S1	Arnt2
112	1.92515e-05	0.0509236	0.425	0.378	0.41308	S1	Zfp182
113	2.01673e-05	0.494175	0.547	0.112	0.432729	S1	Htr1d
114	2.09873e-05	0.377136	0.68	0.353	0.450325	S1	Mapk4
115	2.10045e-05	0.0855014	0.621	0.527	0.450694	S1	Phf24
116	2.31155e-05	0.015623	0.966	0.956	0.49599	S1	App
117	2.53475e-05	0.0307898	0.613	0.564	0.543881	S1	Tsc1
118	2.55712e-05	0.616026	0.686	0.164	0.548681	S1	Epha4
119	2.8704e-05	0.456939	0.742	0.407	0.615902	S1	Galnt16
120	2.93301e-05	0.421404	0.952	0.648	0.629335	S1	March11
121	3.0856e-05	0.443814	0.512	0.133	0.662078	S1	Kank1
122	3.11576e-05	0.630349	0.66	0.125	0.668548	S1	Lancl3
123	3.19502e-05	0.0391637	0.897	0.852	0.685555	S1	Pi4ka
124	3.21222e-05	0.107991	0.816	0.718	0.689247	S1	Oxct1
125	3.94213e-05	0.00577449	0.812	0.781	0.845863	S1	Ppp1r12a
126	4.11469e-05	0.535465	0.711	0.222	0.88289	S1	Bcl6
127	4.11957e-05	0.578755	0.959	0.591	0.883937	S1	Syndig1
128	4.13454e-05	0.472997	0.954	0.763	0.887148	S1	Eml5
129	4.14855e-05	0.377343	0.686	0.407	0.890155	S1	Reep3
130	4.55279e-05	0.046931	0.986	0.975	0.976893	S1	Rtn3
131	4.69536e-05	0.0918594	0.697	0.618	1	S1	Tnks
132	4.7565e-05	0.54129	0.679	0.229	1	S1	Zmat4
133	5.27786e-05	0.00648166	0.56	0.537	1	S1	Tnrc6a
134	5.3303e-05	0.572683	0.876	0.433	1	S1	Adcy8
135	5.50602e-05	0.0441572	0.951	0.922	1	S1	Rabgap1l
136	5.8056e-05	0.0183668	0.96	0.913	1	S1	9530059O14Rik
137	6.4804e-05	0.346201	0.56	0.236	1	S1	Fstl1
138	6.91694e-05	0.00242136	0.649	0.626	1	S1	Crtc3
139	7.0015e-05	0.567966	0.853	0.454	1	S1	Lpp
140	7.22807e-05	0.00573174	0.516	0.5	1	S1	Eya3
141	7.34441e-05	0.499307	0.709	0.237	1	S1	Htra1
142	7.83723e-05	0.424136	0.888	0.612	1	S1	Fmn1
143	8.82228e-05	0.574078	0.452	0.022	1	S1	AC163354.1
144	9.04514e-05	0.576805	0.908	0.542	1	S1	Gm13629
145	9.6681e-05	0.346674	0.623	0.299	1	S1	AF529169
146	0.000101193	0.0493803	0.632	0.575	1	S1	Snx10
147	0.000107569	0.513711	0.758	0.352	1	S1	Gfod1
148	0.000112914	0.683768	0.907	0.475	1	S1	Pdzrn4
149	0.000115393	0.643423	0.976	0.801	1	S1	Clvs1
150	0.000121221	0.0993108	0.921	0.862	1	S1	Zmynd8
151	0.000121295	0.0275392	0.837	0.813	1	S1	Rfx7
152	0.000127052	0.472698	0.959	0.703	1	S1	Thrb
153	0.000160635	0.0368207	0.524	0.469	1	S1	Camsap2
154	0.000163972	0.252467	0.567	0.303	1	S1	Mxi1
155	0.000168765	0.543469	0.37	0.059	1	S1	Gm44593
156	0.000174061	0.629235	0.851	0.493	1	S1	Sh3d19
157	0.000183052	0.00487925	0.346	0.333	1	S1	Snx2
158	0.000192134	0.0710411	0.976	0.94	1	S1	Arhgap26
159	0.000194082	0.0170003	0.884	0.862	1	S1	Srgap2
160	0.000196324	0.387208	0.997	0.963	1	S1	Otud7a
161	0.000219152	0.565561	0.776	0.306	1	S1	Pdgfc
162	0.000227162	0.0156359	0.979	0.875	1	S1	Grm7
163	0.000248962	0.0214013	0.52	0.491	1	S1	Tulp3
164	0.000249733	0.0123448	0.774	0.736	1	S1	Esyt2
165	0.000263655	0.0761931	0.906	0.835	1	S1	Gnao1
166	0.000264317	0.613968	0.995	0.714	1	S1	Hcn1
167	0.000270353	0.028737	0.978	0.935	1	S1	5330434G04Rik
168	0.000284119	0.0083372	0.993	0.977	1	S1	Kcnma1
169	0.000306574	0.0220821	0.589	0.551	1	S1	Rngtt
170	0.000377988	0.0563612	0.887	0.843	1	S1	Nr6a1
171	0.000423762	0.0248223	0.541	0.496	1	S1	Plekha1
172	0.000423896	0.0226154	0.588	0.564	1	S1	Usp45
173	0.000424914	0.0110953	0.656	0.614	1	S1	Lrrfip1
174	0.000437736	0.82319	0.957	0.461	1	S1	Nfia
175	0.000445816	0.370185	0.986	0.909	1	S1	Unc80
176	0.000454924	0.00144846	0.647	0.613	1	S1	Nmt2
177	0.000462598	0.308038	0.562	0.253	1	S1	Msrb3
178	0.000465746	0.468862	0.831	0.484	1	S1	Nova1
179	0.0004688	0.059943	0.918	0.897	1	S1	2410089E03Rik
180	0.00050289	0.0809206	0.823	0.743	1	S1	Kif5a
181	0.000533227	0.0240335	0.449	0.433	1	S1	Snx32
182	0.000540556	0.00391333	0.573	0.538	1	S1	Pcmtd1
183	0.000571011	0.365099	0.651	0.323	1	S1	Kcna1
184	0.000580456	0.568114	1	0.993	1	S1	Grik2
185	0.000581163	0.472021	0.508	0.094	1	S1	Car2
186	0.000591541	0.0167619	0.474	0.417	1	S1	Mir124-2hg
187	0.00060993	0.00264497	0.652	0.614	1	S1	Dennd6a
188	0.000628697	0.024179	0.397	0.365	1	S1	Heatr5b
189	0.000631668	0.602058	0.734	0.281	1	S1	Rerg
190	0.000638518	0.490435	1	0.981	1	S1	Sntg1
191	0.00064251	0.0331465	0.572	0.54	1	S1	Ocrl
192	0.000647324	0.015858	0.385	0.361	1	S1	Heatr3
193	0.000680664	0.099081	0.824	0.705	1	S1	Cdh10
194	0.000698588	0.532921	0.791	0.455	1	S1	Slc10a7
195	0.000724665	0.45336	0.491	0.089	1	S1	Pou3f2
196	0.000738431	0.00556081	0.805	0.764	1	S1	Chka
197	0.000751337	0.002063	0.431	0.417	1	S1	Zfr2
198	0.000770783	0.432386	0.705	0.342	1	S1	Sparcl1
199	0.000804259	0.0342944	0.389	0.347	1	S1	Ints3
200	0.000824469	0.0108718	0.303	0.285	1	S1	Kdm3a
201	0.000824973	0.680109	0.983	0.666	1	S1	Cdh12
202	0.000834572	0.0156188	0.362	0.332	1	S1	Polr2a
203	0.000863018	0.417273	0.608	0.254	1	S1	Ldhb
204	0.000876809	0.000270868	0.546	0.494	1	S1	Rnf180
205	0.00088701	0.0255725	0.794	0.769	1	S1	Etnk1
206	0.000951065	0.040999	0.717	0.655	1	S1	Supt3
207	0.000962953	0.00492487	0.578	0.566	1	S1	Zfp445
208	0.000990794	0.360702	0.531	0.199	1	S1	Fancm
209	0.00100363	0.0190439	0.581	0.557	1	S1	Vps41
210	0.00103478	0.0120106	0.481	0.456	1	S1	Dnajc5
211	0.00108549	0.0128499	0.606	0.581	1	S1	Dnm1l
212	0.00112017	0.0114709	0.927	0.918	1	S1	Tjp1
213	0.00117545	0.00838741	0.353	0.343	1	S1	Map2k2
214	0.00117605	0.0198475	0.855	0.825	1	S1	Braf
215	0.00118578	0.466423	0.948	0.677	1	S1	Snrpn
216	0.001188	0.479089	0.634	0.19	1	S1	Bcan
217	0.00119834	0.00872796	0.808	0.774	1	S1	Klhdc10
218	0.00120327	0.318083	0.507	0.203	1	S1	Tiam2
219	0.00132248	0.16136	0.6	0.446	1	S1	Gfod2
220	0.00134103	0.0491807	0.804	0.746	1	S1	Ncoa7
221	0.00138147	0.317061	0.574	0.332	1	S1	Sfmbt2
222	0.00142325	0.0275482	0.537	0.494	1	S1	Ola1
223	0.0014627	0.0109429	0.286	0.274	1	S1	Coq5
224	0.00148177	0.407862	0.451	0.07	1	S1	6430573F11Rik
225	0.00150403	0.0747568	0.931	0.817	1	S1	Tenm1
226	0.00154577	0.195007	0.988	0.959	1	S1	Erc2
227	0.00158413	0.33263	0.512	0.161	1	S1	Sntg2
228	0.00159608	0.0100802	0.291	0.274	1	S1	Tbc1d22b
229	0.00160288	0.138937	0.995	0.989	1	S1	Akap6
230	0.00163266	0.03387	0.48	0.438	1	S1	Clk4
231	0.00165852	0.384474	0.972	0.781	1	S1	Kcnip1
232	0.00167882	0.0128602	0.576	0.54	1	S1	Mapk8ip3
233	0.00172023	0.0814818	0.551	0.389	1	S1	Tbc1d4
234	0.00180282	0.0440298	0.368	0.307	1	S1	Whrn
235	0.00183525	0.0857331	0.491	0.391	1	S1	Kcnc3
236	0.00191262	0.370791	0.694	0.382	1	S1	Capn2
237	0.00212732	0.0265037	0.61	0.572	1	S1	Ppp6r2
238	0.00215082	0.36896	0.999	0.969	1	S1	Ppfia2
239	0.00216066	0.538381	0.976	0.859	1	S1	Ncoa1
240	0.00217296	0.0806111	0.956	0.933	1	S1	Sptbn1
241	0.00221142	0.0199994	0.321	0.28	1	S1	Nadk
242	0.0022216	0.103728	0.986	0.965	1	S1	Sgip1
243	0.00222238	0.00792555	0.983	0.965	1	S1	Mapk10
244	0.00224707	0.306771	0.65	0.385	1	S1	Osbpl1a
245	0.00231164	0.0138724	0.366	0.351	1	S1	Sugp2
246	0.0023562	0.00181472	0.611	0.571	1	S1	Wwp1
247	0.00248659	0.0349864	0.782	0.734	1	S1	Wdr7
248	0.00257473	0.0884775	0.457	0.374	1	S1	Ctnnbl1
249	0.00260218	0.438791	1	0.998	1	S1	Anks1b
250	0.00261469	0.391467	0.876	0.632	1	S1	St3gal3
251	0.00264236	0.694527	0.848	0.358	1	S1	Crtac1
252	0.00264882	0.0160171	0.537	0.488	1	S1	Tbc1d9
253	0.00270595	0.337251	0.554	0.242	1	S1	Tmem132a
254	0.00275293	0.208911	0.662	0.471	1	S1	Stx8
255	0.00287256	0.0309197	0.746	0.698	1	S1	Vps13d
256	0.00308667	0.385589	0.94	0.753	1	S1	Snph
257	0.00325334	0.00308564	0.621	0.579	1	S1	Zcchc18
258	0.00330153	0.0176426	0.368	0.337	1	S1	Fbxo21
259	0.00332469	0.0263522	0.751	0.701	1	S1	Stmn3
260	0.00339457	0.0171911	0.429	0.404	1	S1	Mtch2
261	0.00340188	0.0572218	0.876	0.834	1	S1	Rapgef6
262	0.00341037	0.0691813	0.941	0.914	1	S1	Apc
263	0.00347074	0.0636964	0.725	0.641	1	S1	Lnpep
264	0.00347387	0.0282805	0.875	0.844	1	S1	Eif4g3
265	0.00347713	0.059556	0.471	0.411	1	S1	8030462N17Rik
266	0.00358652	0.0499423	0.806	0.755	1	S1	1110051M20Rik
267	0.00366013	0.00244484	0.622	0.587	1	S1	Dnm2
268	0.00384065	0.382227	0.497	0.128	1	S1	Cacna1h
269	0.00391967	0.0993582	1	0.998	1	S1	Ctnnd2
270	0.00394954	0.0605997	0.472	0.39	1	S1	Hsd17b12
271	0.0040662	0.00629107	0.271	0.254	1	S1	Ick
272	0.00406788	0.01012	0.315	0.296	1	S1	Copb1
273	0.00413454	0.0408995	0.83	0.794	1	S1	C2cd5
274	0.00413462	0.0824748	0.782	0.699	1	S1	Tecr
275	0.0042732	0.339117	0.562	0.234	1	S1	Laptm4b
276	0.00430084	0.38521	0.533	0.192	1	S1	Nr3c1
277	0.00437547	0.0269141	0.408	0.37	1	S1	Slc22a14
278	0.00444828	0.495897	0.573	0.175	1	S1	Bmpr1b
279	0.00446441	0.00563502	0.29	0.28	1	S1	Tmem259
280	0.00448476	0.0406334	0.963	0.93	1	S1	Pak3
281	0.00449139	0.0459843	0.571	0.505	1	S1	Nipal2
282	0.00459387	0.00579456	0.315	0.304	1	S1	Nol10
283	0.00464572	0.462302	0.883	0.55	1	S1	Arhgap20
284	0.00470444	0.0697763	0.434	0.354	1	S1	Agfg2
285	0.00473906	0.0369073	0.391	0.345	1	S1	Bend7
286	0.00479326	0.000109696	0.554	0.534	1	S1	Fam193b
287	0.0048511	0.0406295	0.347	0.299	1	S1	Usp36
288	0.00496781	0.00952279	0.514	0.491	1	S1	4931406P16Rik
289	0.00497618	0.00260915	0.389	0.366	1	S1	Cep290
290	0.00511772	0.00562768	0.399	0.358	1	S1	Chd1
291	0.0051274	0.0123638	0.406	0.388	1	S1	Ddx55
292	0.00532163	0.404353	0.67	0.361	1	S1	Etfa
293	0.00534697	0.063614	0.724	0.665	1	S1	Arhgap39
294	0.00558977	0.440491	0.782	0.465	1	S1	Trpc5
295	0.00562707	0.00795159	0.44	0.415	1	S1	Plec
296	0.00562921	0.0530475	0.986	0.975	1	S1	4930402H24Rik
297	0.00564051	0.0707504	0.957	0.882	1	S1	Adam23
298	0.00568362	0.0605964	0.664	0.562	1	S1	Fam184a
299	0.00570005	0.010178	0.305	0.282	1	S1	Insig2
300	0.00572742	0.00189046	0.328	0.31	1	S1	Prmt3
301	0.0057701	0.0360827	0.531	0.466	1	S1	Cdkl5
302	0.00584692	0.00511477	0.49	0.475	1	S1	Ppp1cb
303	0.00587994	0.000580639	0.623	0.58	1	S1	Acly
304	0.00594181	0.00430278	0.637	0.606	1	S1	Tmod2
305	0.00603801	0.434082	0.471	0.084	1	S1	Kif6
306	0.00604893	0.0178892	0.719	0.687	1	S1	Mkln1
307	0.00609014	0.0123144	0.45	0.422	1	S1	Ap3s1
308	0.0061126	0.100435	0.832	0.755	1	S1	2010111I01Rik
309	0.00612315	0.615951	0.993	0.742	1	S1	Spock1
310	0.00614529	0.0728893	0.963	0.948	1	S1	Xkr6
311	0.00614738	0.56354	0.999	0.936	1	S1	Plcb1
312	0.00636373	0.189614	0.575	0.339	1	S1	Ppargc1a
313	0.00645022	0.02378	0.345	0.305	1	S1	Abcc1
314	0.00650448	0.271612	0.804	0.633	1	S1	Med13l
315	0.00656475	0.346705	0.897	0.688	1	S1	Fut9
316	0.00661634	0.0442227	0.406	0.356	1	S1	Hcn2
317	0.00664129	0.022159	0.607	0.575	1	S1	Lmtk2
318	0.00666012	0.393754	0.814	0.508	1	S1	Cblb
319	0.00676723	0.379618	0.657	0.312	1	S1	Dexi
320	0.00677929	0.471257	0.889	0.599	1	S1	A330102I10Rik
321	0.00683154	0.074875	0.711	0.653	1	S1	Cacnb4
322	0.00685506	0.00366707	0.298	0.282	1	S1	Pdia3
323	0.00706066	0.0147168	0.74	0.677	1	S1	Phlpp1
324	0.0071063	0.526438	0.993	0.867	1	S1	Wwox
325	0.00721889	0.351121	0.52	0.223	1	S1	Dchs2
326	0.00738465	0.0391265	0.62	0.575	1	S1	Fcho2
327	0.00745874	0.425121	0.95	0.778	1	S1	Vat1l
328	0.00754718	0.182503	0.529	0.312	1	S1	Tmod1
329	0.00756688	0.0330735	0.938	0.902	1	S1	Pde4dip
330	0.00759743	0.0108362	0.391	0.372	1	S1	Rad17
331	0.00764792	0.416591	0.599	0.208	1	S1	Ajap1
332	0.00768747	0.0321603	0.255	0.211	1	S1	Stat2
333	0.00786488	0.00398833	0.26	0.248	1	S1	Zfp141
334	0.0078755	0.058889	0.755	0.679	1	S1	Rap1gds1
335	0.00792142	0.011315	0.55	0.52	1	S1	Tbck
336	0.00808309	0.00671211	0.381	0.355	1	S1	Pex13
337	0.008106	0.414205	0.764	0.446	1	S1	Cdh22
338	0.00811461	0.0269844	0.559	0.515	1	S1	Baz2a
339	0.00816223	0.063081	0.427	0.356	1	S1	Trim3
340	0.00818021	0.0255591	0.353	0.324	1	S1	Habp4
341	0.00819227	0.0020448	0.605	0.561	1	S1	Catspere2
342	0.00825075	0.0266035	0.496	0.459	1	S1	Clstn1
343	0.00827489	0.0366454	0.317	0.266	1	S1	Spata6
344	0.00827935	0.00052736	0.297	0.282	1	S1	Mthfr
345	0.00831508	0.382376	0.636	0.302	1	S1	Arntl
346	0.00836051	0.0153164	0.713	0.686	1	S1	Prpf4b
347	0.00843956	0.0428358	0.451	0.404	1	S1	Letm2
348	0.00854724	0.000599087	0.369	0.352	1	S1	Ift43
349	0.00865785	0.0312638	0.355	0.302	1	S1	Sirt2
350	0.00883842	0.00957829	0.652	0.61	1	S1	Cbfa2t2
351	0.00896857	0.0185597	0.63	0.593	1	S1	9130011E15Rik
352	0.00900924	0.233467	0.531	0.29	1	S1	Ccdc171
353	0.00922314	0.404948	0.53	0.136	1	S1	Dusp15
354	0.00925375	0.00569804	0.271	0.259	1	S1	Hsd17b4
355	0.00927939	0.0634011	0.77	0.692	1	S1	Znrf1
356	0.00931257	0.437718	0.906	0.747	1	S1	Gigyf2
357	0.0093282	0.0184518	0.468	0.44	1	S1	Tpp2
358	0.00933689	0.0141061	0.482	0.459	1	S1	Tbc1d19
359	0.00956231	0.00479398	0.46	0.441	1	S1	Dag1
360	0.00956827	0.335141	0.999	0.986	1	S1	Camta1
361	0.00962561	0.0054802	0.333	0.32	1	S1	Cdc123
362	0.00962566	0.0229086	0.905	0.873	1	S1	Fam49b
363	0.00967272	0.269387	0.391	0.187	1	S1	Gm11817
364	0.00991778	0.0467635	0.441	0.39	1	S1	Arsb
365	0.0100725	7.5688e-05	0.696	0.659	1	S1	Evi5
366	0.0100803	0.0463937	0.573	0.517	1	S1	Arhgef7
367	0.0101864	0.0478721	0.521	0.468	1	S1	Phtf1
368	0.0102712	0.0147471	0.323	0.292	1	S1	Slc17a5
369	0.0102826	0.0177243	0.442	0.414	1	S1	Appbp2
370	0.0106974	0.00780629	0.618	0.59	1	S1	Setx
371	0.0107333	0.037676	0.478	0.435	1	S1	Snx13
372	0.0108145	0.294244	0.56	0.28	1	S1	Cry2
373	0.011068	0.0223735	0.78	0.764	1	S1	Cnot4
374	0.0111738	0.306188	0.446	0.226	1	S1	Gm31763
375	0.0112001	0.00517543	0.364	0.33	1	S1	Gls2
376	0.0113877	0.251702	0.679	0.425	1	S1	Ttc39c
377	0.011571	0.0155723	0.443	0.395	1	S1	Pag1
378	0.0116054	0.0155968	0.308	0.278	1	S1	Dnajc21
379	0.0116195	0.0765145	0.835	0.775	1	S1	Tmem117
380	0.0116824	0.277325	0.617	0.364	1	S1	Tbc1d1
381	0.0116942	0.390836	0.866	0.642	1	S1	Prkag2
382	0.0116957	0.0351912	0.268	0.23	1	S1	Tkt
383	0.0117895	0.0527006	0.884	0.829	1	S1	Atp1a3
384	0.0117916	0.0209196	0.609	0.594	1	S1	Adar
385	0.0118229	0.0238811	0.672	0.63	1	S1	Asap2
386	0.0118795	0.00561985	0.716	0.684	1	S1	Copg2
387	0.0118808	0.0216146	0.37	0.352	1	S1	Gys1
388	0.0121468	0.00748322	0.469	0.307	1	S1	C130071C03Rik
389	0.0122577	0.0171298	0.345	0.312	1	S1	Slain2
390	0.0125011	0.0283796	0.408	0.365	1	S1	Timmdc1
391	0.0125036	0.0021586	0.693	0.66	1	S1	Add1
392	0.0130105	0.0793242	0.683	0.392	1	S1	Htr1f
393	0.0130561	0.0277077	0.582	0.556	1	S1	Gm26691
394	0.0131823	0.0175473	0.463	0.431	1	S1	Rubcn
395	0.013297	0.0197947	0.95	0.802	1	S1	Chrm2
396	0.0134452	0.00289323	0.367	0.356	1	S1	Erp44
397	0.0134493	0.504969	0.955	0.621	1	S1	Grm1
398	0.0137325	0.016812	0.308	0.282	1	S1	Plpbp
399	0.0137516	0.473859	0.801	0.461	1	S1	Sdk2
400	0.0138841	0.0019438	0.505	0.478	1	S1	Gm9801
401	0.0139325	0.00840044	0.571	0.552	1	S1	Senp5
402	0.0139357	0.0391158	0.899	0.867	1	S1	Srgap3
403	0.013941	0.0100776	0.391	0.379	1	S1	Sfi1
404	0.0141543	0.0135263	0.508	0.471	1	S1	Tax1bp1
405	0.0141741	0.416035	0.961	0.792	1	S1	Mbnl2
406	0.0143126	0.00936961	0.862	0.824	1	S1	Phf14
407	0.0144405	0.0311085	0.332	0.297	1	S1	Lrrc4b
408	0.0146395	0.029883	0.499	0.475	1	S1	Nfatc3
409	0.0148671	0.0912525	0.443	0.337	1	S1	Ints9
410	0.0151805	0.0312534	0.546	0.515	1	S1	Cep126
411	0.0153426	0.00927468	0.566	0.556	1	S1	Thoc1
412	0.0154182	0.0236029	0.364	0.321	1	S1	Stk40
413	0.0154613	0.0208322	0.463	0.431	1	S1	Wdfy2
414	0.0154874	0.025163	0.677	0.623	1	S1	Ralgapb
415	0.015556	0.308671	0.516	0.212	1	S1	Rnd3
416	0.0157177	0.000742078	0.938	0.912	1	S1	Peg3
417	0.0162395	0.0492434	0.339	0.279	1	S1	Lrrc45
418	0.0163124	0.0974991	0.807	0.742	1	S1	Ascc3
419	0.0163793	0.00264275	0.473	0.456	1	S1	Ankrd13c
420	0.0166082	0.0053382	0.271	0.25	1	S1	Dgke
421	0.0166865	0.00182022	0.567	0.544	1	S1	Svop
422	0.0167263	0.00184831	0.281	0.267	1	S1	Hmgxb3
423	0.0168002	0.0606233	0.652	0.577	1	S1	Phkb
424	0.0168777	0.0163156	0.319	0.3	1	S1	Slc25a4
425	0.0169858	0.00815485	0.484	0.462	1	S1	Rictor
426	0.0170305	0.00538661	0.832	0.731	1	S1	Tmtc1
427	0.0170324	0.367617	0.59	0.298	1	S1	Ndst3
428	0.0171868	0.383795	0.548	0.188	1	S1	Plekhh2
429	0.0173776	0.0225213	0.253	0.226	1	S1	Cox6a1
430	0.0175697	0.00856212	0.303	0.286	1	S1	Brdt
431	0.0177196	0.00797892	0.324	0.314	1	S1	Eipr1
432	0.0177541	0.0366847	0.478	0.415	1	S1	Zfp608
433	0.0179257	0.00700713	0.444	0.423	1	S1	Opa1
434	0.0180075	0.0218158	0.592	0.534	1	S1	Dlgap4
435	0.0180822	0.0171849	0.377	0.352	1	S1	Mfap3
436	0.0181218	0.0284828	0.34	0.292	1	S1	Lpin1
437	0.0181714	0.0216796	0.439	0.399	1	S1	Ap1b1
438	0.0182261	0.121131	0.529	0.418	1	S1	Map3k4
439	0.018276	0.0103155	0.515	0.499	1	S1	Map4k2
440	0.0188169	0.0396967	0.571	0.494	1	S1	Gm26694
441	0.0189442	0.317384	0.882	0.701	1	S1	Ttc7b
442	0.0189872	0.0174014	0.62	0.596	1	S1	Btaf1
443	0.0190651	0.412901	0.369	0.088	1	S1	Gm38825
444	0.0190688	0.26632	0.764	0.54	1	S1	Slc4a3
445	0.0191803	0.0247617	0.918	0.894	1	S1	Aak1
446	0.0192305	0.0119111	0.54	0.508	1	S1	Rapgef1
447	0.0193682	0.258155	0.67	0.411	1	S1	Frmpd1
448	0.0195585	0.0168393	0.283	0.262	1	S1	Ankrd13d
449	0.0196062	0.0297079	0.618	0.576	1	S1	Paip2
450	0.0196652	0.0312047	0.334	0.3	1	S1	Yars
451	0.0198799	0.371951	0.549	0.252	1	S1	AC129186.1
452	0.0199203	0.251843	0.705	0.401	1	S1	Htr2a
453	0.0200584	0.0372654	0.346	0.292	1	S1	Mmaa
454	0.0202808	0.00353058	0.796	0.782	1	S1	Npepps
455	0.0203771	0.406381	0.969	0.854	1	S1	Ppm1e
456	0.0205507	0.0401361	0.628	0.58	1	S1	Rp9
457	0.0206582	0.00915344	0.286	0.265	1	S1	Fez1
458	0.0206584	0.00435488	0.807	0.79	1	S1	Rufy3
459	0.0207725	0.00701984	0.274	0.267	1	S1	Trit1
460	0.0208157	0.0635603	0.562	0.492	1	S1	N4bp2l1
461	0.0208831	0.20135	0.999	0.985	1	S1	Map2
462	0.0208906	0.00922902	0.509	0.492	1	S1	Git2
463	0.020895	0.0432008	0.281	0.23	1	S1	Pofut1
464	0.0209765	0.0400329	0.433	0.384	1	S1	Immt
465	0.0209955	0.0121262	0.368	0.341	1	S1	Fdft1
466	0.021042	0.0383384	0.383	0.337	1	S1	Pik3cb
467	0.0212468	0.0827354	0.504	0.395	1	S1	Tgfbr3
468	0.0212935	0.0191484	0.292	0.269	1	S1	Abca2
469	0.021296	0.0132649	0.283	0.252	1	S1	Smad7
470	0.0213028	0.043361	0.604	0.545	1	S1	Kif16b
471	0.0215806	0.27026	0.751	0.531	1	S1	Tiam1
472	0.0216079	0.103022	0.705	0.587	1	S1	Spred2
473	0.02164	0.000913568	0.39	0.386	1	S1	Stx12
474	0.0217472	0.102401	0.838	0.775	1	S1	Tom1l2
475	0.0217562	0.0322948	0.416	0.37	1	S1	Aatk
476	0.0220952	0.0286587	0.464	0.427	1	S1	2810403A07Rik
477	0.0223953	0.0380009	0.804	0.746	1	S1	Abcc5
478	0.0226893	0.0276064	0.39	0.352	1	S1	Gpr107
479	0.0227573	0.020309	0.802	0.776	1	S1	Nptn
480	0.0229026	0.0704455	0.98	0.919	1	S1	Grid1
481	0.023043	0.00949114	0.861	0.706	1	S1	Miat
482	0.0230675	0.00895915	0.318	0.262	1	S1	Adra1b
483	0.0233864	0.00393092	0.299	0.278	1	S1	Vta1
484	0.0234391	0.0602034	0.475	0.428	1	S1	Abhd12
485	0.0235515	0.144385	0.717	0.604	1	S1	Acat1
486	0.0235668	0.0323491	0.442	0.403	1	S1	Ttc21b
487	0.0236441	0.00692038	0.448	0.433	1	S1	Dcaf8
488	0.0236696	0.00549064	0.461	0.439	1	S1	Taf3
489	0.0237383	0.202944	0.506	0.319	1	S1	Ccdc6
490	0.0238775	0.0199998	0.357	0.339	1	S1	Commd10
491	0.02396	0.40345	0.994	0.922	1	S1	Plxna4
492	0.0240905	0.00747581	0.282	0.268	1	S1	Knop1
493	0.0241654	0.0152268	0.433	0.399	1	S1	Ext2
494	0.0242476	0.0330355	0.311	0.274	1	S1	Atg7
495	0.0243151	0.447545	0.878	0.584	1	S1	Prkcz
496	0.0243552	0.00789361	0.342	0.317	1	S1	Chst11
497	0.0244915	0.00875162	0.283	0.263	1	S1	Rnf10
498	0.0245938	0.0118631	0.382	0.358	1	S1	Pkig
499	0.0247603	0.0446027	0.584	0.535	1	S1	Rab40c
500	0.0248123	0.0527275	0.435	0.365	1	S1	Ncoa3
501	0.024842	0.0165307	0.344	0.321	1	S1	Zfp961
502	0.0254005	0.00634198	0.424	0.403	1	S1	Ppp4r3b
503	0.0254158	0.0395452	0.307	0.269	1	S1	Zfp943
504	0.0255054	0.0761924	0.44	0.355	1	S1	Brsk1
505	0.0256056	0.0560643	0.496	0.411	1	S1	Cep85l
506	0.0256846	0.00688933	0.316	0.299	1	S1	Csnk1d
507	0.0257256	0.241844	0.996	0.909	1	S1	Dmd
508	0.0258995	0.361838	0.615	0.266	1	S1	Galnt9
509	0.0260819	0.00218201	0.48	0.467	1	S1	Rprd1a
510	0.0262232	0.0439868	0.33	0.281	1	S1	Nars
511	0.0263723	0.0469228	0.464	0.413	1	S1	Metap2
512	0.0268686	0.0736714	0.77	0.694	1	S1	Mtmr3
513	0.0271822	0.452067	0.994	0.94	1	S1	Gpatch8
514	0.0272631	0.0213104	0.408	0.378	1	S1	Tomm40
515	0.0275841	0.0475778	0.52	0.42	1	S1	Rapgef5
516	0.0277082	0.0476412	0.451	0.401	1	S1	Uxs1
517	0.0277394	0.490759	0.865	0.49	1	S1	Rph3a
518	0.0278066	0.370952	0.978	0.871	1	S1	Spock3
519	0.0279791	0.212315	0.8	0.651	1	S1	Rap1gap2
520	0.0280141	0.0241862	0.366	0.332	1	S1	Tbc1d32
521	0.0282412	0.342357	0.389	0.088	1	S1	Gm33680
522	0.0290479	0.0277148	0.358	0.321	1	S1	Cdk11b
523	0.029132	0.039581	0.571	0.52	1	S1	Aftph
524	0.0297473	0.0248822	0.343	0.301	1	S1	Chga
525	0.0298825	0.0175784	0.34	0.31	1	S1	Carmil3
526	0.0299899	0.0138335	0.408	0.382	1	S1	Fktn
527	0.0300459	0.0186599	0.417	0.384	1	S1	Timm44
528	0.0300806	0.0320467	0.363	0.32	1	S1	Gsdme
529	0.0300887	0.0176649	0.302	0.272	1	S1	Slc7a6os
530	0.0302561	0.0105064	0.298	0.279	1	S1	Gm14410
531	0.0302719	0.0372231	0.488	0.427	1	S1	Gm12394
532	0.0305971	0.037988	0.349	0.308	1	S1	Dcun1d2
533	0.0306809	0.0294559	0.291	0.261	1	S1	Tubgcp3
534	0.0308033	0.0374749	0.428	0.383	1	S1	Ndufa10
535	0.0308902	0.0108046	0.649	0.622	1	S1	2900011O08Rik
536	0.030903	0.271922	0.929	0.805	1	S1	Apbb2
537	0.0310235	0.00957728	0.329	0.314	1	S1	Ddx1
538	0.0310779	0.00463549	0.323	0.305	1	S1	Ikbkap
539	0.0311217	0.0342334	0.656	0.613	1	S1	Agtpbp1
540	0.0315256	0.00557131	0.675	0.611	1	S1	4930578G10Rik
541	0.0318365	0.409661	0.918	0.678	1	S1	Hmbox1
542	0.0320311	0.0117957	0.39	0.377	1	S1	Ccdc66
543	0.0321102	0.103867	1	1	1	S1	Malat1
544	0.0322201	0.050101	0.814	0.755	1	S1	Rapgef2
545	0.032301	0.410732	0.401	0.121	1	S1	Ccbe1
546	0.032409	0.0421674	0.613	0.558	1	S1	Slc25a36
547	0.0325895	0.156465	0.813	0.71	1	S1	Ttc19
548	0.0326014	0.0208771	0.272	0.242	1	S1	Prdm15
549	0.0328538	0.00821764	0.333	0.318	1	S1	Iqce
550	0.0328888	0.0140176	0.37	0.335	1	S1	Glmn
551	0.0330487	0.000501235	0.587	0.575	1	S1	AC165953.2
552	0.0332745	0.410999	0.459	0.122	1	S1	Pantr1
553	0.0333111	0.327426	0.951	0.814	1	S1	Atp2b2
554	0.033462	0.272964	0.996	0.707	1	S1	A830018L16Rik
555	0.0334673	0.0273742	0.271	0.237	1	S1	Mest
556	0.0336444	0.0236958	0.687	0.655	1	S1	Scaf8
557	0.033652	0.372493	0.951	0.738	1	S1	Srrm4
558	0.0338275	0.0730083	0.766	0.695	1	S1	Casc4
559	0.0338492	0.00439264	0.284	0.27	1	S1	Maged1
560	0.0338622	0.332354	0.63	0.342	1	S1	Dtnbp1
561	0.0338728	0.0339064	0.369	0.325	1	S1	Mink1
562	0.034099	0.00799234	0.473	0.458	1	S1	Acsl4
563	0.0342605	0.166246	0.976	0.854	1	S1	Cntn4
564	0.0343735	0.00382036	0.362	0.356	1	S1	Sf3b2
565	0.0350103	0.0505988	0.777	0.72	1	S1	Hook3
566	0.0352011	0.206462	0.6	0.414	1	S1	Wasf3
567	0.0353064	0.0267708	0.465	0.427	1	S1	Dazap1
568	0.0354775	0.0660698	0.484	0.419	1	S1	Chp1
569	0.0355233	0.0828861	0.442	0.358	1	S1	Kndc1
570	0.0357665	0.0401417	0.387	0.34	1	S1	Ggact
571	0.0358589	0.0461992	0.638	0.582	1	S1	Tnpo1
572	0.0360224	0.0588904	0.317	0.258	1	S1	Tango6
573	0.0361224	0.0012622	0.35	0.333	1	S1	Scd2
574	0.0368569	0.040525	0.428	0.384	1	S1	Slc25a26
575	0.0369257	0.0164645	0.372	0.336	1	S1	Pus10
576	0.0373631	0.0368052	0.271	0.233	1	S1	Odf2l
577	0.0374521	0.03696	0.313	0.274	1	S1	Farp2
578	0.0374552	0.044123	0.378	0.326	1	S1	Gpatch2l
579	0.0375704	0.045373	0.751	0.696	1	S1	Pcca
580	0.0377095	0.0275176	0.516	0.456	1	S1	Smim14
581	0.0377458	0.0195069	0.333	0.301	1	S1	Zfp871
582	0.0377491	0.323229	0.959	0.798	1	S1	Dner
583	0.0382258	0.051989	0.382	0.315	1	S1	Gars
584	0.0383278	0.0455022	0.412	0.356	1	S1	Cs
585	0.0383775	0.245429	0.338	0.113	1	S1	Arap2
586	0.0384567	0.0477066	0.702	0.651	1	S1	Usp33
587	0.0388999	0.201773	0.314	0.12	1	S1	Slc18b1
588	0.0392567	0.0553765	0.409	0.363	1	S1	Gtpbp2
589	0.0393091	0.13497	0.423	0.226	1	S1	Itpr1
590	0.0393722	0.0243401	0.357	0.322	1	S1	Zfp91
591	0.0395896	0.0270927	0.418	0.368	1	S1	Thrap3
592	0.0396893	0.0476231	0.357	0.305	1	S1	Klhl12
593	0.0397454	0.355105	0.918	0.743	1	S1	Nek1
594	0.0401965	0.0559832	0.293	0.234	1	S1	Spns2
595	0.040522	0.011912	0.264	0.235	1	S1	Rexo1
596	0.0406153	0.0248014	0.401	0.36	1	S1	Gclc
597	0.0408195	0.074411	0.378	0.308	1	S1	Bcl2l1
598	0.0408936	0.00912911	0.283	0.264	1	S1	Dnajc3
599	0.0409292	0.0451418	0.35	0.304	1	S1	Osbpl11
600	0.0409303	0.0291802	0.835	0.791	1	S1	Ago3
601	0.0409612	0.0345974	0.541	0.494	1	S1	Srebf2
602	0.0411918	0.0940745	0.441	0.335	1	S1	Inpp5b
603	0.0413062	0.0466684	0.991	0.956	1	S1	Kcnq3
604	0.041475	0.385485	0.977	0.766	1	S1	Prune2
605	0.0416087	0.000606022	0.26	0.253	1	S1	Fnta
606	0.0416489	0.0279749	0.349	0.307	1	S1	Zfp426
607	0.04166	0.0499368	0.288	0.234	1	S1	Slc7a8
608	0.0416909	0.000762302	0.314	0.309	1	S1	Fsd1
609	0.0417913	0.018667	0.57	0.542	1	S1	Tpr
610	0.0418882	0.0687974	0.672	0.6	1	S1	Ndrg4
611	0.0423611	0.370776	0.49	0.143	1	S1	Pde9a
612	0.0425023	0.081289	0.456	0.362	1	S1	Pkm
613	0.0425352	0.0105194	0.488	0.464	1	S1	Foxj3
614	0.0426119	0.0309712	0.346	0.301	1	S1	Usp50
615	0.0433396	0.0552761	0.45	0.389	1	S1	Desi1
616	0.0433926	0.0280673	0.316	0.286	1	S1	Gpbp1l1
617	0.0434747	0.0345944	0.315	0.263	1	S1	Adipor2
618	0.0435	0.0970079	0.978	0.904	1	S1	Large1
619	0.0435616	0.031507	0.444	0.404	1	S1	Slc43a2
620	0.043748	0.425568	0.992	0.887	1	S1	Asap1
621	0.043906	0.0205941	0.663	0.627	1	S1	Herc3
622	0.044085	0.0280764	0.378	0.334	1	S1	Ppp1r2
623	0.044489	0.0480005	0.402	0.347	1	S1	Fam78b
624	0.0446347	0.00574293	0.374	0.363	1	S1	Mia2
625	0.0448279	0.0652193	0.366	0.292	1	S1	Zfp346
626	0.0448561	0.028723	0.435	0.397	1	S1	Pnpt1
627	0.0448598	0.0271886	0.305	0.267	1	S1	Gas6
628	0.0448937	0.0202986	0.413	0.38	1	S1	Ncs1
629	0.0450466	0.0254541	0.332	0.285	1	S1	Pdcd10
630	0.0452441	0.29233	0.466	0.201	1	S1	Mbp
631	0.0455378	0.156225	0.955	0.869	1	S1	Grin2b
632	0.0455732	0.0990784	0.89	0.835	1	S1	Spag9
633	0.0461844	0.0319578	0.594	0.558	1	S1	Rai1
634	0.0468721	0.0103233	0.399	0.377	1	S1	Tecpr1
635	0.0469042	0.0337898	0.607	0.55	1	S1	Kcnq2
636	0.0470766	0.11751	0.968	0.931	1	S1	Bicd1
637	0.0473343	0.0356493	0.423	0.385	1	S1	Fbxo3
638	0.0475249	0.060857	0.272	0.211	1	S1	Taf1c
639	0.0475284	0.040406	0.473	0.431	1	S1	Atf6
640	0.0481334	0.0853389	0.681	0.6	1	S1	Acbd6
641	0.0483708	0.00604579	0.338	0.316	1	S1	Scarb2
642	0.0486477	0.175415	0.889	0.81	1	S1	AC149090.1
643	0.0487222	0.347626	0.391	0.136	1	S1	Gm13883
644	0.0489495	0.343996	0.931	0.734	1	S1	Pcbp3
645	0.0489518	0.323526	0.505	0.193	1	S1	Ptpn3
646	0.0490828	0.0408944	0.283	0.238	1	S1	Prpf19
647	0.0491371	0.0187351	0.646	0.607	1	S1	Adcy9
648	0.0492986	0.00625905	0.279	0.262	1	S1	Zfp444
649	0.0495876	0.0479035	0.364	0.309	1	S1	Tmem38a
650	0.0497951	0.111786	0.664	0.554	1	S1	Ccdc136
651	0.0498636	0.0361636	0.289	0.244	1	S1	Coq3
652	0.0500556	0.00383467	0.37	0.347	1	S1	Ldah
653	0.0502315	0.000983797	0.257	0.25	1	S1	Rae1
654	0.0503683	0.0721539	0.567	0.5	1	S1	Ppp3cc
655	0.0504108	0.00414833	0.307	0.296	1	S1	Gigyf1
656	0.0504961	0.268197	0.918	0.82	1	S1	Srrm3
657	0.0508026	0.0132759	0.314	0.279	1	S1	1600010M07Rik
658	0.0508329	0.104677	0.867	0.685	1	S1	Edil3
659	0.0510857	0.0203492	0.839	0.795	1	S1	Arhgef12
660	0.051319	0.00322348	0.409	0.387	1	S1	Dcaf10
661	0.0513978	0.0244583	0.53	0.487	1	S1	Wdr37
662	0.0514219	0.0275027	0.296	0.261	1	S1	Trappc12
663	0.0514274	0.0465524	0.442	0.383	1	S1	Ppm1b
664	0.0516303	0.00448426	0.287	0.271	1	S1	Dars
665	0.0516788	0.00390732	0.308	0.293	1	S1	Cxadr
666	0.0516945	0.00827219	0.611	0.572	1	S1	Kansl1l
667	0.0516967	0.00475434	0.443	0.418	1	S1	Tmx3
668	0.0520721	0.0493121	0.58	0.512	1	S1	Larp1b
669	0.0521576	0.148013	1	0.997	1	S1	Gria4
670	0.0522326	0.0961688	0.732	0.533	1	S1	Nell1
671	0.0522853	0.440507	0.963	0.747	1	S1	Scn1a
672	0.0525767	0.0136052	0.31	0.288	1	S1	Atp6v1e1
673	0.0527964	0.054778	0.31	0.251	1	S1	Mfsd14b
674	0.0529304	0.0224939	0.278	0.248	1	S1	Dctn1
675	0.053433	0.0111225	0.291	0.266	1	S1	Exd2
676	0.0536142	0.0512808	0.42	0.378	1	S1	Tfcp2
677	0.0541178	0.0132692	0.358	0.317	1	S1	Nedd9
678	0.0541994	0.0191973	0.641	0.592	1	S1	Pdss2
679	0.0542559	0.0569864	0.524	0.447	1	S1	Parg
680	0.0543718	0.000373328	0.343	0.331	1	S1	Socs7
681	0.0545129	0.00871601	0.754	0.705	1	S1	Wdr33
682	0.0552117	0.289618	0.429	0.158	1	S1	Pnpla3
683	0.0552565	0.0356032	0.65	0.601	1	S1	Asxl1
684	0.0552616	0.0323264	0.357	0.313	1	S1	Nfs1
685	0.0552634	0.232115	0.757	0.59	1	S1	Elmod1
686	0.0554353	0.0702685	0.499	0.412	1	S1	Spats2
687	0.055494	0.0836611	0.523	0.429	1	S1	Creb1
688	0.0555433	0.206394	0.545	0.362	1	S1	Ckb
689	0.0556682	0.273306	0.554	0.289	1	S1	Sec14l1
690	0.0559357	0.377615	0.767	0.467	1	S1	Atp1b3
691	0.0560515	0.0116706	0.4	0.361	1	S1	Ifrd1
692	0.0560689	0.387255	0.991	0.821	1	S1	Epha5
693	0.0560786	0.039803	0.274	0.228	1	S1	Lamp1
694	0.0562986	0.020562	0.397	0.365	1	S1	Otud4
695	0.0564716	0.342187	0.927	0.759	1	S1	Slc4a10
696	0.0566661	0.0971609	0.596	0.51	1	S1	Klhl2
697	0.0567558	0.00973978	0.311	0.29	1	S1	Nup214
698	0.0569067	0.0108843	0.26	0.241	1	S1	Ngly1
699	0.0569283	0.053723	0.338	0.278	1	S1	Gramd4
700	0.0569614	0.0327678	0.671	0.622	1	S1	Ddx24
701	0.0572313	0.0312727	0.334	0.301	1	S1	Atp6v0a2
702	0.0572846	0.202834	0.596	0.391	1	S1	Cplx1
703	0.057407	0.0144373	0.34	0.313	1	S1	Pgbd5
704	0.0574511	0.013948	0.352	0.324	1	S1	Bbof1
705	0.0582705	0.00659361	0.45	0.418	1	S1	Slc25a3
706	0.058276	0.0691414	0.5	0.438	1	S1	Slc25a23
707	0.0584172	0.0674914	0.575	0.493	1	S1	Fbxo34
708	0.0588082	0.0267343	0.473	0.434	1	S1	Ppt1
709	0.0588804	0.110468	0.546	0.435	1	S1	4930447C04Rik
710	0.0589295	0.0139319	0.479	0.455	1	S1	Nsmaf
711	0.0595945	0.0341827	0.306	0.264	1	S1	Tox2
712	0.0596398	0.0492893	0.488	0.442	1	S1	Ptpn11
713	0.0597095	0.36428	0.381	0.049	1	S1	Gm14025
714	0.0597851	0.0231777	0.276	0.251	1	S1	Dnaja3
715	0.059844	0.164165	0.768	0.637	1	S1	4933406I18Rik
716	0.0600516	0.0287386	0.62	0.561	1	S1	Gm20642
717	0.0600757	0.0139967	0.417	0.396	1	S1	Sez6l2
718	0.0602033	0.0323492	0.357	0.314	1	S1	Itm2b
719	0.0602859	0.00918532	0.884	0.864	1	S1	Srpk2
720	0.0603993	0.0111825	0.556	0.526	1	S1	Zc2hc1a
721	0.0605182	0.0116106	0.596	0.545	1	S1	Sdccag8
722	0.0605879	0.0426094	0.351	0.292	1	S1	Pou6f1
723	0.0606713	0.0286628	0.554	0.515	1	S1	Zc3h13
724	0.060863	0.0980661	0.287	0.169	1	S1	Tesc
725	0.0609142	0.559208	1	0.944	1	S1	Lrrc4c
726	0.0613252	0.0217427	0.542	0.506	1	S1	Atcay
727	0.0618548	0.0564709	0.338	0.266	1	S1	Tmem145
728	0.0621679	0.0263364	0.312	0.271	1	S1	Gmeb2
729	0.062566	0.0924447	0.84	0.784	1	S1	Mark3
730	0.062588	0.0264723	0.404	0.368	1	S1	Ncapd3
731	0.0631813	0.00454489	0.319	0.312	1	S1	Ube2j2
732	0.0632292	0.0164032	0.474	0.437	1	S1	Sfmbt1
733	0.0632533	0.0162011	0.536	0.484	1	S1	Gm17276
734	0.0634897	0.0103075	0.278	0.256	1	S1	Rnf185
735	0.0636506	0.352474	0.709	0.424	1	S1	Asph
736	0.0636622	0.0154103	0.274	0.249	1	S1	Gabarapl2
737	0.0638774	0.327637	0.41	0.178	1	S1	Gm21798
738	0.0639719	0.055649	0.923	0.86	1	S1	Zeb1
739	0.0641899	0.0339525	0.312	0.269	1	S1	Rps6kb2
740	0.064468	0.0592841	0.285	0.222	1	S1	Vezf1
741	0.0644983	0.0163904	0.631	0.593	1	S1	Eml2
742	0.0646827	0.0222343	0.435	0.401	1	S1	Plaa
743	0.0649261	0.0526701	0.783	0.569	1	S1	Arpp21
744	0.0652261	0.00794204	0.361	0.336	1	S1	Dcun1d1
745	0.0652842	0.00953565	0.308	0.286	1	S1	Ckmt1
746	0.0654119	0.0456345	0.732	0.661	1	S1	Slmap
747	0.0657097	0.0166743	0.418	0.384	1	S1	Actn4
748	0.0657207	0.0164363	0.266	0.245	1	S1	Psmb7
749	0.0658869	0.106168	0.801	0.653	1	S1	Zfp462
750	0.0659887	0.173412	0.442	0.344	1	S1	Gm26906
751	0.0662324	0.0317462	0.273	0.241	1	S1	Tmtc3
752	0.0665003	0.217363	0.978	0.821	1	S1	Cntnap5b
753	0.0668488	0.135116	0.357	0.219	1	S1	St5
754	0.0670911	0.0108229	0.383	0.355	1	S1	Gm15738
755	0.0675503	0.181873	0.556	0.378	1	S1	Coro2b
756	0.0682603	0.041665	0.342	0.291	1	S1	Taf2
757	0.0683225	0.0648313	0.319	0.249	1	S1	Gm15952
758	0.0684763	0.0897792	0.857	0.787	1	S1	Tango2
759	0.0688286	0.0336208	0.445	0.405	1	S1	Tor1aip2
760	0.0690421	0.0926373	0.89	0.779	1	S1	Limch1
761	0.0691862	0.206477	0.312	0.094	1	S1	Grin2c
762	0.0693969	0.0554351	0.272	0.206	1	S1	Dscr3
763	0.0695575	0.0101476	0.41	0.377	1	S1	Capn7
764	0.0695597	0.295117	0.948	0.647	1	S1	Zfp385b
765	0.0696799	0.0182721	0.481	0.455	1	S1	Msantd2
766	0.0697387	0.218315	0.347	0.203	1	S1	Macrod2os1
767	0.0703977	0.0581372	0.611	0.555	1	S1	Arhgef9
768	0.0704487	0.00541215	0.261	0.242	1	S1	Mtmr6
769	0.0707266	0.261344	0.541	0.317	1	S1	Timp3
770	0.0710006	0.0496242	0.299	0.25	1	S1	B230217O12Rik
771	0.0711475	0.00832722	0.282	0.27	1	S1	Ccdc47
772	0.071707	0.0370917	0.346	0.302	1	S1	Ccdc93
773	0.0719289	0.0144978	0.361	0.334	1	S1	Uggt1
774	0.0720512	0.0103832	0.55	0.53	1	S1	Mapre3
775	0.0722298	0.081003	0.338	0.24	1	S1	Kcnab2
776	0.0724156	0.117569	0.788	0.702	1	S1	R3hdm2
777	0.0725143	0.0431255	0.291	0.248	1	S1	Senp1
778	0.0725613	0.00918166	0.321	0.297	1	S1	Tmem169
779	0.0728112	0.152468	0.861	0.752	1	S1	Ube3c
780	0.0729626	0.0516598	0.441	0.387	1	S1	Ube2e1
781	0.0736785	0.00533525	0.346	0.323	1	S1	Atg3
782	0.0738121	0.102774	0.748	0.649	1	S1	Stk38
783	0.0743027	0.0204872	0.409	0.377	1	S1	Caap1
784	0.0744562	0.01206	0.352	0.337	1	S1	Erlec1
785	0.074499	0.0704861	0.505	0.434	1	S1	Pign
786	0.0755321	0.01283	0.273	0.254	1	S1	Hmox2
787	0.0758792	0.0802877	0.293	0.211	1	S1	Galc
788	0.0759617	0.0168174	0.385	0.349	1	S1	Ndel1
789	0.0761537	0.0311315	0.286	0.248	1	S1	Ccdc91
790	0.0761801	0.0573456	0.275	0.218	1	S1	Cdan1
791	0.0762505	0.0401449	0.615	0.564	1	S1	Rsrc1
792	0.0763685	0.114943	0.531	0.42	1	S1	Rgl1
793	0.076412	0.00730272	0.255	0.241	1	S1	Rnf32
794	0.0765946	0.06632	0.656	0.57	1	S1	Rab6b
795	0.0767726	0.0145331	0.359	0.334	1	S1	Sirt7
796	0.0770788	0.0169803	0.55	0.507	1	S1	Irf2
797	0.0773023	0.00744024	0.253	0.232	1	S1	Itfg2
798	0.0773802	0.103062	0.97	0.898	1	S1	Cacnb2
799	0.0775941	0.00211747	0.577	0.542	1	S1	Madd
800	0.077919	0.0907388	0.412	0.323	1	S1	Lynx1
801	0.0781983	0.0077655	0.344	0.321	1	S1	Msmo1
802	0.0782442	0.0966695	0.402	0.304	1	S1	Dnajc15
803	0.078304	0.0113583	0.448	0.425	1	S1	Prepl
804	0.0783774	0.0497807	0.398	0.326	1	S1	Ap3d1
805	0.0788999	0.290311	0.789	0.576	1	S1	Mpc1
806	0.0795176	0.0395264	0.415	0.366	1	S1	Ints10
807	0.0798058	0.0322792	0.363	0.331	1	S1	Gm10516
808	0.0802637	0.0808678	0.931	0.877	1	S1	Hivep2
809	0.080402	0.0242277	0.304	0.272	1	S1	Aqr
810	0.080449	0.112462	0.486	0.33	1	S1	9330158H04Rik
811	0.0806769	0.0197246	0.436	0.41	1	S1	Sacs
812	0.0807787	0.00388437	0.406	0.395	1	S1	Slc38a6
813	0.0809255	0.00320743	0.287	0.276	1	S1	Mrpl1
814	0.0810889	0.00159248	0.348	0.329	1	S1	Mipol1
815	0.0814252	0.0312127	0.376	0.334	1	S1	Cyp51
816	0.0819922	0.0241402	0.266	0.241	1	S1	Med6
817	0.0821653	0.045988	0.339	0.275	1	S1	Rab27a
818	0.0824052	0.0319832	0.27	0.229	1	S1	Aars
819	0.0825543	0.0676254	0.617	0.541	1	S1	Reps2
820	0.0827691	0.00937205	0.376	0.355	1	S1	Atg4c
821	0.0827891	0.477971	1	0.999	1	S1	Ctnna2
822	0.0829728	0.343734	0.335	0.031	1	S1	Uts2b
823	0.0837668	0.113334	0.933	0.881	1	S1	Sptan1
824	0.0838721	0.00714194	0.279	0.267	1	S1	Ift74
825	0.0840073	0.0318065	0.646	0.592	1	S1	Trappc9
826	0.084294	0.0276177	0.421	0.376	1	S1	Zfand5
827	0.0845986	0.00155647	0.29	0.282	1	S1	Nelfb
828	0.0846922	0.0108342	0.309	0.282	1	S1	Rnpep
829	0.0850157	0.0120785	0.327	0.299	1	S1	E2f3
830	0.0855149	0.014448	0.474	0.448	1	S1	Tspoap1
831	0.0857129	0.11063	0.361	0.26	1	S1	L3mbtl3
832	0.0860548	0.0243878	0.304	0.276	1	S1	Mob2
833	0.086189	0.0419233	0.29	0.237	1	S1	Zfp62
834	0.0863736	0.183763	0.615	0.449	1	S1	Mtmr7
835	0.0866167	0.0395338	0.317	0.258	1	S1	Pnpla6
836	0.0866185	0.00427067	0.292	0.282	1	S1	Tubgcp5
837	0.0868723	0.235696	0.302	0.082	1	S1	Mlip
838	0.0876547	0.0794533	0.545	0.444	1	S1	Kcnt1
839	0.0877465	0.0377216	0.351	0.305	1	S1	Atg5
840	0.0881673	0.0772802	0.704	0.614	1	S1	Hipk2
841	0.0889086	0.00211714	0.486	0.458	1	S1	Ubxn7
842	0.0889877	0.0253276	0.392	0.358	1	S1	Ddr1
843	0.0890406	0.0231785	0.313	0.279	1	S1	Nudt5
844	0.0893243	0.0105097	0.599	0.556	1	S1	Ppip5k1
845	0.0898089	0.320777	0.757	0.497	1	S1	Iqsec3
846	0.0898478	0.0917146	0.701	0.609	1	S1	Ktn1
847	0.0898711	0.0356616	0.272	0.235	1	S1	Atp6v1d
848	0.08997	0.0605026	0.571	0.497	1	S1	Cdyl2
849	0.0903662	0.0203128	0.474	0.433	1	S1	Mbd2
850	0.090435	0.0533849	0.485	0.443	1	S1	Kcnb1
851	0.0907346	0.0179772	0.3	0.271	1	S1	Abcb9
852	0.09081	0.0497219	0.535	0.496	1	S1	Armc8
853	0.0913787	0.0838221	0.539	0.372	1	S1	Ghr
854	0.091836	0.0786794	0.476	0.388	1	S1	Slc4a8
855	0.0922592	0.0769072	0.251	0.175	1	S1	Prcp
856	0.0923488	0.0349106	0.598	0.423	1	S1	Nckap5
857	0.0925421	0.0203046	0.279	0.246	1	S1	Gatad2a
858	0.0929599	0.0380907	0.269	0.23	1	S1	1700080N15Rik
859	0.0930066	0.0278729	0.308	0.27	1	S1	Ssh1
860	0.0936061	0.518199	0.969	0.923	1	S1	Asic2
861	0.0937231	0.381118	0.73	0.442	1	S1	Tmem196
862	0.0940091	0.029271	0.391	0.354	1	S1	Nars2
863	0.0941435	0.0597386	0.449	0.376	1	S1	Zkscan3
864	0.0943386	0.00112997	0.266	0.254	1	S1	Oaz2
865	0.0952938	0.0043219	0.36	0.345	1	S1	Zfp664
866	0.095415	0.0237251	0.963	0.866	1	S1	Msi2
867	0.0956791	0.0380549	0.38	0.321	1	S1	Cntfr
868	0.0960018	0.00269426	0.315	0.308	1	S1	Ttc13
869	0.0960799	0.0547168	0.408	0.318	1	S1	Sel1l3
870	0.0962785	0.0567716	0.408	0.358	1	S1	Abcd3
871	0.096417	0.392156	0.947	0.811	1	S1	Ptprs
872	0.0964685	0.0418956	0.589	0.533	1	S1	Dzip1
873	0.0970164	0.0362545	0.368	0.319	1	S1	Ndufv2
874	0.0970344	0.147661	0.628	0.49	1	S1	Arhgap18
875	0.0970428	0.0344813	0.545	0.489	1	S1	Ccdc30
876	0.0970856	0.0244478	0.327	0.299	1	S1	Chmp3
877	0.0977781	0.0241841	0.353	0.323	1	S1	Klhdc2
878	0.0984559	0.0268001	0.31	0.283	1	S1	Tsnax
879	0.098923	0.102507	0.51	0.413	1	S1	Mir124a-1hg
880	0.0991659	0.0160712	0.302	0.278	1	S1	Atad3a
881	0.0993815	0.018496	0.272	0.243	1	S1	Purb
882	0.0993855	0.0439677	0.28	0.235	1	S1	Fech
883	0.0994038	0.232605	0.469	0.322	1	S1	4932443L11Rik
884	0.0995655	0.0127104	0.318	0.3	1	S1	Uqcrc2
885	0.0997276	0.00136051	0.383	0.376	1	S1	Nbr1
886	0.0999328	0.204592	0.387	0.195	1	S1	Sept4
887	1.42519e-32	1.2947	0.927	0.221	3.05802e-28	I1	Otof
888	2.27433e-30	1.77449	1	0.608	4.88004e-26	I1	Ebf1
889	8.43222e-30	1.47923	1	0.675	1.8093e-25	I1	Ntm
890	4.02684e-26	1.01249	1	0.999	8.64038e-22	I1	Mdga2
891	1.96002e-18	1.44316	0.999	0.547	4.20561e-14	I1	Kctd16
892	4.53371e-18	0.861818	0.811	0.227	9.72798e-14	I1	Kcnj6
893	1.73641e-17	1.46826	0.998	0.92	3.72581e-13	I1	Kcnip4
894	2.21664e-17	0.905958	0.72	0.174	4.75623e-13	I1	Chrna7
895	3.50041e-17	1.29496	0.884	0.183	7.51083e-13	I1	Piezo2
896	1.79831e-16	1.00029	0.728	0.171	3.85863e-12	I1	Rarb
897	1.82484e-16	1.00983	0.988	0.719	3.91557e-12	I1	Celf2
898	2.91764e-15	0.989429	0.954	0.54	6.26039e-11	I1	Shisa9
899	5.59183e-15	1.15002	0.907	0.216	1.19984e-10	I1	Slc6a1
900	6.22185e-15	0.887303	0.823	0.287	1.33502e-10	I1	Trpc4
901	2.11803e-14	1.01365	0.974	0.783	4.54465e-10	I1	Cttnbp2
902	2.74893e-14	1.30229	0.993	0.338	5.89838e-10	I1	Unc13c
903	1.40295e-13	1.04878	0.999	0.745	3.0103e-09	I1	Gria1
904	1.88989e-13	0.986513	0.886	0.402	4.05514e-09	I1	Cdh4
905	3.30135e-13	1.17262	0.949	0.368	7.08372e-09	I1	Nos1
906	8.40548e-13	0.842441	0.855	0.336	1.80356e-08	I1	Tcerg1l
907	1.17087e-12	0.885363	0.825	0.211	2.51233e-08	I1	Satb1
908	3.483e-12	1.37546	0.996	0.65	7.47347e-08	I1	Grm5
909	8.24032e-12	0.986145	0.984	0.725	1.76813e-07	I1	Kirrel3
910	8.90936e-12	0.988802	0.993	0.71	1.91168e-07	I1	Rgs6
911	1.95778e-11	0.740682	0.899	0.533	4.20081e-07	I1	Ncald
912	7.30244e-11	0.900742	0.955	0.536	1.56688e-06	I1	Car10
913	9.81775e-11	0.829487	0.751	0.206	2.10659e-06	I1	Glra3
914	1.20229e-10	1.14853	0.993	0.618	2.57975e-06	I1	Gm32647
915	1.20665e-10	0.0214429	1	1	2.58911e-06	I1	Meg3
916	1.26154e-10	0.785617	0.988	0.516	2.70688e-06	I1	Kcnh7
917	1.86669e-10	0.879693	0.849	0.206	4.00536e-06	I1	Ebf3
918	5.40763e-10	1.12262	0.997	0.572	1.16031e-05	I1	Grm8
919	1.01726e-09	0.625556	0.968	0.733	2.18273e-05	I1	Kcnc2
920	1.08332e-09	1.01742	0.974	0.385	2.32449e-05	I1	Grik1
921	1.26896e-09	0.929265	0.799	0.226	2.7228e-05	I1	Arhgap6
922	1.27224e-09	1.12537	0.999	0.876	2.72986e-05	I1	Galntl6
923	2.15812e-09	0.734722	0.665	0.092	4.63067e-05	I1	Pax8
924	3.17165e-09	0.850215	0.663	0.097	6.8054e-05	I1	Gpc3
925	3.44068e-09	0.837407	0.999	0.929	7.38266e-05	I1	Brinp3
926	4.70914e-09	0.908468	0.816	0.31	0.000101044	I1	Flrt2
927	5.13721e-09	0.662342	0.909	0.643	0.000110229	I1	Mllt3
928	5.54613e-09	0.813524	0.838	0.32	0.000119003	I1	Plpp4
929	1.01608e-08	0.84353	1	0.879	0.00021802	I1	Nxph1
930	1.46444e-08	0.694259	0.634	0.162	0.000314226	I1	Tmem132c
931	3.4827e-08	0.61977	0.974	0.641	0.000747284	I1	Fat3
932	5.62059e-08	0.654912	0.947	0.711	0.00120601	I1	Nedd4l
933	6.69579e-08	0.704508	0.999	0.884	0.00143672	I1	Tenm4
934	1.3916e-07	0.726933	0.772	0.188	0.00298597	I1	Pax2
935	2.40955e-07	0.535433	1	1	0.00517018	I1	Nrg3
936	4.63035e-07	0.730654	0.973	0.561	0.00993534	I1	Dach1
937	4.87225e-07	0.0106546	0.976	0.98	0.0104544	I1	Tanc2
938	6.17494e-07	0.721484	0.556	0.059	0.0132496	I1	Cdh23
939	6.43907e-07	0.549025	0.739	0.372	0.0138163	I1	Mtus2
940	1.10637e-06	0.940634	0.829	0.18	0.0237394	I1	Dscaml1
941	1.12135e-06	0.683569	0.922	0.596	0.0240607	I1	Prkcb
942	2.57291e-06	0.53641	0.517	0.086	0.055207	I1	Bcl11a
943	3.01832e-06	0.548351	0.664	0.24	0.0647641	I1	Crim1
944	3.2604e-06	0.00345869	0.849	0.877	0.0699583	I1	Scn2a
945	3.57345e-06	0.0019662	0.997	0.913	0.0766755	I1	Ncam2
946	4.55353e-06	0.0227045	0.983	0.982	0.0977052	I1	Cacna1a
947	5.21583e-06	1.3162	1	0.57	0.111916	I1	Adarb2
948	7.02066e-06	0.0466118	1	0.998	0.150642	I1	Fgf12
949	8.57269e-06	0.585741	0.992	0.943	0.183944	I1	Magi1
950	8.78668e-06	0.0189672	0.788	0.775	0.188536	I1	Nav1
951	8.87918e-06	0.0462056	0.985	0.978	0.190521	I1	Ptprn2
952	9.78278e-06	0.0171788	0.609	0.628	0.209909	I1	Rsf1
953	1.03725e-05	0.930031	0.897	0.177	0.222563	I1	Ebf2
954	1.04169e-05	0.792741	0.935	0.519	0.223516	I1	Alcam
955	1.08876e-05	0.546801	0.614	0.173	0.233615	I1	Necab1
956	1.15174e-05	0.0416414	0.835	0.835	0.247129	I1	Atp1a3
957	1.37889e-05	0.848397	0.853	0.289	0.295869	I1	Ephb1
958	1.7303e-05	0.045456	0.914	0.909	0.37127	I1	Clasp2
959	1.79931e-05	0.0109302	0.628	0.65	0.386078	I1	Atf2
960	2.12739e-05	0.124477	1	0.999	0.456473	I1	Csmd3
961	2.37048e-05	0.0577922	0.961	0.964	0.508633	I1	Eml6
962	2.5509e-05	0.00449952	0.924	0.915	0.547347	I1	Unc80
963	3.3224e-05	0.706281	0.923	0.525	0.712888	I1	Cntnap4
964	4.09816e-05	0.0184401	0.607	0.634	0.879342	I1	Ewsr1
965	4.18165e-05	0.0813425	0.888	0.887	0.897257	I1	Gnaq
966	4.81667e-05	0.394808	0.596	0.257	1	I1	Camk2a
967	5.58719e-05	0.0151519	0.817	0.827	1	I1	Zfr
968	7.16726e-05	0.614384	0.762	0.276	1	I1	C130071C03Rik
969	8.41758e-05	0.00880768	0.777	0.77	1	I1	Ogt
970	9.21283e-05	0.109941	0.993	0.992	1	I1	Nbea
971	0.000100718	0.0176349	0.701	0.715	1	I1	Ylpm1
972	0.000112006	0.0166316	0.975	0.969	1	I1	Dip2c
973	0.000126852	0.548763	0.975	0.852	1	I1	Apba1
974	0.000128957	0.422968	0.625	0.315	1	I1	9330158H04Rik
975	0.000135433	0.653086	0.959	0.637	1	I1	Nwd2
976	0.000157347	0.121815	0.976	0.754	1	I1	Dpp10
977	0.000159009	0.615183	0.772	0.227	1	I1	Ankfn1
978	0.000163081	0.0750745	0.472	0.426	1	I1	Rgl1
979	0.000178191	0.463377	1	0.994	1	I1	Ralyl
980	0.000179792	0.615947	0.638	0.14	1	I1	Nxph2
981	0.000184592	0.65816	1	0.873	1	I1	Grm7
982	0.000207635	0.728413	1	0.95	1	I1	Nrxn3
983	0.000241189	0.0422445	0.772	0.779	1	I1	Nptn
984	0.000295075	0.0686048	0.938	0.893	1	I1	Asap1
985	0.000295811	0.0257239	0.806	0.803	1	I1	Dtnb
986	0.000302369	0.515027	0.504	0.063	1	I1	Kirrel
987	0.000308051	0.0223706	0.609	0.601	1	I1	Zfp292
988	0.000339152	0.030732	0.881	0.807	1	I1	Ext1
989	0.000339903	0.0054344	0.658	0.679	1	I1	Senp6
990	0.000414372	0.00359463	0.892	0.856	1	I1	Klhl29
991	0.000439431	0.0156464	0.64	0.645	1	I1	Atp9a
992	0.000454139	0.0187103	0.985	0.98	1	I1	Myt1l
993	0.000524033	0.0296044	0.974	0.97	1	I1	Cntn1
994	0.000610062	0.0176024	0.506	0.51	1	I1	Ddhd2
995	0.000615464	0.0833634	0.93	0.918	1	I1	Tjp1
996	0.000631371	0.0185704	0.787	0.732	1	I1	Rapgef4
997	0.000657355	0.0359497	0.955	0.911	1	I1	Celf4
998	0.000682315	0.585273	0.603	0.216	1	I1	Igsf3
999	0.000682921	0.0561814	0.766	0.778	1	I1	Klhdc10
1000	0.000693579	0.629984	0.978	0.666	1	I1	Cacna2d3
1001	0.000697171	0.0246207	0.478	0.452	1	I1	Ap2a2
1002	0.000723569	0.116809	0.818	0.736	1	I1	Prickle2
1003	0.000778136	0.571058	0.943	0.749	1	I1	Grik4
1004	0.000796677	0.0356153	0.63	0.597	1	I1	Pak7
1005	0.000875143	0.478606	0.982	0.888	1	I1	Slc24a2
1006	0.000958577	0.699524	0.998	0.891	1	I1	Kcnb2
1007	0.00109714	0.559799	0.895	0.559	1	I1	Slc24a3
1008	0.00119004	0.0132899	0.418	0.424	1	I1	Mfhas1
1009	0.00132798	0.0403979	0.972	0.851	1	I1	Cdh18
1010	0.00139077	0.0610418	0.968	0.873	1	I1	Spock3
1011	0.00180366	0.249918	0.999	0.908	1	I1	Cntnap5a
1012	0.00181671	0.0953917	0.999	0.982	1	I1	Il1rapl1
1013	0.00198304	0.0542751	0.405	0.379	1	I1	Cntln
1014	0.00209607	0.0162847	0.47	0.45	1	I1	Abat
1015	0.00214763	0.603317	0.777	0.349	1	I1	Pde1c
1016	0.00234899	0.021615	0.684	0.683	1	I1	Phactr3
1017	0.00235242	0.465595	0.616	0.279	1	I1	Arhgef28
1018	0.00245123	0.00896029	0.388	0.359	1	I1	Abca8b
1019	0.00280633	0.558892	0.975	0.8	1	I1	Chrm2
1020	0.00298741	0.0428846	0.917	0.898	1	I1	Samd12
1021	0.00339236	0.094967	0.395	0.33	1	I1	Tnrc18
1022	0.00349409	0.540648	0.695	0.31	1	I1	Parm1
1023	0.00354437	0.131401	0.83	0.672	1	I1	Zfp804a
1024	0.00378178	0.246957	1	1	1	I1	Nrxn1
1025	0.00392494	0.0303704	0.98	0.967	1	I1	Dync1i1
1026	0.0040246	0.0615242	0.464	0.4	1	I1	Pced1b
1027	0.00421152	0.0190978	0.583	0.577	1	I1	Dlg1
1028	0.00423665	0.0139041	0.586	0.602	1	I1	Helz
1029	0.00480561	0.51597	0.882	0.574	1	I1	Rbfox3
1030	0.00491998	0.47439	0.95	0.695	1	I1	Vsnl1
1031	0.00495288	0.158589	0.994	0.925	1	I1	Gnas
1032	0.00500372	0.574096	0.417	0.008	1	I1	Col6a6
1033	0.00502485	0.043264	0.699	0.69	1	I1	Pcm1
1034	0.00524945	0.343114	0.838	0.625	1	I1	Slco3a1
1035	0.00533969	0.146731	1	0.997	1	I1	Lsamp
1036	0.00548712	0.363223	0.468	0.197	1	I1	Grem2
1037	0.00549493	0.0201858	0.773	0.765	1	I1	Atrx
1038	0.00563608	0.0222031	0.509	0.437	1	I1	Ripor2
1039	0.00588661	0.0144267	0.28	0.286	1	I1	Brwd3
1040	0.0058997	0.0422406	0.518	0.479	1	I1	Stx3
1041	0.00592881	0.00070965	0.536	0.556	1	I1	Rb1
1042	0.00605656	0.000895781	0.538	0.516	1	I1	Fnbp1l
1043	0.00616175	0.378955	0.505	0.185	1	I1	Oprm1
1044	0.00624897	0.00659439	0.845	0.759	1	I1	Scn1a
1045	0.00643357	0.0151003	0.453	0.456	1	I1	Taf1b
1046	0.00658313	0.13482	0.859	0.829	1	I1	Scaper
1047	0.00667481	0.0149276	0.352	0.363	1	I1	Rangap1
1048	0.00679566	0.0423436	0.857	0.85	1	I1	Adam22
1049	0.0068803	0.00553474	0.527	0.554	1	I1	Pik3c2a
1050	0.00688178	0.0399312	0.346	0.322	1	I1	Man2a2
1051	0.00720614	0.0681365	0.5	0.449	1	I1	Slc12a5
1052	0.00732576	0.453152	0.445	0.136	1	I1	Rftn1
1053	0.00743336	0.00825355	0.266	0.272	1	I1	Atp6ap1
1054	0.00778671	0.0442292	0.838	0.774	1	I1	Sybu
1055	0.00813649	0.106312	0.851	0.836	1	I1	Rev3l
1056	0.0086107	0.48682	0.916	0.753	1	I1	Focad
1057	0.00873952	0.0131808	0.303	0.294	1	I1	Eftud2
1058	0.00881615	0.00688735	0.656	0.645	1	I1	Phip
1059	0.00888103	0.0166838	0.991	0.968	1	I1	B3galt1
1060	0.00892281	0.0795042	0.444	0.385	1	I1	Sdc2
1061	0.00893073	0.00645636	0.499	0.47	1	I1	Hdgfl3
1062	0.00964923	0.237702	0.555	0.374	1	I1	Spats2l
1063	0.00975342	0.301424	0.532	0.342	1	I1	Abcc4
1064	0.0097974	0.105681	0.895	0.799	1	I1	Aff2
1065	0.0104003	0.00605139	0.276	0.272	1	I1	Tyw1
1066	0.0108468	0.568428	0.69	0.184	1	I1	Grik3
1067	0.0112868	0.0158631	0.34	0.348	1	I1	Cxxc4
1068	0.0114968	0.0257583	0.795	0.795	1	I1	Ttc14
1069	0.0115627	0.0176403	0.438	0.443	1	I1	Fam126b
1070	0.0119341	0.014785	0.364	0.36	1	I1	Smc3
1071	0.011938	0.484467	0.974	0.881	1	I1	Luzp2
1072	0.0124864	0.0231958	0.643	0.662	1	I1	Gon4l
1073	0.0126331	0.0171885	0.365	0.368	1	I1	Vps53
1074	0.0127023	0.00842123	0.457	0.476	1	I1	Smarca4
1075	0.0133439	0.464513	0.987	0.747	1	I1	Dcc
1076	0.0135284	0.0482446	0.712	0.636	1	I1	Rimbp2
1077	0.0135296	0.0165403	0.518	0.533	1	I1	Slc6a6
1078	0.0135402	0.645223	0.907	0.49	1	I1	Plppr1
1079	0.0137492	0.0350632	0.489	0.488	1	I1	Hnrnpr
1080	0.0145205	0.0657539	0.645	0.635	1	I1	Sfpq
1081	0.0146512	0.00403665	0.774	0.782	1	I1	Pacsin1
1082	0.0147782	0.101752	0.846	0.815	1	I1	Cmip
1083	0.0150399	0.141057	0.984	0.93	1	I1	Usp29
1084	0.0151967	0.395735	0.428	0.066	1	I1	Tle2
1085	0.0153173	0.418382	0.605	0.274	1	I1	Dpf3
1086	0.0162918	0.856399	0.995	0.617	1	I1	Gpc5
1087	0.0164946	0.00732563	0.5	0.513	1	I1	Myef2
1088	0.0170242	0.0182731	0.687	0.704	1	I1	Rbm26
1089	0.0171349	0.0368589	0.394	0.375	1	I1	Hook1
1090	0.0174236	0.0110609	0.589	0.606	1	I1	Pten
1091	0.0174994	0.0476604	0.832	0.749	1	I1	Mctp1
1092	0.0177819	0.00124971	0.836	0.863	1	I1	Herc1
1093	0.0179387	0.0134188	0.279	0.266	1	I1	Znhit6
1094	0.0183225	0.414299	0.618	0.3	1	I1	Gm40841
1095	0.0183882	0.0738967	0.422	0.34	1	I1	Slc1a1
1096	0.0186054	0.0406068	0.574	0.349	1	I1	Gm28928
1097	0.0189084	0.533956	0.428	0.008	1	I1	Gucy2d
1098	0.0192227	0.00907986	0.749	0.755	1	I1	Myo5a
1099	0.0197551	0.0146302	0.448	0.457	1	I1	Thoc7
1100	0.0198906	0.155077	0.992	0.988	1	I1	Rbms3
1101	0.0200158	0.196746	0.925	0.834	1	I1	Mmp16
1102	0.0204564	0.116387	0.888	0.836	1	I1	Rab3c
1103	0.0208458	0.0514062	0.859	0.764	1	I1	Cdk14
1104	0.0217819	0.465329	0.37	0.019	1	I1	Rab38
1105	0.0226859	0.027475	0.612	0.627	1	I1	Tnks
1106	0.023102	0.501029	0.983	0.812	1	I1	Slc35f1
1107	0.0234835	0.306235	0.69	0.387	1	I1	Trhde
1108	0.0240153	0.437012	0.618	0.303	1	I1	Pknox2
1109	0.0248346	0.0093679	0.393	0.423	1	I1	Caskin1
1110	0.0254473	0.58549	0.964	0.721	1	I1	Lhfpl3
1111	0.0269967	0.782501	0.709	0.387	1	I1	Gm26905
1112	0.0271118	0.0170391	0.334	0.338	1	I1	Tbc1d30
1113	0.0273257	0.00380456	0.353	0.373	1	I1	Ncapd3
1114	0.0284124	0.050916	0.72	0.725	1	I1	Med12l
1115	0.0289401	0.025205	0.43	0.433	1	I1	Abhd12
1116	0.0289603	0.00927022	0.345	0.353	1	I1	Cenpv
1117	0.0292464	0.0264428	0.688	0.652	1	I1	Atp2c1
1118	0.0304242	0.012386	0.718	0.505	1	I1	Ptchd4
1119	0.0315234	0.0774318	0.443	0.395	1	I1	Shank3
1120	0.0324185	0.0136725	0.531	0.537	1	I1	Phf24
1121	0.032929	0.18211	0.635	0.481	1	I1	Trpc5
1122	0.0329675	0.39597	0.366	0.018	1	I1	Npffr1
1123	0.0332147	0.0645578	0.703	0.72	1	I1	Zfp638
1124	0.0353838	0.0629963	0.405	0.368	1	I1	Nap1l1
1125	0.0375777	0.0272599	0.332	0.326	1	I1	Tbcel
1126	0.0376191	0.070717	0.802	0.783	1	I1	Grin1
1127	0.0384262	0.158992	0.839	0.76	1	I1	Nol4
1128	0.0398312	0.0270203	0.297	0.299	1	I1	Atp6ap2
1129	0.0415998	0.116351	0.901	0.681	1	I1	Edil3
1130	0.0416928	0.00547665	0.252	0.256	1	I1	Strn4
1131	0.0417311	0.0142508	0.489	0.468	1	I1	Gabrb2
1132	0.04222	0.0973346	0.611	0.515	1	I1	Brinp2
1133	0.0426391	0.10623	0.696	0.629	1	I1	Cobl
1134	0.0430069	0.166475	0.555	0.49	1	I1	Pcsk1n
1135	0.0430144	0.00128223	0.326	0.335	1	I1	Zc3h6
1136	0.0440801	0.155794	0.902	0.864	1	I1	Lrba
1137	0.0458324	0.00786841	0.427	0.449	1	I1	Kcnb1
1138	0.0481676	0.00334999	0.45	0.472	1	I1	Smg7
1139	0.0485427	0.00865844	0.595	0.619	1	I1	Sgms1
1140	0.0485675	0.0965815	0.425	0.344	1	I1	Fam78b
1141	0.0493605	0.258021	0.652	0.38	1	I1	Rmst
1142	0.0501803	0.235873	0.767	0.614	1	I1	Ftx
1143	0.0503063	0.262756	0.471	0.276	1	I1	Rasa3
1144	0.0504285	0.000623207	0.75	0.459	1	I1	Ndst4
1145	0.0504608	0.0136913	0.918	0.834	1	I1	Aff3
1146	0.0509706	0.26563	0.62	0.435	1	I1	Syt7
1147	0.0521834	0.450628	0.9	0.757	1	I1	Camk1d
1148	0.0527757	0.0350099	0.397	0.387	1	I1	Ccl25
1149	0.0534637	0.0791119	0.613	0.58	1	I1	Gm16083
1150	0.0537055	0.012554	0.618	0.494	1	I1	Gap43
1151	0.0539902	0.0181468	0.431	0.429	1	I1	Snap47
1152	0.0555601	0.116264	0.41	0.302	1	I1	Radil
1153	0.0556867	0.346704	0.515	0.239	1	I1	Clgn
1154	0.056481	0.303307	1	0.968	1	I1	Syt1
1155	0.0578773	0.115642	0.582	0.364	1	I1	Hs6st2
1156	0.0586987	0.000525024	0.626	0.615	1	I1	Arl15
1157	0.0591268	0.239153	0.995	0.985	1	I1	Rims2
1158	0.0610026	0.0353028	0.382	0.318	1	I1	Ar
1159	0.0615729	0.0250224	0.347	0.329	1	I1	Sae1
1160	0.0616153	0.0779976	0.753	0.525	1	I1	Tmem132d
1161	0.0618945	0.074797	0.861	0.829	1	I1	Pnisr
1162	0.0620093	0.370578	0.597	0.216	1	I1	Prlr
1163	0.062474	0.0014635	0.425	0.442	1	I1	Ppme1
1164	0.0636777	0.0148142	0.276	0.269	1	I1	Por
1165	0.0654053	0.0794328	0.262	0.216	1	I1	Ubb
1166	0.0654282	0.299852	0.947	0.889	1	I1	Tnrc6c
1167	0.0677785	0.00572349	0.644	0.667	1	I1	Top1
1168	0.0682617	0.0577717	0.485	0.46	1	I1	Gm20696
1169	0.0682944	0.409156	0.458	0.113	1	I1	St3gal1
1170	0.070833	0.0078739	0.691	0.443	1	I1	Cntnap5c
1171	0.0715748	0.160193	0.511	0.406	1	I1	Rasgef1a
1172	0.071662	0.0116848	0.425	0.439	1	I1	Ppt1
1173	0.0717471	0.00774419	0.478	0.481	1	I1	Gm9801
1174	0.0730652	0.152653	0.425	0.285	1	I1	Ppp1r14c
1175	0.0737973	0.15353	0.451	0.342	1	I1	Gm45844
1176	0.0747739	0.148668	0.603	0.465	1	I1	Nexmif
1177	0.074863	0.00106887	0.28	0.299	1	I1	Mmaa
1178	0.0777179	0.130315	1	0.999	1	I1	Dpp6
1179	0.078061	0.0857079	0.647	0.618	1	I1	Syt14
1180	0.0784831	0.521722	0.999	0.865	1	I1	Negr1
1181	0.079057	0.142365	0.636	0.557	1	I1	Dzank1
1182	0.0819832	0.0082006	0.492	0.489	1	I1	Lnpk
1183	0.0820425	0.285534	0.489	0.253	1	I1	Ltbp1
1184	0.0822261	0.0463402	0.849	0.784	1	I1	Limch1
1185	0.0832178	0.0346501	0.472	0.44	1	I1	Serpini1
1186	0.0832726	0.21517	0.538	0.364	1	I1	Kcnc1
1187	0.0846469	0.372916	0.568	0.262	1	I1	A330008L17Rik
1188	0.0847452	5.30335e-05	0.265	0.285	1	I1	Lrrc28
1189	0.0856583	0.0028294	0.415	0.414	1	I1	Palm
1190	0.086358	0.0371074	0.316	0.31	1	I1	Tdrd3
1191	0.0866047	0.000841472	0.327	0.312	1	I1	Glce
1192	0.0876619	0.0714389	0.623	0.606	1	I1	A930015D03Rik
1193	0.0877697	0.401984	0.696	0.453	1	I1	Fgfr1
1194	0.0884276	0.213413	0.636	0.518	1	I1	Ephb2
1195	0.0903185	0.0985242	0.849	0.821	1	I1	Fmnl2
1196	0.0929136	0.0558291	0.986	0.921	1	I1	Asic2
1197	0.0936049	0.0723003	0.389	0.337	1	I1	Phyhipl
1198	0.0962759	0.0688196	0.455	0.39	1	I1	Lingo1
1199	0.0968677	0.034282	0.826	0.849	1	I1	Fmn2
1200	0.09703	0.0188147	0.321	0.317	1	I1	Nop56
1201	0.0994633	0.237899	0.824	0.711	1	I1	Atp2b1
1202	0.0994706	0.0549778	0.614	0.595	1	I1	Trappc9
1203	1.22351e-37	1.17656	0.889	0.273	2.62529e-33	S2	Tapt1
1204	1.78009e-35	1.38451	0.996	0.568	3.81954e-31	S2	Elmo1
1205	2.50128e-30	1.23388	0.945	0.339	5.367e-26	S2	Ghr
1206	1.45979e-28	1.23673	0.978	0.468	3.13227e-24	S2	Nfia
1207	7.69204e-28	0.959844	0.881	0.246	1.65048e-23	S2	Sv2b
1208	1.77641e-27	0.926227	0.998	0.911	3.81164e-23	S2	9530059O14Rik
1209	3.89777e-27	1.12672	0.857	0.192	8.36344e-23	S2	Stk32a
1210	3.93468e-26	0.84748	0.774	0.164	8.44265e-22	S2	Ntng2
1211	4.01606e-26	1.24344	1	0.767	8.61727e-22	S2	Prune2
1212	3.73958e-24	1.47045	0.968	0.529	8.02401e-20	S2	Pex5l
1213	1.18864e-22	1.01721	0.988	0.697	2.55047e-18	S2	Miat
1214	3.30991e-22	0.939626	0.965	0.487	7.10208e-18	S2	Nell2
1215	9.19263e-22	0.909124	0.945	0.479	1.97246e-17	S2	Pdzrn4
1216	4.56935e-21	1.3292	0.842	0.145	9.80446e-17	S2	Pdgfd
1217	3.1846e-19	0.940643	0.956	0.547	6.83319e-15	S2	Sema6a
1218	1.05415e-18	1.21291	0.971	0.426	2.26189e-14	S2	Nos1ap
1219	1.1634e-18	0.845953	0.798	0.17	2.4963e-14	S2	Lcp1
1220	3.39693e-18	0.814405	0.795	0.196	7.28879e-14	S2	Itpr1
1221	6.91865e-18	0.947412	0.99	0.623	1.48453e-13	S2	Epb41
1222	4.11712e-16	0.668869	0.999	0.981	8.83411e-12	S2	Sntg1
1223	4.19489e-16	0.745826	0.697	0.143	9.00098e-12	S2	Gm39185
1224	2.58033e-15	0.732653	0.998	0.937	5.53661e-11	S2	Plcb1
1225	2.80873e-15	1.02447	0.984	0.671	6.02669e-11	S2	Cacna2d3
1226	4.16984e-15	0.781828	0.925	0.57	8.94722e-11	S2	Fryl
1227	2.49417e-14	0.804869	0.977	0.723	5.35175e-10	S2	Slc7a14
1228	5.14675e-14	0.667137	0.711	0.17	1.10434e-09	S2	Plce1
1229	2.02064e-13	0.842602	0.991	0.695	4.3357e-09	S2	Nr3c2
1230	2.47225e-13	1.08102	1	0.916	5.30472e-09	S2	Sgcz
1231	2.5068e-13	0.659579	0.776	0.267	5.37884e-09	S2	Dysf
1232	4.16565e-13	0.939259	0.947	0.537	8.93823e-09	S2	Nrp1
1233	4.56552e-13	0.714794	0.995	0.917	9.79624e-09	S2	Kalrn
1234	2.14643e-12	0.703798	0.914	0.57	4.60558e-08	S2	Lyst
1235	2.32673e-12	0.773322	0.918	0.536	4.99247e-08	S2	Sipa1l1
1236	6.68415e-12	0.891065	0.933	0.55	1.43422e-07	S2	Vav3
1237	6.87964e-12	0.784714	0.974	0.648	1.47616e-07	S2	Ano4
1238	9.67546e-12	0.690819	0.838	0.366	2.07606e-07	S2	Tbc1d4
1239	1.27769e-11	0.616595	0.988	0.855	2.74154e-07	S2	Ppm1e
1240	2.68246e-11	0.646376	0.616	0.127	5.75575e-07	S2	Agbl1
1241	2.85723e-11	0.71976	0.899	0.469	6.13077e-07	S2	Pld5
1242	3.00556e-11	0.997189	0.993	0.6	6.44902e-07	S2	Gria3
1243	3.3368e-11	0.762918	0.68	0.027	7.15977e-07	S2	Aox1
1244	4.19528e-11	0.632633	0.894	0.525	9.00181e-07	S2	Tmem132b
1245	4.57019e-11	0.712866	0.797	0.338	9.80626e-07	S2	Etv6
1246	4.6465e-11	0.877602	0.932	0.519	9.96998e-07	S2	Nell1
1247	6.27237e-11	0.758129	0.974	0.663	1.34586e-06	S2	Kcnab1
1248	6.63331e-11	0.682886	0.769	0.269	1.42331e-06	S2	Zbtb16
1249	8.12216e-11	0.587645	0.97	0.81	1.74277e-06	S2	Lrrtm3
1250	1.06249e-10	0.642602	0.69	0.122	2.27979e-06	S2	Plekhd1
1251	1.36937e-10	0.635797	0.77	0.284	2.93826e-06	S2	St6gal1
1252	1.48419e-10	0.852158	0.637	0.13	3.18463e-06	S2	L3mbtl4
1253	1.54366e-10	0.866185	0.853	0.277	3.31224e-06	S2	Nfib
1254	1.93983e-10	0.63791	0.797	0.342	4.1623e-06	S2	Gng12
1255	2.6411e-10	0.676048	0.786	0.275	5.66702e-06	S2	Fkbp5
1256	4.0915e-10	0.725423	0.997	0.847	8.77912e-06	S2	Fam135b
1257	4.19505e-10	0.523911	0.679	0.232	9.00132e-06	S2	Aifm3
1258	5.4506e-10	0.56329	0.997	0.808	1.16954e-05	S2	Tnr
1259	6.96628e-10	0.758114	0.891	0.325	1.49475e-05	S2	Tns1
1260	6.98679e-10	0.735464	0.967	0.629	1.49915e-05	S2	Ssbp2
1261	7.12872e-10	0.733092	0.549	0.056	1.52961e-05	S2	Gm10754
1262	1.14429e-09	0.640999	0.63	0.092	2.4553e-05	S2	Gm26673
1263	1.16524e-09	0.763201	0.956	0.645	2.50025e-05	S2	Ppm1h
1264	1.36059e-09	0.540736	0.994	0.884	2.91941e-05	S2	Ablim1
1265	2.41268e-09	0.574398	0.682	0.201	5.17689e-05	S2	Lifr
1266	5.43221e-09	0.728437	0.963	0.718	0.000116559	S2	Rgs7bp
1267	6.46442e-09	0.679398	0.963	0.557	0.000138707	S2	Arpp21
1268	7.37244e-09	0.534003	0.564	0.121	0.000158191	S2	Tpd52l1
1269	8.09265e-09	0.70061	0.666	0.14	0.000173644	S2	Lypd6
1270	8.94835e-09	0.606565	0.993	0.807	0.000192005	S2	Tmeff2
1271	2.15415e-08	0.600099	0.688	0.186	0.000462215	S2	Sh3pxd2b
1272	2.53649e-08	0.689182	0.845	0.41	0.000544254	S2	Slc35f3
1273	2.61114e-08	0.733962	0.662	0.137	0.000560273	S2	Adra1a
1274	3.21514e-08	0.558014	0.873	0.493	0.000689873	S2	Sez6l
1275	3.45967e-08	0.548901	0.822	0.441	0.000742341	S2	Pcsk2
1276	4.09266e-08	0.575274	0.992	0.89	0.000878163	S2	Osbpl6
1277	4.3552e-08	0.751739	0.803	0.283	0.000934494	S2	Rerg
1278	4.91089e-08	0.613944	0.92	0.513	0.00105373	S2	Gabra2
1279	5.46612e-08	0.593691	0.791	0.419	0.00117286	S2	Enox2
1280	5.49389e-08	0.428232	0.801	0.479	0.00117882	S2	Sorl1
1281	5.74007e-08	0.745488	0.777	0.291	0.00123165	S2	Cdh20
1282	7.83451e-08	0.530288	0.937	0.596	0.00168105	S2	Nefm
1283	7.97175e-08	0.519154	0.719	0.229	0.0017105	S2	Bcl6
1284	8.13093e-08	0.690881	0.97	0.596	0.00174465	S2	Syndig1
1285	8.463e-08	0.390532	0.527	0.172	0.00181591	S2	Paqr8
1286	8.50848e-08	0.638608	0.872	0.534	0.00182566	S2	Slc9a9
1287	1.03213e-07	0.626648	0.763	0.355	0.00221464	S2	Patj
1288	1.05892e-07	0.426327	0.599	0.208	0.00227213	S2	Slc7a8
1289	1.21224e-07	0.538522	0.511	0.097	0.00260111	S2	Poln
1290	1.25909e-07	0.937882	0.96	0.664	0.00270163	S2	Etl4
1291	1.2678e-07	0.623193	0.828	0.419	0.00272031	S2	Asph
1292	1.6753e-07	0.45297	0.576	0.185	0.00359469	S2	Ccdc88c
1293	2.08748e-07	0.565538	0.628	0.088	0.00447911	S2	Itpr3
1294	2.15213e-07	0.433832	0.931	0.742	0.00461783	S2	Hdac8
1295	2.25842e-07	0.580775	0.94	0.675	0.0048459	S2	Cdh12
1296	2.67091e-07	0.641555	0.913	0.516	0.00573097	S2	Utrn
1297	3.34095e-07	0.563158	0.963	0.684	0.00716867	S2	Sv2c
1298	3.3454e-07	0.448805	0.677	0.283	0.00717822	S2	Fam196b
1299	3.77066e-07	0.601829	0.633	0.368	0.00809071	S2	Airn
1300	4.72559e-07	0.762045	0.476	0.019	0.0101397	S2	Glis3
1301	5.32838e-07	0.574721	0.479	0.052	0.0114331	S2	Gm42982
1302	5.57071e-07	0.523128	0.998	0.966	0.0119531	S2	Dync1i1
1303	5.88277e-07	0.552326	0.848	0.473	0.0126227	S2	Arhgap18
1304	6.85782e-07	0.482768	0.821	0.533	0.0147148	S2	Kcnq2
1305	7.27471e-07	0.474148	0.738	0.368	0.0156093	S2	Tmem255a
1306	7.69288e-07	0.440891	0.861	0.57	0.0165066	S2	Pip5k1b
1307	7.86272e-07	0.544116	0.565	0.118	0.016871	S2	Gm1715
1308	8.03972e-07	0.58539	0.986	0.803	0.0172508	S2	Clvs1
1309	9.36379e-07	0.62677	0.633	0.163	0.0200919	S2	6030407O03Rik
1310	1.16104e-06	0.562003	0.753	0.328	0.0249125	S2	Phactr2
1311	1.39112e-06	0.605496	0.949	0.672	0.0298493	S2	Btbd11
1312	1.4548e-06	0.67313	0.761	0.278	0.0312157	S2	Mical2
1313	1.48452e-06	0.56821	0.677	0.214	0.0318533	S2	Cgnl1
1314	1.92361e-06	0.370497	0.591	0.256	0.041275	S2	Msrb3
1315	1.96051e-06	0.615639	0.953	0.664	0.0420667	S2	Zfp804a
1316	2.01235e-06	0.343128	0.56	0.247	0.0431789	S2	Tmem132a
1317	2.25236e-06	0.629952	0.946	0.692	0.0483288	S2	Rtl4
1318	2.26603e-06	0.533357	0.928	0.601	0.0486221	S2	A330102I10Rik
1319	2.42669e-06	0.598093	0.898	0.493	0.0520694	S2	Rph3a
1320	2.45399e-06	0.49531	0.479	0.033	0.0526554	S2	Gm7694
1321	2.46192e-06	0.512241	0.976	0.793	0.0528254	S2	Ppp1r12b
1322	2.49417e-06	0.52943	0.557	0.127	0.0535174	S2	Gabra5
1323	2.5856e-06	0.601702	0.889	0.511	0.0554793	S2	C530008M17Rik
1324	3.14037e-06	0.497416	0.871	0.566	0.0673829	S2	Sipa1l3
1325	3.2536e-06	0.737232	0.712	0.178	0.0698124	S2	Plch1
1326	3.3366e-06	0.579681	0.861	0.435	0.0715934	S2	Flt3
1327	3.47937e-06	0.445962	0.772	0.428	0.0746569	S2	Ankrd6
1328	4.05534e-06	0.515067	0.573	0.091	0.0870154	S2	Itga6
1329	4.64949e-06	0.390521	0.614	0.249	0.0997641	S2	Adam19
1330	4.79936e-06	0.378517	0.542	0.226	0.10298	S2	Asap3
1331	5.55953e-06	0.466926	0.7	0.245	0.119291	S2	Htra1
1332	5.5647e-06	0.432162	0.647	0.269	0.119402	S2	Galnt9
1333	5.71372e-06	0.98691	0.999	0.934	0.122599	S2	Rora
1334	6.08074e-06	0.745775	0.493	0.068	0.130474	S2	Chst9
1335	6.79947e-06	0.0704451	1	1	0.145896	S2	Ank2
1336	6.94078e-06	0.3925	0.551	0.177	0.148928	S2	Peli2
1337	7.03446e-06	0.357996	0.928	0.782	0.150938	S2	Ablim2
1338	7.40504e-06	0.504296	0.558	0.098	0.15889	S2	Sept9
1339	8.65256e-06	0.490297	0.849	0.577	0.185658	S2	Uvrag
1340	8.82228e-06	0.485486	0.942	0.736	0.1893	S2	Pacrg
1341	9.74379e-06	0.491476	0.951	0.673	0.209072	S2	Syt2
1342	1.16353e-05	0.462805	0.633	0.258	0.249659	S2	Atp1a1
1343	1.17361e-05	0.475714	0.645	0.284	0.251822	S2	Ccdc171
1344	1.23569e-05	0.604563	0.931	0.55	0.265143	S2	Ntng1
1345	1.32257e-05	0.587206	0.969	0.631	0.283783	S2	Glra1
1346	1.41229e-05	0.495647	0.612	0.183	0.303034	S2	Aff1
1347	1.41278e-05	0.511515	0.977	0.795	0.303139	S2	Atrnl1
1348	1.45123e-05	0.673462	0.949	0.695	0.311391	S2	Dlgap2
1349	1.47289e-05	0.443874	0.868	0.55	0.316037	S2	Fgf1
1350	1.516e-05	0.617796	0.963	0.682	0.325288	S2	Gm12239
1351	1.57792e-05	0.0216757	0.988	0.964	0.338575	S2	Otud7a
1352	1.9221e-05	0.435013	0.728	0.367	0.412425	S2	Eef2k
1353	2.1989e-05	0.0404988	0.765	0.716	0.471818	S2	Ttc19
1354	2.36634e-05	0.442532	0.775	0.479	0.507745	S2	C78859
1355	2.38929e-05	0.542505	0.963	0.78	0.51267	S2	Vat1l
1356	2.5441e-05	0.383661	0.509	0.141	0.545887	S2	Zfp101
1357	2.58682e-05	0.573458	0.829	0.446	0.555054	S2	Cdh22
1358	3.69869e-05	0.488815	0.999	0.985	0.793628	S2	Map2
1359	3.90301e-05	0.410886	0.995	0.905	0.837469	S2	Csmd2
1360	3.94707e-05	0.585305	0.558	0.028	0.846922	S2	Vipr2
1361	4.13941e-05	0.074802	1	0.999	0.888194	S2	Frmd4a
1362	4.31928e-05	0.554343	0.706	0.378	0.926788	S2	Crtac1
1363	4.34136e-05	0.598451	0.839	0.456	0.931526	S2	Slc10a7
1364	4.96781e-05	0.0471027	0.842	0.755	1	S2	Gigyf2
1365	5.19189e-05	0.490656	0.977	0.849	1	S2	Hivep3
1366	5.25269e-05	0.485544	0.953	0.682	1	S2	Snrpn
1367	5.37674e-05	0.438136	0.993	0.88	1	S2	Adam23
1368	5.82763e-05	0.0157807	0.584	0.556	1	S2	Eml4
1369	6.21144e-05	0.347206	0.48	0.156	1	S2	Sned1
1370	6.31377e-05	0.574951	0.978	0.646	1	S2	Fat3
1371	6.7093e-05	0.0858678	0.905	0.842	1	S2	Klf12
1372	7.38019e-05	0.49967	0.806	0.487	1	S2	Cacng2
1373	8.83866e-05	0.422187	0.565	0.177	1	S2	Itpr2
1374	8.89538e-05	0.267636	0.553	0.325	1	S2	Rnf112
1375	9.02667e-05	0.415511	0.727	0.44	1	S2	Jak1
1376	9.52823e-05	0.488702	0.864	0.508	1	S2	Kcnh1
1377	9.7179e-05	0.0535699	0.995	0.985	1	S2	Tmem178b
1378	0.000102254	0.386867	0.681	0.292	1	S2	Ptprz1
1379	0.000109086	0.422411	0.784	0.488	1	S2	Osbpl10
1380	0.000114985	0.465877	0.628	0.358	1	S2	Ano3
1381	0.000128867	0.256466	0.921	0.781	1	S2	Stmn2
1382	0.000130995	0.441302	0.623	0.234	1	S2	Laptm4b
1383	0.000150593	0.6015	0.872	0.417	1	S2	Pappa
1384	0.000172458	0.417072	0.519	0.142	1	S2	Gm3294
1385	0.000176131	0.475107	0.883	0.623	1	S2	Rimbp2
1386	0.000185512	0.440766	0.993	0.928	1	S2	Pak3
1387	0.000206824	0.468238	0.998	0.986	1	S2	Nkain2
1388	0.000209745	0.412784	0.713	0.323	1	S2	Kcna1
1389	0.000214351	0.353447	0.61	0.303	1	S2	Actr3b
1390	0.000219539	0.619944	0.899	0.457	1	S2	Lpp
1391	0.000219767	0.0749109	0.999	0.999	1	S2	Dlg2
1392	0.000225809	0.854491	0.963	0.46	1	S2	Caln1
1393	0.000242239	0.426966	0.829	0.592	1	S2	Adarb1
1394	0.000247537	0.400035	0.448	0.143	1	S2	Gm38399
1395	0.000266467	0.370792	0.475	0.148	1	S2	Palmd
1396	0.000267529	0.493593	0.444	0.078	1	S2	Gna14
1397	0.0002706	0.356828	0.829	0.609	1	S2	Ndrg3
1398	0.000278301	0.350728	0.458	0.139	1	S2	Adamtsl3
1399	0.000289757	0.448632	0.637	0.233	1	S2	Pla2g7
1400	0.000292696	0.44606	0.56	0.247	1	S2	Zmat4
1401	0.000308135	0.418428	0.577	0.192	1	S2	Slc45a4
1402	0.000316843	0.0530887	0.985	0.978	1	S2	Ptprn2
1403	0.000323389	0.747665	0.97	0.752	1	S2	Robo1
1404	0.000328151	0.544139	0.808	0.53	1	S2	Tiam1
1405	0.00034816	0.58797	0.434	0.138	1	S2	4930419G24Rik
1406	0.000388165	0.467042	0.644	0.25	1	S2	Lrrc20
1407	0.000413559	0.0209441	0.973	0.944	1	S2	Chd9
1408	0.000417362	0.0772966	0.942	0.876	1	S2	Spock3
1409	0.000469492	0.00382085	0.645	0.625	1	S2	Rsf1
1410	0.000474051	0.409461	0.454	0.036	1	S2	Grid2ip
1411	0.000500791	0.586604	0.879	0.473	1	S2	Zfpm2
1412	0.000502451	0.349186	0.812	0.602	1	S2	Adk
1413	0.000521679	0.259831	0.487	0.252	1	S2	Ppard
1414	0.000524989	0.0188887	0.804	0.762	1	S2	Cnot4
1415	0.000528468	0.309082	0.774	0.557	1	S2	Tspan5
1416	0.000534671	0.0166191	0.995	0.989	1	S2	Mycbp2
1417	0.000551648	0.0274893	0.959	0.923	1	S2	Cacna1c
1418	0.00055546	0.55556	0.489	0.035	1	S2	Gm14697
1419	0.000558848	0.000870162	0.976	0.954	1	S2	Mbd5
1420	0.000580988	0.432375	0.69	0.362	1	S2	Tbc1d1
1421	0.000640142	0.407624	0.705	0.386	1	S2	Stat3
1422	0.00064084	0.257826	0.511	0.283	1	S2	Lrrk2
1423	0.000699513	0.0915089	0.748	0.624	1	S2	Ank1
1424	0.000723088	0.461107	0.723	0.398	1	S2	Clmp
1425	0.000764744	0.0132211	0.7	0.652	1	S2	Atp11b
1426	0.000765876	0.364261	0.54	0.224	1	S2	Kcnk9
1427	0.000776128	0.376418	0.611	0.275	1	S2	Arhgap42
1428	0.000788002	0.3313	0.742	0.48	1	S2	Snx24
1429	0.000789445	0.406563	0.918	0.751	1	S2	Vti1a
1430	0.00086826	0.00608539	0.817	0.787	1	S2	Birc6
1431	0.000929536	0.0121087	0.577	0.561	1	S2	Micu3
1432	0.000949207	0.0762459	1	0.999	1	S2	Ctnna2
1433	0.000949416	0.408114	0.98	0.804	1	S2	Rbms1
1434	0.000991169	0.0424649	0.541	0.484	1	S2	Rab3gap2
1435	0.0010116	0.383664	0.784	0.497	1	S2	Bckdhb
1436	0.00101219	0.326432	0.658	0.352	1	S2	Sparcl1
1437	0.00103846	0.370698	0.369	0.09	1	S2	Col5a1
1438	0.00108659	0.0542302	0.741	0.657	1	S2	Parp8
1439	0.00114633	0.375091	0.95	0.742	1	S2	Srrm4
1440	0.0011501	0.380237	0.684	0.4	1	S2	Auh
1441	0.00116359	0.0145335	0.632	0.613	1	S2	Acat1
1442	0.00122595	0.0363022	0.34	0.289	1	S2	Narf
1443	0.00125305	0.00410599	0.5	0.492	1	S2	Fip1l1
1444	0.00127821	0.00107887	0.756	0.743	1	S2	Gbf1
1445	0.00127825	0.0106448	0.43	0.394	1	S2	Slc4a8
1446	0.00130521	0.0200571	0.427	0.376	1	S2	Tomm40
1447	0.00131647	0.310754	0.468	0.159	1	S2	Pnpla3
1448	0.00131897	0.336142	0.788	0.535	1	S2	Gm1976
1449	0.00133201	0.0656929	0.97	0.946	1	S2	Dennd1a
1450	0.00134771	0.343554	0.999	0.997	1	S2	Gria4
1451	0.00134926	0.0533132	0.94	0.898	1	S2	Osbpl9
1452	0.00135223	0.317214	0.633	0.347	1	S2	Lrp11
1453	0.00136419	0.587689	0.974	0.751	1	S2	Focad
1454	0.00141734	0.0711072	0.778	0.702	1	S2	Chchd3
1455	0.00143512	0.0500742	0.45	0.393	1	S2	Pacs2
1456	0.00144403	0.43225	0.964	0.811	1	S2	Kif5c
1457	0.00153555	0.394965	0.671	0.349	1	S2	Hacd2
1458	0.00157064	0.0157714	0.892	0.854	1	S2	Nsd3
1459	0.00159222	0.435254	0.654	0.324	1	S2	Pacsin2
1460	0.00161951	0.235568	0.524	0.296	1	S2	Gm12236
1461	0.00168741	0.507471	0.753	0.375	1	S2	Trpm3
1462	0.00170404	0.58837	0.994	0.822	1	S2	Cacna1d
1463	0.00172659	0.261706	0.528	0.298	1	S2	Lrsam1
1464	0.0017436	0.00649934	0.873	0.831	1	S2	Atp1a3
1465	0.00174795	0.30409	0.612	0.351	1	S2	Sntb2
1466	0.00195995	0.353473	0.944	0.832	1	S2	Gnao1
1467	0.00200559	0.447674	0.993	0.941	1	S2	Gpatch8
1468	0.00201417	0.0735793	0.728	0.662	1	S2	Slmap
1469	0.00205351	0.0465611	0.674	0.621	1	S2	Tnks
1470	0.00209302	0.321874	0.496	0.209	1	S2	Gbe1
1471	0.00211937	0.315817	0.633	0.351	1	S2	Lnx1
1472	0.00217607	0.320006	0.61	0.365	1	S2	Sec24d
1473	0.00224349	0.0419777	0.728	0.687	1	S2	Mkln1
1474	0.00225712	0.312013	0.795	0.544	1	S2	Ccdc136
1475	0.00234247	0.353939	0.605	0.301	1	S2	Cast
1476	0.002394	0.352474	0.999	0.784	1	S2	Slit3
1477	0.00240963	0.00949407	0.92	0.902	1	S2	Kif21a
1478	0.0024483	0.330879	0.596	0.315	1	S2	Tbc1d30
1479	0.00245681	0.00144396	0.546	0.52	1	S2	Nup98
1480	0.00247447	0.647649	0.973	0.706	1	S2	Thrb
1481	0.00249796	0.0255982	0.996	0.992	1	S2	Nbea
1482	0.00256471	0.451853	0.954	0.775	1	S2	Limch1
1483	0.00259939	0.448027	0.451	0.07	1	S2	Kcnmb4
1484	0.00275671	0.325651	0.511	0.198	1	S2	Ptpn3
1485	0.00278221	0.0794044	0.965	0.943	1	S2	Upp2
1486	0.00292876	0.0111631	0.615	0.53	1	S2	Cblb
1487	0.00293129	0.470765	0.61	0.137	1	S2	Ahnak2
1488	0.00295313	0.0834714	0.96	0.864	1	S2	Ldlrad4
1489	0.00295571	0.0419048	0.845	0.813	1	S2	Rfx7
1490	0.00303374	0.0269343	0.992	0.967	1	S2	Syne1
1491	0.00321436	0.457244	0.781	0.451	1	S2	Vwc2l
1492	0.00321583	0.0361995	0.472	0.427	1	S2	Exoc2
1493	0.00330813	0.338599	0.437	0.091	1	S2	Anxa2
1494	0.00344977	0.222209	0.861	0.627	1	S2	Slco3a1
1495	0.00345941	0.46037	0.573	0.24	1	S2	Ust
1496	0.00349965	0.00603071	0.674	0.637	1	S2	Fbxl20
1497	0.00359629	0.373829	0.911	0.728	1	S2	Abr
1498	0.00363075	0.330578	0.903	0.553	1	S2	Pde7b
1499	0.00373098	0.0191355	0.569	0.522	1	S2	Mta3
1500	0.00380988	0.0688542	0.693	0.592	1	S2	Zbtb38
1501	0.00384158	0.386394	0.543	0.226	1	S2	Dchs2
1502	0.00385268	0.294269	0.678	0.429	1	S2	Akap12
1503	0.00396331	0.000657124	0.305	0.29	1	S2	4930517O19Rik
1504	0.00409732	0.348052	0.561	0.255	1	S2	Gm15446
1505	0.00416885	0.0038266	0.621	0.598	1	S2	Arfgef2
1506	0.0043339	0.316385	0.587	0.297	1	S2	Ppp4r4
1507	0.00433436	0.326321	0.851	0.672	1	S2	Rap1gds1
1508	0.004375	0.377457	0.793	0.542	1	S2	Ankrd55
1509	0.00440967	0.312036	0.5	0.203	1	S2	Mbp
1510	0.00462265	0.462771	0.815	0.499	1	S2	Zfyve28
1511	0.00463982	0.304063	0.836	0.649	1	S2	Ttll5
1512	0.00466303	0.479105	0.826	0.495	1	S2	Iqsec3
1513	0.00476108	0.225628	0.602	0.386	1	S2	Lgr4
1514	0.00480524	0.0143031	0.875	0.824	1	S2	Tenm1
1515	0.0048697	0.00258419	0.427	0.399	1	S2	Usp20
1516	0.00490734	0.0910235	0.974	0.946	1	S2	Magi1
1517	0.00502569	0.570775	0.943	0.531	1	S2	Gfra1
1518	0.0050436	0.0154354	0.837	0.794	1	S2	C2cd5
1519	0.0051693	0.0137681	0.356	0.328	1	S2	Grin2d
1520	0.00518355	0.00625971	0.998	0.988	1	S2	Grid2
1521	0.00518485	0.00496463	0.364	0.341	1	S2	Gtf3c1
1522	0.00522392	0.0724795	0.981	0.977	1	S2	Dlgap1
1523	0.00523023	0.390671	0.951	0.796	1	S2	Trim2
1524	0.00527311	0.0606207	0.347	0.278	1	S2	Snap23
1525	0.00535312	0.320752	0.451	0.153	1	S2	Sapcd1
1526	0.0053767	0.000589264	0.605	0.587	1	S2	Ttll11
1527	0.00540837	0.0234747	0.988	0.975	1	S2	4930402H24Rik
1528	0.00548704	0.372389	0.426	0.064	1	S2	Itgb5
1529	0.00558055	0.347102	0.572	0.276	1	S2	Bcat1
1530	0.00587925	0.026079	0.531	0.475	1	S2	Mysm1
1531	0.00596322	0.420597	0.267	0.068	1	S2	Mecom
1532	0.00597362	0.547882	0.897	0.548	1	S2	Chsy3
1533	0.00600719	0.264136	0.694	0.482	1	S2	Kat2b
1534	0.00601761	0.0079333	0.63	0.616	1	S2	Dennd6a
1535	0.00601903	0.209128	0.563	0.358	1	S2	Sh3rf3
1536	0.00602745	0.589725	0.928	0.682	1	S2	Edil3
1537	0.00622872	0.194137	0.423	0.201	1	S2	Mcam
1538	0.00626393	0.461913	0.906	0.549	1	S2	Kctd8
1539	0.00631666	0.596951	0.969	0.753	1	S2	Camk1d
1540	0.00635289	0.471348	0.88	0.583	1	S2	Atp11c
1541	0.00635691	0.39818	0.714	0.405	1	S2	Rapgef5
1542	0.00636757	0.0497034	0.988	0.977	1	S2	Luc7l2
1543	0.00638854	0.244052	0.504	0.359	1	S2	Gm26917
1544	0.00653289	0.450383	0.876	0.519	1	S2	Shc3
1545	0.00656894	0.00181573	0.285	0.264	1	S2	Sdhb
1546	0.00659077	0.197646	0.514	0.329	1	S2	Slc9a1
1547	0.00660353	0.37152	0.642	0.298	1	S2	Pfkfb4
1548	0.00662147	0.0108659	0.915	0.94	1	S2	Ube3a
1549	0.00670085	0.0145176	0.753	0.709	1	S2	Nckap1
1550	0.00673453	0.416243	0.518	0.146	1	S2	Lancl3
1551	0.00674807	0.0414948	0.354	0.28	1	S2	Tsnax
1552	0.00675484	0.502506	0.968	0.739	1	S2	Nyap2
1553	0.00679194	0.292906	0.874	0.649	1	S2	Zfp462
1554	0.00679985	0.300088	0.534	0.22	1	S2	Ajap1
1555	0.00684929	0.0818911	0.999	0.998	1	S2	Fgf12
1556	0.00694164	0.31184	0.521	0.243	1	S2	Mapkapk2
1557	0.00714626	0.293122	0.546	0.278	1	S2	Cds1
1558	0.00722996	0.398399	0.976	0.921	1	S2	Phactr1
1559	0.00723068	0.265276	0.876	0.725	1	S2	Rapgef4
1560	0.00723114	0.314015	0.724	0.455	1	S2	Pygb
1561	0.00723429	0.484839	0.671	0.223	1	S2	Palld
1562	0.00729536	0.102133	0.929	0.866	1	S2	Dgki
1563	0.00730955	0.0136387	0.579	0.54	1	S2	Ocrl
1564	0.00734558	0.155411	0.589	0.438	1	S2	Trak1
1565	0.00736337	0.376008	0.704	0.412	1	S2	Fggy
1566	0.00744844	0.0436187	0.89	0.873	1	S2	Scn2a
1567	0.00769446	0.407035	0.501	0.128	1	S2	Ndrg2
1568	0.00774069	0.187525	1	0.997	1	S2	Nrg1
1569	0.00776997	0.0294764	0.87	0.833	1	S2	Fchsd2
1570	0.00779275	0.424549	0.765	0.431	1	S2	Cep83
1571	0.00788164	0.351386	0.633	0.328	1	S2	Fam78b
1572	0.00799389	0.307817	0.468	0.151	1	S2	Pde9a
1573	0.00810778	0.0442686	0.553	0.498	1	S2	Arid4a
1574	0.00816332	0.270352	0.545	0.261	1	S2	Runx2
1575	0.00840248	0.035857	0.995	0.96	1	S2	Rgs7
1576	0.00842006	0.380902	0.704	0.386	1	S2	Capn2
1577	0.00846603	0.0284158	0.407	0.356	1	S2	Abcc4
1578	0.00874134	0.0224949	0.724	0.678	1	S2	Gm2163
1579	0.0088177	0.408109	0.905	0.679	1	S2	Dock9
1580	0.00901524	0.628452	0.802	0.447	1	S2	Adcy8
1581	0.0090986	0.250714	0.349	0.119	1	S2	Pdlim5
1582	0.00916922	0.413506	0.588	0.243	1	S2	Gas6
1583	0.00919585	0.534862	0.998	0.746	1	S2	Spock1
1584	0.00958775	0.0431049	0.518	0.459	1	S2	Eno2
1585	0.00958804	0.329245	0.749	0.523	1	S2	Pde1a
1586	0.00959494	0.21772	0.595	0.41	1	S2	Stim2
1587	0.00990901	0.0398477	0.381	0.331	1	S2	Rpgrip1l
1588	0.0101797	0.0296572	0.711	0.67	1	S2	Dnajc1
1589	0.0102222	0.40374	0.511	0.196	1	S2	Actn2
1590	0.0102678	0.317516	0.852	0.62	1	S2	Fmn1
1591	0.0102914	0.256415	0.658	0.434	1	S2	Cyth1
1592	0.0102934	0.00227203	0.844	0.824	1	S2	Wdfy3
1593	0.0104682	0.0527563	0.746	0.672	1	S2	Slc25a12
1594	0.0105859	0.0210469	0.462	0.428	1	S2	Zdhhc21
1595	0.0108504	0.148241	0.938	0.868	1	S2	Unc79
1596	0.0108649	0.00132148	0.816	0.781	1	S2	Npepps
1597	0.0108672	0.289497	0.596	0.346	1	S2	Kndc1
1598	0.0110594	0.0932471	1	0.993	1	S2	Grik2
1599	0.0110779	0.0199112	0.665	0.623	1	S2	Fars2
1600	0.0111245	0.0538026	0.595	0.503	1	S2	Disp2
1601	0.0111333	0.0341968	0.821	0.795	1	S2	Fto
1602	0.0111891	0.424601	0.863	0.748	1	S2	Mctp1
1603	0.0113578	0.26284	0.763	0.575	1	S2	Armc9
1604	0.0114121	0.0226475	0.693	0.64	1	S2	Cdk8
1605	0.0114366	0.00380512	0.48	0.462	1	S2	Lmbrd1
1606	0.0115123	0.17965	0.627	0.444	1	S2	Tbc1d9b
1607	0.0115424	0.0288507	0.455	0.402	1	S2	D430042O09Rik
1608	0.0120404	0.0813756	0.55	0.459	1	S2	Jakmip3
1609	0.012199	0.505185	0.452	0.004	1	S2	Mrvi1
1610	0.0123728	0.0226289	0.878	0.85	1	S2	Gucy1a2
1611	0.0125102	0.00576057	0.35	0.329	1	S2	Pdpr
1612	0.0126005	0.0306977	0.433	0.378	1	S2	Kdm3b
1613	0.012717	0.0235721	0.701	0.671	1	S2	Ehmt1
1614	0.0127256	0.204892	0.328	0.196	1	S2	Gm13269
1615	0.0129944	0.0497661	0.653	0.591	1	S2	Mpc1
1616	0.0130409	0.0595279	0.704	0.644	1	S2	Eps15l1
1617	0.0130982	0.355977	0.423	0.244	1	S2	9630028H03Rik
1618	0.0132812	0.00205463	0.329	0.324	1	S2	Pank2
1619	0.0134281	0.0186834	0.557	0.502	1	S2	Ppp3cc
1620	0.013505	0.00979874	0.341	0.308	1	S2	Rnf149
1621	0.013542	0.0118488	0.427	0.381	1	S2	Serpinb6a
1622	0.013661	0.0185984	0.668	0.647	1	S2	Sptbn4
1623	0.0137567	0.0187798	0.595	0.56	1	S2	Slc25a36
1624	0.0138033	0.404426	0.839	0.632	1	S2	Trps1
1625	0.0139928	0.373999	0.533	0.207	1	S2	Adcy1
1626	0.0140214	0.115454	0.95	0.905	1	S2	Ntrk2
1627	0.0141649	0.00845853	0.587	0.562	1	S2	Clcn3
1628	0.0143244	0.0461364	0.693	0.6	1	S2	Pcnx2
1629	0.0143545	0.331472	0.728	0.487	1	S2	Gpcpd1
1630	0.0143909	0.203643	0.791	0.654	1	S2	Trim9
1631	0.0145147	0.303057	0.93	0.752	1	S2	Setbp1
1632	0.0147925	0.346548	0.332	0.065	1	S2	Gm32036
1633	0.0149548	0.320029	0.877	0.699	1	S2	Arhgap32
1634	0.0149999	0.0735728	0.574	0.491	1	S2	Fbxo42
1635	0.0150664	0.000164821	0.742	0.724	1	S2	Zfp148
1636	0.0156252	0.372826	0.999	0.981	1	S2	Map1b
1637	0.0158079	0.00930972	0.423	0.386	1	S2	Fbxo3
1638	0.0160993	0.0490709	0.606	0.542	1	S2	Tmem132d
1639	0.0161007	0.0451851	0.82	0.756	1	S2	Rapgef2
1640	0.0161834	0.206114	0.575	0.401	1	S2	Fam13a
1641	0.0162409	0.0421709	0.932	0.897	1	S2	2410089E03Rik
1642	0.0165383	0.259687	0.556	0.288	1	S2	Onecut2
1643	0.0166164	0.0129911	0.3	0.286	1	S2	Trmt11
1644	0.0167675	0.287447	0.735	0.474	1	S2	Atp1b3
1645	0.0170303	0.253063	0.487	0.221	1	S2	Cpne6
1646	0.0173328	0.0917838	0.451	0.369	1	S2	D930016D06Rik
1647	0.017768	0.0166889	0.622	0.586	1	S2	Rc3h1
1648	0.0179637	0.00418694	0.551	0.515	1	S2	Aco2
1649	0.0180658	0.220885	0.903	0.791	1	S2	Clasp1
1650	0.0181903	0.0388281	0.567	0.511	1	S2	Tmem131
1651	0.0182008	0.228107	0.954	0.867	1	S2	Ralgapa2
1652	0.0184508	0.19863	0.534	0.334	1	S2	Bend7
1653	0.0185224	0.332863	0.399	0.092	1	S2	Rab3b
1654	0.0185604	0.0115107	0.89	0.843	1	S2	Eif4g3
1655	0.0185964	0.317748	0.641	0.379	1	S2	Kcnc3
1656	0.0187255	0.0232886	0.407	0.365	1	S2	Heatr5b
1657	0.0188344	0.357835	0.956	0.801	1	S2	Nrg2
1658	0.0193245	0.307637	0.424	0.109	1	S2	Cpt1a
1659	0.0193648	0.229506	0.603	0.39	1	S2	D130040H23Rik
1660	0.0193964	0.244079	0.69	0.481	1	S2	Ptpn5
1661	0.0194325	0.047383	0.527	0.473	1	S2	Nfatc3
1662	0.019616	0.205979	0.668	0.438	1	S2	Igsf21
1663	0.0204519	0.315038	0.813	0.609	1	S2	Ppp1r13b
1664	0.0205976	0.268421	0.533	0.267	1	S2	9530077C05Rik
1665	0.0206928	0.195975	0.522	0.351	1	S2	Abhd6
1666	0.0209114	0.0658301	0.574	0.494	1	S2	Fbxo34
1667	0.0212865	0.228643	0.505	0.288	1	S2	Elovl5
1668	0.0213866	0.0262605	0.71	0.67	1	S2	Gprasp1
1669	0.0214849	0.0295717	0.813	0.784	1	S2	Zfyve9
1670	0.0218848	0.253224	0.936	0.817	1	S2	Atp2b2
1671	0.02206	0.295555	0.504	0.253	1	S2	Tmem145
1672	0.0230799	0.293373	0.791	0.602	1	S2	Agtpbp1
1673	0.0231223	0.256332	0.791	0.647	1	S2	Cacnb4
1674	0.0234369	0.74598	0.518	0.357	1	S2	Gm28928
1675	0.0236547	0.00927862	0.431	0.403	1	S2	Prdm10
1676	0.0237426	0.0107138	0.559	0.513	1	S2	Nfyc
1677	0.0237821	0.029982	0.868	0.835	1	S2	Rapgef6
1678	0.0238695	0.00620196	0.846	0.75	1	S2	Slc5a7
1679	0.0241536	0.003226	0.52	0.51	1	S2	Irf2
1680	0.0246022	0.240612	0.61	0.408	1	S2	Med27
1681	0.0246542	0.113232	0.684	0.585	1	S2	Cyfip2
1682	0.0246778	0.471177	0.968	0.846	1	S2	Nhs
1683	0.0247146	0.0793473	0.622	0.418	1	S2	March3
1684	0.0248492	0.290425	0.512	0.241	1	S2	Nxn
1685	0.0248942	0.276177	0.804	0.583	1	S2	Kcnj3
1686	0.0250336	0.311856	0.626	0.377	1	S2	Hsd17b12
1687	0.025346	0.102134	0.7	0.601	1	S2	Spock2
1688	0.025593	0.234442	0.554	0.323	1	S2	Pik3cb
1689	0.025856	0.248916	0.877	0.748	1	S2	Ctif
1690	0.0259386	0.0573007	0.419	0.345	1	S2	Ints3
1691	0.0259656	0.287409	0.482	0.211	1	S2	Bcan
1692	0.0262558	0.0219991	0.839	0.794	1	S2	Setd5
1693	0.026289	0.369209	0.461	0.273	1	S2	A330015K06Rik
1694	0.0263875	0.0559834	0.5	0.427	1	S2	Abhd12
1695	0.0264435	0.0230981	0.272	0.245	1	S2	Ero1l
1696	0.0265041	0.29481	0.57	0.242	1	S2	Adamts2
1697	0.0265897	0.22539	0.982	0.931	1	S2	Sptbn1
1698	0.0267628	0.0677102	0.606	0.522	1	S2	Cdc37l1
1699	0.0267653	0.411457	0.636	0.285	1	S2	Fstl4
1700	0.0274304	0.114084	0.979	0.921	1	S2	Oxr1
1701	0.0277596	0.0160971	0.58	0.539	1	S2	Uri1
1702	0.027866	0.228328	0.454	0.232	1	S2	Kcnab2
1703	0.0282628	0.000185385	0.588	0.562	1	S2	Thada
1704	0.0283422	0.200588	0.377	0.173	1	S2	Plekhg5
1705	0.0285469	0.296224	0.328	0.104	1	S2	Mctp2
1706	0.0286014	0.226451	0.675	0.365	1	S2	Pde1c
1707	0.0287567	0.340365	0.443	0.131	1	S2	Filip1
1708	0.0290927	0.0114552	0.639	0.476	1	S2	Tspan18
1709	0.0293926	0.32161	0.996	0.915	1	S2	Pcdh15
1710	0.0295549	0.00239284	0.868	0.892	1	S2	Luzp2
1711	0.0295996	0.237342	0.602	0.391	1	S2	Cnnm2
1712	0.029628	0.0102067	0.31	0.286	1	S2	Psmc1
1713	0.0297279	0.0236875	0.438	0.385	1	S2	Wdr60
1714	0.029969	0.125988	0.856	0.775	1	S2	Eml5
1715	0.0306463	0.00594139	0.318	0.311	1	S2	Prmt3
1716	0.0307226	0.0450798	0.454	0.391	1	S2	Grb2
1717	0.0309395	0.0193336	0.37	0.334	1	S2	Cdadc1
1718	0.0309683	0.289029	0.721	0.493	1	S2	Sfxn5
1719	0.0309743	0.0779533	0.996	0.989	1	S2	Agbl4
1720	0.0310683	0.0227926	0.578	0.518	1	S2	Specc1l
1721	0.0310691	0.340725	0.617	0.327	1	S2	Fam49a
1722	0.031382	0.0554497	0.544	0.475	1	S2	Dync1li2
1723	0.0317958	0.0302104	0.542	0.497	1	S2	Emsy
1724	0.0323286	0.209275	0.478	0.277	1	S2	Begain
1725	0.0324194	0.133987	0.979	0.947	1	S2	Xkr6
1726	0.0328789	0.346716	0.486	0.19	1	S2	Csgalnact1
1727	0.0331386	0.031804	0.523	0.457	1	S2	Nipsnap2
1728	0.0331973	0.291886	0.754	0.557	1	S2	Clvs2
1729	0.0334589	0.220932	0.613	0.402	1	S2	Lrrn2
1730	0.0336381	0.401602	0.939	0.756	1	S2	Snph
1731	0.0337657	0.00734547	0.349	0.323	1	S2	Atg3
1732	0.0345486	0.0548751	0.877	0.84	1	S2	Fus
1733	0.0352965	0.451465	0.987	0.802	1	S2	Chrm2
1734	0.0356855	0.121266	0.741	0.545	1	S2	Pvt1
1735	0.0358026	0.1121	0.935	0.896	1	S2	Trio
1736	0.0359996	0.053153	0.323	0.269	1	S2	Vcpip1
1737	0.0361108	0.174421	0.479	0.303	1	S2	D10Wsu102e
1738	0.0362641	0.259247	0.316	0.046	1	S2	Pmp22
1739	0.0363323	0.0117765	0.304	0.28	1	S2	Nelfb
1740	0.036466	0.191752	0.605	0.392	1	S2	Coro6
1741	0.0365391	0.0543407	0.605	0.534	1	S2	Adgra1
1742	0.0366805	0.115729	0.987	0.978	1	S2	Lncpint
1743	0.0367704	0.118965	0.89	0.814	1	S2	Ica1
1744	0.0368679	0.0312452	0.449	0.385	1	S2	Wdpcp
1745	0.0371192	0.0471611	0.345	0.295	1	S2	Ptcd3
1746	0.0371785	0.0351222	0.787	0.721	1	S2	Hook3
1747	0.0377219	0.014714	0.627	0.569	1	S2	Susd4
1748	0.0384305	0.0262266	0.417	0.389	1	S2	Ice1
1749	0.0385072	0.00356765	0.3	0.272	1	S2	Klhl18
1750	0.0387627	0.276049	0.73	0.524	1	S2	Kif5b
1751	0.0388363	0.110732	0.739	0.619	1	S2	Ralgapb
1752	0.0388445	0.140601	0.532	0.387	1	S2	Hdac7
1753	0.0390589	0.0875996	0.498	0.405	1	S2	Afg3l2
1754	0.0390661	0.0232469	0.872	0.837	1	S2	Spag9
1755	0.0390997	0.331198	0.629	0.333	1	S2	6030443J06Rik
1756	0.0393673	0.156711	0.57	0.419	1	S2	Senp2
1757	0.0397645	0.00692274	0.686	0.664	1	S2	Brwd1
1758	0.0407164	0.359029	0.473	0.125	1	S2	Rab37
1759	0.0407671	0.151588	0.677	0.537	1	S2	Reps2
1760	0.0408916	0.286318	0.307	0.043	1	S2	Col5a3
1761	0.0409715	0.293676	0.386	0.15	1	S2	Mei4
1762	0.0412464	0.0277699	0.801	0.761	1	S2	Cux1
1763	0.0414414	0.0933442	0.824	0.713	1	S2	Igf1r
1764	0.0417805	0.0775728	0.957	0.909	1	S2	Cdc42bpa
1765	0.0419009	0.236493	0.823	0.644	1	S2	Pfkp
1766	0.0422804	0.0681986	0.642	0.565	1	S2	Acot7
1767	0.0429007	0.182611	0.426	0.247	1	S2	Lgi3
1768	0.0434217	0.478124	0.742	0.506	1	S2	Ptchd4
1769	0.0439813	0.0405364	0.986	0.961	1	S2	Dock3
1770	0.0439947	0.0325617	0.613	0.574	1	S2	Slc22a23
1771	0.0440242	0.00612053	0.395	0.373	1	S2	Alkbh8
1772	0.0440391	0.0212272	0.377	0.338	1	S2	C2cd3
1773	0.0442598	0.00540307	0.405	0.387	1	S2	Farsb
1774	0.0442743	0.114334	0.437	0.314	1	S2	Abca7
1775	0.0446907	0.0215078	0.693	0.614	1	S2	Micu1
1776	0.0447299	0.154848	0.602	0.461	1	S2	Cdkl5
1777	0.0451386	0.00566512	0.528	0.508	1	S2	Mphosph9
1778	0.045466	0.051547	0.373	0.302	1	S2	Arel1
1779	0.0457894	0.0436853	0.514	0.426	1	S2	Gm12394
1780	0.046011	0.0349712	0.425	0.363	1	S2	Vps53
1781	0.0465219	0.366324	0.679	0.406	1	S2	Mcc
1782	0.0473059	0.0237815	0.692	0.643	1	S2	Taok1
1783	0.0475568	0.014468	0.367	0.337	1	S2	Nap1l4
1784	0.0477415	0.29543	0.703	0.386	1	S2	Prph
1785	0.0478061	0.279228	0.64	0.39	1	S2	Cplx1
1786	0.0479586	0.290851	0.529	0.299	1	S2	P3h2
1787	0.0481928	0.140537	0.447	0.304	1	S2	Pgbd5
1788	0.04899	0.159844	0.791	0.67	1	S2	Samd4
1789	0.0490641	0.104181	0.646	0.506	1	S2	Nova1
1790	0.0497695	0.269023	0.57	0.343	1	S2	Eif2ak3
1791	0.0499809	0.125027	0.743	0.562	1	S2	Gm13629
1792	0.0501122	0.211077	0.362	0.16	1	S2	Nacc2
1793	0.0501358	0.198741	0.461	0.27	1	S2	Hectd2
1794	0.0502975	0.173759	0.661	0.529	1	S2	Tnrc6a
1795	0.0505183	0.0994538	0.816	0.704	1	S2	Shtn1
1796	0.0507027	0.284381	0.637	0.412	1	S2	Rgl1
1797	0.0511201	0.328416	0.756	0.502	1	S2	Sfswap
1798	0.0511834	0.240052	0.782	0.588	1	S2	Ano6
1799	0.0512027	0.379114	0.974	0.819	1	S2	Atp8a2
1800	0.0514867	0.00489136	0.338	0.313	1	S2	Riok1
1801	0.0517974	0.0470926	0.459	0.401	1	S2	Pex14
1802	0.0518442	0.00212456	0.56	0.54	1	S2	Atxn7
1803	0.0519172	0.294743	0.444	0.138	1	S2	Slc4a2
1804	0.0519369	0.0147321	0.272	0.252	1	S2	Lats1
1805	0.0519887	0.299635	0.506	0.224	1	S2	Coq8b
1806	0.0525925	0.0583072	0.405	0.329	1	S2	Hibch
1807	0.0526752	0.0188169	0.339	0.312	1	S2	Sec11a
1808	0.0530114	0.533886	0.985	0.708	1	S2	Npas3
1809	0.0531402	0.019567	0.84	0.793	1	S2	Kmt2c
1810	0.0533188	0.0180809	0.27	0.249	1	S2	Apc2
1811	0.0536262	0.00220443	0.618	0.593	1	S2	Adar
1812	0.0537368	0.134813	0.438	0.241	1	S2	Tacr1
1813	0.0538118	0.0193621	0.251	0.225	1	S2	Kctd3
1814	0.0538422	0.0152685	0.329	0.29	1	S2	Golga5
1815	0.0545576	0.0924412	0.489	0.384	1	S2	Ube2e1
1816	0.0547129	0.0100245	0.447	0.406	1	S2	Zufsp
1817	0.0553023	0.00173619	0.303	0.273	1	S2	Gm44151
1818	0.055502	0.209849	0.512	0.378	1	S2	Mad1l1
1819	0.0560633	0.309376	0.923	0.754	1	S2	Grik4
1820	0.0561278	0.366608	0.324	0.107	1	S2	Col24a1
1821	0.0562445	0.00415336	0.668	0.651	1	S2	Atad2b
1822	0.0564264	0.0992856	0.617	0.5	1	S2	Cadm3
1823	0.0566085	0.0589946	0.682	0.601	1	S2	Ywhag
1824	0.0571247	0.267591	0.43	0.176	1	S2	Entpd3
1825	0.0572382	0.137326	0.696	0.551	1	S2	Ttc8
1826	0.0572654	0.0424176	0.365	0.295	1	S2	Pfkm
1827	0.0574082	0.217957	0.448	0.234	1	S2	Junos
1828	0.0574577	0.284832	0.932	0.767	1	S2	Sorbs2
1829	0.0575107	0.0319846	0.268	0.232	1	S2	Sugt1
1830	0.0576051	0.234404	0.738	0.56	1	S2	Wwp1
1831	0.0577779	0.00680934	0.355	0.33	1	S2	Togaram1
1832	0.0579346	0.37374	0.998	0.952	1	S2	Epb41l3
1833	0.0589677	0.0152643	0.356	0.325	1	S2	Ube2v2
1834	0.0589889	0.0666132	0.696	0.611	1	S2	Ktn1
1835	0.0592707	0.0788199	0.719	0.656	1	S2	Pitpna
1836	0.0595669	0.552633	0.988	0.87	1	S2	Wwox
1837	0.0600657	0.0693184	0.717	0.645	1	S2	Hacd3
1838	0.0603421	0.237491	0.679	0.485	1	S2	Taok3
1839	0.0604563	0.0686972	0.66	0.569	1	S2	Kansl1l
1840	0.0605101	0.0167505	0.667	0.625	1	S2	Crtc3
1841	0.0605393	0.0089946	0.353	0.314	1	S2	Iars2
1842	0.0608281	0.0494951	0.301	0.239	1	S2	Acp1
1843	0.0613468	0.333291	0.761	0.507	1	S2	Rab30
1844	0.0613967	0.0109849	0.426	0.384	1	S2	Ndufa10
1845	0.0622509	0.237006	0.401	0.165	1	S2	Fxyd7
1846	0.0623495	0.0314098	0.995	0.988	1	S2	Snap25
1847	0.0627267	0.11491	0.717	0.59	1	S2	Mkl1
1848	0.0629651	0.215879	0.355	0.131	1	S2	Sgk3
1849	0.063005	0.000113956	0.268	0.247	1	S2	Mok
1850	0.0639435	0.282869	0.426	0.195	1	S2	Epha4
1851	0.0639821	0.0130218	0.356	0.346	1	S2	Zfp160
1852	0.0640959	0.0190812	0.516	0.489	1	S2	Wdr37
1853	0.064311	0.0488945	0.521	0.455	1	S2	Ubxn7
1854	0.0644923	0.119051	0.664	0.554	1	S2	Rps6kb1
1855	0.0645693	0.107034	0.691	0.561	1	S2	Fam184a
1856	0.0647188	0.0523334	0.658	0.586	1	S2	Elovl6
1857	0.0649072	0.00550466	0.517	0.48	1	S2	Actr2
1858	0.0654528	0.342983	0.661	0.367	1	S2	Gfod1
1859	0.0661561	0.173338	0.908	0.816	1	S2	Nsf
1860	0.0662135	0.24687	0.694	0.472	1	S2	Stx8
1861	0.0673804	0.149721	0.563	0.419	1	S2	Fbxw8
1862	0.0675452	0.0601316	0.83	0.786	1	S2	Mark3
1863	0.0676252	0.298294	0.599	0.349	1	S2	Dtnbp1
1864	0.0677936	0.00252965	0.272	0.247	1	S2	Coq3
1865	0.0681998	0.0259126	0.305	0.266	1	S2	Itgb3bp
1866	0.0682359	0.373666	0.988	0.898	1	S2	Cacnb2
1867	0.0683898	0.0102392	0.278	0.26	1	S2	Rbl2
1868	0.0684857	0.135716	0.521	0.391	1	S2	Lekr1
1869	0.0691704	0.027746	0.642	0.589	1	S2	Plekhm3
1870	0.0692103	0.2624	0.482	0.218	1	S2	9530036O11Rik
1871	0.0695419	0.0500548	0.477	0.431	1	S2	Usp48
1872	0.0697759	0.170233	0.893	0.785	1	S2	Tango2
1873	0.0705918	0.00667827	0.256	0.233	1	S2	Sf3b6
1874	0.0707496	0.0100102	0.327	0.303	1	S2	Atp5c1
1875	0.0709459	0.383104	1	0.987	1	S2	Dst
1876	0.070999	0.141293	0.598	0.451	1	S2	Cuedc1
1877	0.072255	0.37621	0.321	0.037	1	S2	Maf
1878	0.0722647	0.175132	0.91	0.816	1	S2	Ptprs
1879	0.0725	0.320473	0.746	0.516	1	S2	9330182L06Rik
1880	0.0731323	0.0867841	0.615	0.505	1	S2	Raf1
1881	0.0740788	0.162885	0.411	0.232	1	S2	Dnah7b
1882	0.075033	0.147285	0.905	0.653	1	S2	Ryr3
1883	0.0752054	0.267199	0.919	0.763	1	S2	Slc4a10
1884	0.0758777	0.00107905	0.626	0.593	1	S2	Asxl2
1885	0.0759449	0.117908	0.774	0.677	1	S2	Ptpn4
1886	0.0759484	0.270266	0.82	0.617	1	S2	Asap2
1887	0.076223	0.445043	0.992	0.932	1	S2	Ptprd
1888	0.0765111	0.312049	0.977	0.923	1	S2	Hecw1
1889	0.0765395	0.00652474	0.272	0.252	1	S2	Kdm6b
1890	0.0766733	0.199044	0.645	0.458	1	S2	Fam110b
1891	0.076687	0.267258	0.434	0.162	1	S2	Nek7
1892	0.0772807	0.00267738	0.339	0.329	1	S2	Hp1bp3
1893	0.0776242	0.0712198	0.61	0.529	1	S2	Fam193b
1894	0.0782173	0.27586	0.588	0.349	1	S2	Vstm2a
1895	0.0783483	0.0208074	0.653	0.581	1	S2	Gpi1
1896	0.0786682	0.223161	0.911	0.827	1	S2	Agap1
1897	0.07909	0.15443	0.445	0.298	1	S2	Klhl12
1898	0.0792834	0.0373154	0.321	0.282	1	S2	Vps45
1899	0.0792868	0.0190305	0.311	0.3	1	S2	Ppp1r37
1900	0.0795149	0.0212909	0.443	0.414	1	S2	Virma
1901	0.0803747	0.187957	0.776	0.639	1	S2	Fam222b
1902	0.080774	0.116197	0.988	0.969	1	S2	Cntn1
1903	0.0808566	0.414315	0.996	0.712	1	S2	A830018L16Rik
1904	0.0810508	0.262347	0.38	0.125	1	S2	Tiparp
1905	0.0811573	0.240843	0.761	0.543	1	S2	Tacc1
1906	0.0815538	0.169331	0.542	0.368	1	S2	Ctnnbl1
1907	0.0821532	0.0572746	0.825	0.757	1	S2	Ube3c
1908	0.0826174	0.231002	0.528	0.328	1	S2	3632451O06Rik
1909	0.0827208	0.0128526	0.291	0.276	1	S2	Mrpl1
1910	0.0827475	0.108404	0.822	0.752	1	S2	Spire1
1911	0.0833503	0.357805	0.637	0.24	1	S2	Anxa4
1912	0.0839439	0.0540736	0.468	0.409	1	S2	Gm26835
1913	0.0844047	0.323524	0.358	0.049	1	S2	Lhx4
1914	0.0844278	0.270153	0.514	0.289	1	S2	Cry2
1915	0.0844535	0.00559761	0.303	0.287	1	S2	Emb
1916	0.0860592	0.37744	0.855	0.59	1	S2	Prkcz
1917	0.0865195	0.365743	0.882	0.704	1	S2	Tbc1d5
1918	0.0873685	0.189757	0.95	0.891	1	S2	Aak1
1919	0.0873767	0.104409	0.398	0.278	1	S2	Ldhb
1920	0.0875017	0.256793	0.514	0.269	1	S2	Lgmn
1921	0.0884906	0.0314257	0.542	0.498	1	S2	Snapc3
1922	0.0888091	0.0385184	0.339	0.29	1	S2	Fam220a
1923	0.0892868	0.175388	0.482	0.301	1	S2	Map1a
1924	0.0894981	0.0241169	0.468	0.427	1	S2	2810403A07Rik
1925	0.0898292	0.0950676	0.472	0.362	1	S2	Ncapd3
1926	0.0899241	0.0390565	0.492	0.434	1	S2	Dlat
1927	0.0901089	0.0133282	0.414	0.4	1	S2	Gdi2
1928	0.0901398	0.007905	0.286	0.277	1	S2	Chmp4b
1929	0.0903122	0.276163	0.626	0.407	1	S2	Atr
1930	0.0903398	0.103182	0.64	0.542	1	S2	Nbas
1931	0.090399	0.0758769	0.711	0.623	1	S2	Ube2g1
1932	0.0905311	0.207183	0.489	0.262	1	S2	Usp3
1933	0.0912135	0.0192762	0.538	0.494	1	S2	Dnajc7
1934	0.0915451	0.416318	0.958	0.651	1	S2	Zfp385b
1935	0.0915722	0.0133733	0.512	0.471	1	S2	Tax1bp1
1936	0.0918866	0.207223	0.425	0.315	1	S2	Sorbs2os
1937	0.0920506	0.0563666	0.334	0.281	1	S2	Tbca
1938	0.092181	0.00411544	0.289	0.27	1	S2	Mpc2
1939	0.0922927	0.0349332	0.251	0.202	1	S2	Uvssa
1940	0.0933934	0.275597	0.899	0.683	1	S2	Grin3a
1941	0.093453	0.000305209	0.543	0.518	1	S2	March7
1942	0.0935336	0.357128	0.839	0.532	1	S2	Man1a
1943	0.0940082	0.369675	0.482	0.119	1	S2	Pcp4l1
1944	0.094544	0.363731	0.268	0.085	1	S2	Gm37459
1945	0.0947367	0.202621	0.855	0.662	1	S2	Farp1
1946	0.0950955	0.235132	0.411	0.171	1	S2	Grm4
1947	0.0957881	0.0601384	0.625	0.544	1	S2	Kif16b
1948	0.095872	0.0507591	0.5	0.435	1	S2	Pign
1949	0.095887	0.0865092	0.587	0.49	1	S2	Slc6a15
1950	0.0962316	0.0697123	0.738	0.656	1	S2	Add1
1951	0.096613	0.469924	0.448	0.086	1	S2	Eya4
1952	0.0971826	0.206579	0.801	0.637	1	S2	1700025G04Rik
1953	0.097613	0.00901771	0.367	0.343	1	S2	Dvl1
1954	0.0980655	0.0983319	0.34	0.236	1	S2	Rab3ip
1955	0.0985125	0.126556	0.992	0.974	1	S2	Gabrb3
1956	0.0986256	0.0227926	0.802	0.756	1	S2	1110051M20Rik
1957	0.0993056	0.158914	0.529	0.395	1	S2	Uxs1
1958	0.0993408	0.0221397	0.585	0.535	1	S2	Clint1
1959	0.0998166	0.225419	0.487	0.265	1	S2	Csdc2
1960	1.4119e-56	1.48978	0.942	0.101	3.0295e-52	S3	Plekhg1
1961	8.17176e-47	1.49634	0.989	0.328	1.75341e-42	S3	Htr1f
1962	2.26682e-43	1.37975	0.975	0.283	4.86392e-39	S3	Lgr5
1963	1.00788e-38	0.953414	1	0.957	2.16261e-34	S3	Grip1
1964	3.05149e-33	1.44104	1	0.621	6.54759e-29	S3	Ryr3
1965	1.2629e-32	1.0701	1	0.973	2.7098e-28	S3	Dlgap1
1966	4.85684e-29	1.1187	0.897	0.288	1.04213e-24	S3	Gulp1
1967	1.01118e-27	1.23279	1	0.686	2.16968e-23	S3	Npas3
1968	5.86187e-27	1.05467	0.987	0.495	1.25778e-22	S3	Gfra1
1969	1.38416e-25	1.10134	0.829	0.167	2.97e-21	S3	Palld
1970	1.80706e-20	0.959314	0.921	0.333	3.87741e-16	S3	Nrp2
1971	5.08873e-20	0.963437	0.977	0.628	1.09189e-15	S3	March11
1972	8.58585e-20	1.21885	1	0.53	1.84227e-15	S3	Creb5
1973	9.01153e-20	0.929672	0.995	0.675	1.9336e-15	S3	Pam
1974	1.4831e-19	0.809654	0.821	0.243	3.18229e-15	S3	Mthfd1l
1975	2.50894e-19	0.916839	0.905	0.344	5.38343e-15	S3	Dock10
1976	6.23408e-17	0.913516	0.921	0.351	1.33765e-12	S3	Htr2a
1977	8.91201e-17	1.24283	1	0.734	1.91225e-12	S3	Esrrg
1978	1.34633e-16	1.10877	0.979	0.423	2.88882e-12	S3	Caln1
1979	4.59096e-16	1.12525	0.997	0.572	9.85082e-12	S3	Gria3
1980	1.37946e-15	0.688444	1	0.96	2.95991e-11	S3	Otud7a
1981	1.45145e-15	0.779637	0.829	0.264	3.11437e-11	S3	Samd5
1982	3.43556e-14	0.774434	0.853	0.272	7.37169e-10	S3	Rai14
1983	4.10563e-14	1.00076	0.995	0.832	8.80945e-10	S3	Opcml
1984	4.67504e-14	0.669309	0.999	0.949	1.00312e-09	S3	Epb41l3
1985	7.73178e-14	0.742098	0.635	0.063	1.65901e-09	S3	Arhgap31
1986	3.07324e-13	0.74413	0.818	0.288	6.59424e-09	S3	Ppargc1a
1987	4.13477e-13	0.78783	0.991	0.768	8.87198e-09	S3	Kcnip1
1988	5.91775e-13	0.881936	1	0.954	1.26977e-08	S3	Kcnd2
1989	6.99663e-13	0.782099	0.788	0.173	1.50127e-08	S3	Ret
1990	1.09171e-12	0.764121	0.767	0.129	2.34247e-08	S3	Esrrb
1991	1.13816e-12	0.932288	0.999	0.751	2.44216e-08	S3	Prune2
1992	2.80232e-12	0.738313	0.844	0.271	6.01295e-08	S3	Pdgfc
1993	1.96655e-11	0.790612	0.928	0.418	4.21964e-07	S3	Tspan18
1994	2.01278e-11	0.753924	0.99	0.694	4.31881e-07	S3	Rasgef1b
1995	3.72557e-11	0.811797	0.921	0.281	7.99396e-07	S3	Tns1
1996	4.45375e-11	0.645673	0.963	0.711	9.55642e-07	S3	Pkp4
1997	2.09976e-10	0.771348	0.886	0.361	4.50545e-06	S3	March3
1998	2.74835e-10	0.602823	0.984	0.779	5.89712e-06	S3	Mbnl2
1999	3.32943e-10	0.661362	0.506	0.03	7.14395e-06	S3	Col27a1
[truncated: 12,111 more rows]

## Sheet: Skeletal
	p_val	avg_logFC	pct.1	pct.2	p_val_adj	cluster	gene
1	5.01283e-36	1.03104	1	0.983	1.0756e-31	0	Sgcd
2	5.5379e-27	1.02481	0.987	0.444	1.18827e-22	0	Stxbp6
3	2.86754e-24	1.08335	1	0.993	6.15288e-20	0	Rora
4	1.35312e-22	0.93378	0.999	0.968	2.90338e-18	0	Frmpd4
5	1.98165e-22	0.991594	0.925	0.27	4.25203e-18	0	Gpr149
6	4.51856e-15	0.738629	0.998	0.819	9.69548e-11	0	Cacna1c
7	4.49516e-14	0.910456	0.973	0.449	9.64527e-10	0	Galnt18
8	5.8052e-14	0.810447	0.943	0.483	1.24562e-09	0	Svil
9	6.09685e-13	0.616108	0.912	0.537	1.3082e-08	0	Epb41l4b
10	6.9865e-13	0.713241	0.648	0.221	1.49909e-08	0	AC129186.1
11	9.4056e-13	0.702564	0.927	0.407	2.01816e-08	0	Plch1
12	2.08341e-12	0.705757	0.883	0.463	4.47038e-08	0	Sh3d19
13	5.91957e-12	0.587251	0.77	0.261	1.27016e-07	0	C1qtnf4
14	7.93043e-12	0.651653	0.822	0.342	1.70163e-07	0	Rreb1
15	2.4534e-11	0.614872	0.991	0.798	5.26427e-07	0	Ssbp2
16	3.95868e-10	0.00882131	1	1	8.49413e-06	0	Pcdh9
17	4.57715e-10	0.69462	0.997	0.677	9.82119e-06	0	Rtl4
18	5.12269e-10	0.508571	0.992	0.825	1.09917e-05	0	Nyap2
19	5.60842e-10	0.73052	0.86	0.347	1.2034e-05	0	Trpc5
20	3.92438e-09	0.508012	0.996	0.927	8.42055e-05	0	Cacna1d
21	5.59546e-09	0.567338	0.812	0.325	0.000120062	0	Adamts2
22	7.20082e-09	0.468899	0.992	0.917	0.000154508	0	D430041D05Rik
23	9.92056e-09	0.548364	0.781	0.316	0.000212866	0	Kitl
24	1.12859e-08	0.627687	0.976	0.747	0.000242162	0	Auts2
25	1.39153e-08	0.463756	0.918	0.673	0.000298581	0	Mitf
26	1.42727e-08	0.586459	0.987	0.88	0.00030625	0	Rps6ka3
27	1.43842e-08	0.663045	0.996	0.818	0.000308642	0	Dmd
28	2.56709e-08	0.487958	1	0.999	0.00055082	0	Sgcz
29	3.17815e-08	0.339598	0.619	0.264	0.000681936	0	Ajap1
30	3.38479e-08	0.511415	0.772	0.382	0.000726273	0	AC124490.1
31	4.74913e-08	0.723705	0.877	0.389	0.00101902	0	Sphkap
32	4.78101e-08	0.722166	0.973	0.578	0.00102586	0	Man1a
33	8.13171e-08	0.507688	0.592	0.152	0.00174482	0	Sntg2
34	8.83612e-08	0.0210465	1	1	0.00189597	0	Nrg3
35	1.21982e-07	0.511361	0.784	0.342	0.00261736	0	Plcl1
36	1.96948e-07	0.428505	0.687	0.38	0.00422591	0	Gem
37	2.49113e-07	0.468724	0.976	0.768	0.00534521	0	Dner
38	3.89228e-07	0.514384	0.95	0.742	0.00835166	0	Rcan2
39	6.4625e-07	0.447122	0.666	0.218	0.0138666	0	Prkcd
40	6.80828e-07	0.558555	1	0.911	0.0146085	0	Nrxn3
41	6.87555e-07	0.510831	1	0.958	0.0147529	0	Pcdh15
42	7.59281e-07	0.00997923	1	1	0.0162919	0	Ank2
43	8.79046e-07	0.4611	0.993	0.915	0.0188617	0	Thsd7a
44	9.90336e-07	0.531555	0.575	0.119	0.0212496	0	Cntnap3
45	1.09621e-06	0.537947	0.99	0.757	0.0235214	0	Nos1ap
46	1.16256e-06	0.427047	0.781	0.491	0.0249451	0	A830082K12Rik
47	1.26129e-06	0.641049	0.995	0.743	0.0270634	0	Cdh12
48	1.27306e-06	0.444113	0.908	0.606	0.0273161	0	Cdh20
49	1.43085e-06	0.553823	0.993	0.809	0.0307017	0	Luzp2
50	1.43828e-06	0.501199	0.734	0.278	0.0308612	0	Pcp4l1
51	2.39284e-06	0.3812	0.953	0.828	0.0513432	0	Ahi1
52	2.93296e-06	0.481342	0.767	0.39	0.0629325	0	Usp53
53	6.81334e-06	0.00251811	0.973	0.949	0.146194	0	Thrb
54	8.05965e-06	0.339365	0.695	0.373	0.172936	0	Clec2l
55	8.21353e-06	0.354514	0.984	0.878	0.176238	0	Ptprg
56	8.71636e-06	0.57121	0.885	0.408	0.187027	0	Crtac1
57	1.52989e-05	0.340297	0.762	0.482	0.328268	0	Galnt16
58	1.57543e-05	0.427927	0.707	0.314	0.33804	0	Zmat4
59	1.6137e-05	0.368944	0.597	0.304	0.346252	0	Gm28175
60	1.98413e-05	0.511476	0.984	0.895	0.425735	0	Nlk
61	2.31052e-05	0.438057	0.829	0.506	0.495767	0	Nectin3
62	2.52674e-05	0.0030915	0.833	0.808	0.542162	0	Dtna
63	3.26306e-05	0.482786	0.997	0.903	0.700155	0	Slc24a3
64	3.74147e-05	0.895623	0.817	0.457	0.802806	0	Gpc5
65	5.26131e-05	0.0222305	0.978	0.969	1	0	Large1
66	5.2983e-05	0.632402	0.754	0.421	1	0	Gm13912
67	6.18302e-05	0.263208	0.668	0.446	1	0	Cyfip1
68	6.32557e-05	0.36464	0.639	0.278	1	0	Col16a1
69	6.33102e-05	0.369161	1	0.999	1	0	Anks1b
70	6.45394e-05	0.364974	1	1	1	0	Ctnna2
71	8.77089e-05	0.00445135	0.806	0.805	1	0	Ttc14
72	9.33494e-05	0.518416	0.64	0.336	1	0	Bmpr1b
73	0.000104469	0.420798	0.727	0.361	1	0	Epha4
74	0.000106949	0.219415	0.359	0.173	1	0	Gm16541
75	0.000112492	0.466224	0.838	0.581	1	0	Efr3a
76	0.000114528	0.564599	0.99	0.821	1	0	Cntnap5a
77	0.000118459	0.00921619	0.94	0.93	1	0	Tmcc1
78	0.000120039	0.424203	0.821	0.507	1	0	Antxr1
79	0.00012677	0.411884	0.847	0.475	1	0	Mical2
80	0.000139322	0.1222	0.542	0.418	1	0	Hivep1
81	0.000157869	0.0843713	1	1	1	0	Lrrc4c
82	0.000160336	0.356556	0.58	0.226	1	0	Plekhh2
83	0.000168551	0.0117443	0.976	0.964	1	0	Upp2
84	0.000172948	0.000276291	0.969	0.961	1	0	Bicd1
85	0.00019564	0.0215088	0.999	1	1	0	Camta1
86	0.000200013	0.346812	0.671	0.35	1	0	Elovl5
87	0.00026724	0.273524	0.522	0.251	1	0	Car2
88	0.000285598	0.303688	0.57	0.297	1	0	Nr3c1
89	0.000335973	0.517514	0.866	0.576	1	0	Gm43122
90	0.000349606	0.0615883	0.721	0.671	1	0	Ptpn5
91	0.000357885	0.00709888	0.985	0.976	1	0	Cacna1a
92	0.000358095	0.297876	0.962	0.859	1	0	Specc1
93	0.000388279	0.328765	0.521	0.22	1	0	Kif6
94	0.000400661	0.517656	0.87	0.477	1	0	Pde1a
95	0.000419206	0.422601	0.989	0.947	1	0	Tmem108
96	0.000487526	0.249643	0.864	0.715	1	0	Zcchc11
97	0.000543575	0.0114619	0.961	0.948	1	0	Srrm4
98	0.000563326	0.471951	0.479	0.118	1	0	AC163354.1
99	0.000595319	0.382856	0.711	0.356	1	0	Lancl3
100	0.000643994	0.371167	0.846	0.648	1	0	Abtb2
101	0.000726745	0.0392633	0.719	0.684	1	0	Aff4
102	0.000731225	0.430174	0.939	0.78	1	0	Pcdh17
103	0.000755009	0.00310415	0.805	0.797	1	0	Etnk1
104	0.000916879	0.237472	0.655	0.431	1	0	Arntl
105	0.000951181	0.0543948	0.903	0.911	1	0	A230006K03Rik
106	0.00108835	0.412409	0.965	0.863	1	0	Grin2b
107	0.00113971	0.0415887	0.767	0.691	1	0	Wdr33
108	0.00119503	0.0221668	0.962	0.955	1	0	Ttc3
109	0.00134124	0.355357	0.391	0.138	1	0	Gm38825
110	0.00163106	0.013373	0.589	0.58	1	0	Zfp445
111	0.00168114	0.328833	0.48	0.146	1	0	6430573F11Rik
112	0.00169539	0.325182	0.565	0.24	1	0	Dusp15
113	0.00175017	0.422652	0.968	0.705	1	0	Nell2
114	0.00177487	0.311606	0.989	0.942	1	0	Jmjd1c
115	0.00180631	0.172297	0.439	0.294	1	0	C130071C03Rik
116	0.00188581	0.216975	0.585	0.395	1	0	Npr3
117	0.00188821	0.0397838	0.81	0.727	1	0	Nol4
118	0.00189053	0.0469757	0.579	0.544	1	0	Ocrl
119	0.00190057	0.0134017	0.666	0.624	1	0	Ap2b1
120	0.00196135	0.0405392	0.977	0.967	1	0	Tanc2
121	0.00214101	0.406382	1	0.965	1	0	Mast4
122	0.00227235	0.237825	0.648	0.429	1	0	Syt7
123	0.00236614	0.340556	1	1	1	0	Macrod2
124	0.00244221	0.390046	0.92	0.65	1	0	C530008M17Rik
125	0.00271265	0.0129167	0.696	0.668	1	0	Pde7a
126	0.00278166	0.178201	0.836	0.702	1	0	Cdh22
127	0.00278853	0.00920386	0.86	0.839	1	0	Tom1l2
128	0.00282824	0.0295284	0.691	0.658	1	0	Ccdc136
129	0.00307618	0.124128	1	1	1	0	Nrxn1
130	0.00310404	0.0697078	0.961	0.934	1	0	Fam168a
131	0.0032235	0.0681764	1	1	1	0	Meg3
132	0.0034254	0.293989	0.851	0.703	1	0	Sdk2
133	0.00373333	0.510135	0.984	0.903	1	0	Erc2
134	0.00399712	0.615202	0.834	0.545	1	0	Fam19a1
135	0.0040302	0.159704	0.746	0.612	1	0	Capn2
136	0.00418858	0.194745	0.631	0.467	1	0	March2
137	0.00425749	0.00070946	0.952	0.947	1	0	Rbms1
138	0.0043359	0.249621	0.921	0.809	1	0	Fut9
139	0.00433871	0.0673856	0.79	0.775	1	0	Shtn1
140	0.00436428	0.0283176	0.523	0.488	1	0	Appl1
141	0.00437587	0.383561	0.308	0.098	1	0	Cadps2
142	0.00457831	0.0181777	0.424	0.405	1	0	Arih2
143	0.00460014	0.329394	0.726	0.519	1	0	Stard9
144	0.00463065	0.0184621	0.809	0.759	1	0	Rev3l
145	0.00465425	0.0101824	0.632	0.632	1	0	Cyfip2
146	0.00466934	0.255646	0.997	0.971	1	0	Plxna4
147	0.00483682	0.285295	0.649	0.394	1	0	Ldhb
148	0.00486122	0.00646303	0.409	0.403	1	0	Ccdc28a
149	0.00500724	0.360012	0.997	0.965	1	0	Spock1
150	0.00513793	0.0320472	0.749	0.726	1	0	Pfkp
151	0.00519027	0.0172297	1	0.997	1	0	Ppfia2
152	0.00519329	0.0233626	0.573	0.499	1	0	Eef2k
153	0.0052381	0.00590933	0.455	0.441	1	0	Slc30a9
154	0.00534509	0.0233321	0.48	0.446	1	0	Desi1
155	0.00542859	0.329012	1	1	1	0	Grik2
156	0.00553655	0.186045	0.672	0.501	1	0	Osbpl1a
157	0.00579644	0.023256	0.667	0.607	1	0	Prkce
158	0.00592488	0.243051	0.509	0.269	1	0	Pde9a
159	0.00620725	0.332945	0.662	0.477	1	0	Iqsec1
160	0.00645111	0.23411	0.909	0.823	1	0	AC149090.1
161	0.00648753	0.257373	0.335	0.078	1	0	AC154646.1
162	0.00658873	0.136934	0.616	0.511	1	0	Wasf3
163	0.00686598	0.130495	0.677	0.583	1	0	Mfn1
164	0.00717466	0.255457	0.646	0.445	1	0	Htr7
165	0.00724104	0.0211828	0.467	0.445	1	0	Ube2e1
166	0.00750782	0.397958	0.984	0.864	1	0	Utrn
167	0.00753312	0.0707952	0.974	0.963	1	0	Ppm1e
168	0.00763369	0.0365545	0.445	0.399	1	0	Trip4
169	0.00770117	0.0304246	0.778	0.728	1	0	4933406I18Rik
170	0.0079473	0.0395796	0.442	0.388	1	0	Eif4e
171	0.00804341	0.00808278	0.67	0.641	1	0	Coro6
172	0.0082979	0.260177	0.656	0.433	1	0	St8sia5
173	0.00840915	0.0291255	0.755	0.729	1	0	Gm2163
174	0.00870863	0.0210935	0.906	0.869	1	0	Pi4ka
175	0.00902771	0.138673	0.466	0.319	1	0	Pnpla3
176	0.00903154	0.00136093	0.976	0.967	1	0	Rims2
177	0.00912538	0.244163	0.429	0.243	1	0	Gm13883
178	0.00941431	0.0163559	0.655	0.632	1	0	Clock
179	0.00944138	0.00782234	0.74	0.728	1	0	Hacd3
180	0.00954974	0.0351426	0.477	0.437	1	0	Strada
181	0.00974671	0.0245506	0.75	0.726	1	0	Astn1
182	0.00987835	0.0449244	0.462	0.405	1	0	B830012L14Rik
183	0.00991935	0.00234136	0.558	0.533	1	0	Apex2
184	0.010109	0.256219	0.493	0.242	1	0	Cmas
185	0.0102588	0.0286038	0.69	0.643	1	0	Dock7
186	0.0102859	0.0511846	0.874	0.826	1	0	Gls
187	0.0106161	0.0362603	0.872	0.859	1	0	Eif4g3
188	0.0115923	0.112458	0.663	0.567	1	0	Slc38a1
189	0.0117357	0.0405484	0.433	0.411	1	0	Abcd3
190	0.0120406	0.0414567	0.427	0.391	1	0	Stat5b
191	0.0121743	0.00926011	0.665	0.631	1	0	Ewsr1
192	0.0123633	0.0401504	0.795	0.75	1	0	Hook3
193	0.0124728	0.281652	0.616	0.357	1	0	R3hcc1l
194	0.0125678	0.254292	0.788	0.557	1	0	Efr3b
195	0.0126791	0.38131	0.438	0.222	1	0	Ccbe1
196	0.0127761	0.0207485	0.518	0.497	1	0	Zbtb11
197	0.0131769	0.0190621	0.36	0.327	1	0	Mettl16
198	0.0131887	0.244287	0.855	0.68	1	0	Zbtb16
199	0.0135173	0.29498	0.794	0.604	1	0	Kcnj3
200	0.0137953	0.371075	0.933	0.74	1	0	Sipa1l3
201	0.0138112	0.0129046	0.971	0.962	1	0	Eml6
202	0.0140024	0.0373233	0.722	0.657	1	0	Krit1
203	0.0140186	0.0351314	0.589	0.546	1	0	AC165953.2
204	0.0141628	0.142228	0.539	0.403	1	0	Ptpn3
205	0.0141866	0.255085	0.671	0.416	1	0	Inpp5a
206	0.0142752	0.266585	0.419	0.212	1	0	4833422C13Rik
207	0.0143155	0.236943	0.434	0.208	1	0	Klhl5
208	0.0147202	0.194948	0.309	0.118	1	0	Ano5
209	0.0147488	0.066889	0.571	0.504	1	0	Gpr45
210	0.0151074	0.00220226	0.68	0.667	1	0	Atad2b
211	0.0151244	0.00304476	0.612	0.575	1	0	Chfr
212	0.0151314	0.396136	0.672	0.438	1	0	Gm15398
213	0.0152561	0.332979	0.964	0.861	1	0	Enah
214	0.0153296	0.0140873	0.517	0.49	1	0	Ubr1
215	0.0154631	0.0337411	0.533	0.493	1	0	Rbm28
216	0.0155304	0.039192	0.967	0.952	1	0	Ccdc88a
217	0.0164126	0.0144856	0.842	0.821	1	0	Tmem117
218	0.0168234	0.0132621	0.694	0.658	1	0	Pitpna
219	0.0176709	5.90008e-05	0.495	0.478	1	0	Slc4a8
220	0.0176735	0.0480936	0.497	0.452	1	0	Msantd2
221	0.0178382	0.130755	0.521	0.378	1	0	Glt1d1
222	0.0179151	0.0183244	0.703	0.671	1	0	Ube2h
223	0.0180258	0.0025413	0.659	0.644	1	0	Kdm2a
224	0.0181559	0.00436445	0.448	0.427	1	0	Phlpp2
225	0.018335	0.0223289	0.587	0.559	1	0	Nipal2
226	0.018453	0.0142636	0.412	0.396	1	0	Bclaf3
227	0.0185618	0.334986	0.827	0.573	1	0	Rerg
228	0.0187256	0.104877	0.379	0.265	1	0	Lurap1l
229	0.0189789	0.220214	0.942	0.868	1	0	Grin1
230	0.01908	0.31401	0.894	0.652	1	0	Adcy8
231	0.0196983	0.253399	0.696	0.522	1	0	Sh3rf3
232	0.0198369	0.00394876	0.72	0.665	1	0	Usp9x
233	0.0199522	0.0328015	0.55	0.506	1	0	Afap1
234	0.0200493	0.147691	0.507	0.346	1	0	Cacna1h
235	0.0200581	0.356294	0.978	0.92	1	0	Spock3
236	0.0202292	0.0550554	0.757	0.691	1	0	Vps13d
237	0.0205801	0.30827	0.843	0.623	1	0	Pvt1
238	0.0212101	0.00595365	0.498	0.464	1	0	Zfp652
239	0.0212744	0.0186763	0.441	0.415	1	0	Larp4
240	0.0217094	0.218641	0.585	0.362	1	0	Trim67
241	0.0217738	0.00982298	0.383	0.373	1	0	Slc3a2
242	0.0221052	0.274246	0.824	0.644	1	0	Igsf21
243	0.022184	0.00120043	0.613	0.563	1	0	Mtdh
244	0.0223172	0.040186	0.79	0.725	1	0	Zfp704
245	0.0230386	0.086512	0.912	0.894	1	0	Cit
246	0.0230665	0.0336034	0.463	0.391	1	0	Kif3b
247	0.0230797	0.000859211	0.448	0.438	1	0	Aatf
248	0.0231978	0.140638	0.36	0.236	1	0	4930415C11Rik
249	0.0232649	0.0136206	0.583	0.552	1	0	Zc2hc1a
250	0.0234737	0.242836	0.423	0.184	1	0	Lama3
251	0.0234882	0.080323	0.953	0.897	1	0	Lingo2
252	0.023587	0.423526	0.862	0.49	1	0	Pdgfd
253	0.0236054	0.385714	0.93	0.683	1	0	Pdzrn4
254	0.0237668	0.341782	0.469	0.141	1	0	Gm14025
255	0.0242346	0.319259	0.433	0.14	1	0	Gm27008
256	0.0243983	0.151584	0.874	0.786	1	0	Ube3c
257	0.0245081	0.0272116	0.474	0.444	1	0	Naa15
258	0.0247718	0.00667154	0.326	0.314	1	0	Atg4b
259	0.024849	0.0358441	0.412	0.382	1	0	Alkbh8
260	0.0253559	0.0148071	0.642	0.627	1	0	Elp4
261	0.025812	0.0580512	0.977	0.968	1	0	C230004F18Rik
262	0.0260452	0.0110961	0.59	0.578	1	0	Zfp644
263	0.0261191	0.0266312	0.728	0.691	1	0	Ylpm1
264	0.0261946	0.0180235	0.695	0.661	1	0	Fbxo11
265	0.0264944	0.0122444	0.791	0.801	1	0	Npepps
266	0.0267967	0.238434	0.846	0.693	1	0	Nova1
267	0.0268479	0.0316539	0.661	0.616	1	0	Dennd6a
268	0.0271427	0.325005	0.833	0.58	1	0	Rasgrf1
269	0.0272355	0.0150755	0.769	0.721	1	0	Sec24b
270	0.0272738	0.0025413	0.537	0.527	1	0	Dopey1
271	0.0276976	0.00501693	0.46	0.427	1	0	Cbl
272	0.0278944	0.0075688	0.425	0.422	1	0	Dmtn
273	0.0280013	0.0084827	0.422	0.394	1	0	Ift43
274	0.0282725	0.347411	0.986	0.919	1	0	Gabrb1
275	0.0283359	0.0277041	0.502	0.451	1	0	Ap1g1
276	0.0283535	0.313099	0.376	0.067	1	0	Rph3al
277	0.0284554	0.00630101	0.721	0.68	1	0	Gnb1
278	0.0287465	0.293345	0.87	0.681	1	0	Prkag2
279	0.0289876	0.025522	0.72	0.68	1	0	Ktn1
280	0.0290851	0.0931521	0.556	0.459	1	0	Sfmbt2
281	0.0291672	0.340501	0.987	0.942	1	0	Ncoa1
282	0.0293819	0.0250822	0.371	0.345	1	0	Mfsd11
283	0.0294126	0.0149453	0.379	0.347	1	0	Sgsm2
284	0.0296818	0.005708	0.446	0.439	1	0	Sez6l2
285	0.0303705	0.263885	0.557	0.292	1	0	Fancm
286	0.0311423	0.0628615	0.354	0.294	1	0	Hagh
287	0.0314122	0.328801	0.615	0.333	1	0	Ptprz1
288	0.0316406	0.018306	0.486	0.453	1	0	Smg7
289	0.0324673	0.0186788	0.714	0.692	1	0	4932438A13Rik
290	0.0330183	0.488857	0.761	0.307	1	0	L3mbtl4
291	0.0331457	0.121245	0.388	0.26	1	0	Ppp1r16b
292	0.0331588	0.140019	0.611	0.523	1	0	Gm12236
293	0.0334086	0.00861888	0.833	0.83	1	0	Rfx7
294	0.0338594	0.117543	0.496	0.354	1	0	Lrrk2
295	0.0342925	0.0312696	0.498	0.462	1	0	Ankrd13c
296	0.0344117	0.0206545	0.945	0.946	1	0	Mapt
297	0.0345775	0.192903	0.839	0.71	1	0	Sgpp2
298	0.034749	0.180739	0.373	0.176	1	0	Plxnc1
299	0.0347775	0.0403678	0.917	0.914	1	0	2410089E03Rik
300	0.0350959	0.0175122	0.58	0.552	1	0	Tm9sf4
301	0.0352373	0.114355	0.806	0.738	1	0	Mtss1
302	0.0353016	0.0252588	0.351	0.321	1	0	Als2
303	0.0355588	0.00269836	0.857	0.846	1	0	Ankrd12
304	0.0357754	0.235292	0.495	0.245	1	0	Itga6
305	0.0358678	0.347792	0.981	0.906	1	0	Clvs1
306	0.0364618	0.0330055	0.878	0.842	1	0	Phf21a
307	0.0370893	0.0184497	0.728	0.68	1	0	Akap8l
308	0.0372162	0.0213495	0.344	0.325	1	0	Sf3b3
309	0.037344	0.142649	0.999	0.99	1	0	Rims1
310	0.0375693	0.0146937	0.544	0.503	1	0	Tax1bp1
311	0.0377555	0.0081419	0.495	0.468	1	0	Riok3
312	0.0379878	0.170559	0.868	0.753	1	0	Htr2c
313	0.0381488	0.104401	0.55	0.461	1	0	Srebf2
314	0.038821	0.0119714	0.531	0.507	1	0	Akap10
315	0.0388849	0.00486059	0.339	0.328	1	0	Zfp943
316	0.0390904	0.0220821	0.776	0.73	1	0	Znrf1
317	0.0391774	0.269479	0.978	0.915	1	0	Nrg2
318	0.0392777	0.0596	0.987	0.974	1	0	Mapk10
319	0.0394115	0.0131606	0.414	0.403	1	0	Ddx55
320	0.0395379	0.0486649	0.498	0.459	1	0	Igdcc4
321	0.0396211	0.0328559	0.879	0.853	1	0	Rnf157
322	0.0396362	0.143709	0.788	0.687	1	0	Lims1
323	0.0406715	0.352744	0.445	0.117	1	0	Uts2b
324	0.0406887	0.0381899	0.442	0.387	1	0	Pitpnb
325	0.0410642	0.00150935	0.407	0.396	1	0	Cab39l
326	0.0411197	0.0101918	0.42	0.386	1	0	Tab2
327	0.0412026	0.0604307	0.345	0.277	1	0	Slc17a5
328	0.0412607	0.0228115	0.998	0.997	1	0	Akap6
329	0.0424047	0.00676648	0.636	0.588	1	0	Mdm4
330	0.0424651	0.22067	0.424	0.27	1	0	Gm11817
331	0.0425292	0.106136	0.658	0.571	1	0	Cyth3
332	0.0425409	0.0416892	0.528	0.462	1	0	Ssbp3
333	0.0425723	0.0322597	0.699	0.632	1	0	Afdn
334	0.0425814	0.15773	0.651	0.489	1	0	Tbc1d1
335	0.0427814	0.0461715	0.706	0.627	1	0	Lrrfip1
336	0.0430812	0.0218472	0.458	0.44	1	0	Mccc1
337	0.0432489	0.121475	1	1	1	0	Mdga2
338	0.043403	0.0108006	0.528	0.495	1	0	Wsb1
339	0.0438115	0.0462783	0.443	0.397	1	0	Ap3s2
340	0.0442182	0.0131912	0.422	0.402	1	0	Usp8
341	0.0458885	0.338164	0.916	0.724	1	0	Mgat5
342	0.0466586	0.200508	0.496	0.359	1	0	4932443L11Rik
343	0.0468068	0.00385284	0.956	0.965	1	0	Sptbn1
344	0.0468706	0.000901761	0.658	0.655	1	0	Thoc2
345	0.0472231	0.0358564	0.712	0.605	1	0	Nedd4l
346	0.0474372	0.0616782	0.965	0.944	1	0	Gria2
347	0.047442	0.0145083	0.362	0.342	1	0	Cdk7
348	0.0477209	0.0110304	0.318	0.314	1	0	Fam45a
349	0.0478511	0.144018	1	1	1	0	Cntnap2
350	0.0486701	0.183928	0.537	0.38	1	0	Rassf8
351	0.0488671	0.00511751	0.778	0.734	1	0	Rap1gds1
352	0.0489548	0.0356883	0.929	0.899	1	0	Ppp1r12b
353	0.0490314	0.169874	0.628	0.474	1	0	Mamld1
354	0.0494587	0.00843553	0.914	0.877	1	0	Gnao1
355	0.0497703	0.00538741	0.561	0.538	1	0	Rnf111
356	0.0498219	0.00211128	0.513	0.487	1	0	Fam120b
357	0.049917	0.0255825	0.527	0.501	1	0	Nisch
358	0.050098	0.0429911	0.347	0.326	1	0	Gm19710
359	0.0510804	0.0188659	0.687	0.655	1	0	Scaf8
360	0.0514588	0.0613369	0.574	0.515	1	0	4930447C04Rik
361	0.0514663	0.138198	0.834	0.728	1	0	Cttnbp2
362	0.0515379	0.0591798	0.738	0.667	1	0	Slc44a1
363	0.0519003	0.121942	0.614	0.513	1	0	Catspere2
364	0.0521663	0.167115	0.475	0.304	1	0	Tmem65
365	0.0524512	0.0108628	0.71	0.663	1	0	Zfp398
366	0.0527004	0.0265988	0.851	0.824	1	0	Fmn2
367	0.0527137	0.00388242	0.926	0.92	1	0	Atp6v0a1
368	0.0529593	0.0285036	0.376	0.336	1	0	Med14
369	0.0532581	0.0180153	0.866	0.84	1	0	Phf14
370	0.0543479	0.20582	0.602	0.436	1	0	Dgkh
371	0.0543877	0.27469	0.715	0.47	1	0	Mapk4
372	0.0544625	0.0548897	0.293	0.227	1	0	Atp6ap1
373	0.0547772	0.160933	0.482	0.3	1	0	Gm3294
374	0.0547864	0.0281181	0.493	0.46	1	0	Txndc11
375	0.0548531	0.258333	0.459	0.225	1	0	Syt16
376	0.0550375	0.0471517	0.8	0.756	1	0	Lrch1
377	0.0551502	0.199035	0.631	0.458	1	0	Zcchc18
378	0.0553148	0.0259708	0.708	0.668	1	0	Tnks
379	0.055368	0.0118486	0.653	0.626	1	0	Cdk13
380	0.0554102	0.00791735	0.666	0.641	1	0	Mbtd1
381	0.055608	0.014946	0.843	0.813	1	0	Gucy1a2
382	0.055903	0.101126	0.805	0.731	1	0	R3hdm2
383	0.0563575	0.0306289	0.405	0.366	1	0	Prr14l
384	0.0564831	0.208901	0.706	0.477	1	0	Fkbp5
385	0.056656	0.0676611	0.352	0.282	1	0	Cystm1
386	0.0567421	0.0321029	0.526	0.485	1	0	Cd2ap
387	0.0572455	0.0512143	0.422	0.366	1	0	Hcn2
388	0.0572997	0.306819	0.451	0.273	1	0	Gm21798
389	0.0583911	0.0455177	0.31	0.257	1	0	Eif2b3
390	0.0592194	0.0654883	0.446	0.374	1	0	Plcg1
391	0.0598027	0.0659712	0.724	0.663	1	0	Spred2
392	0.0598382	0.0647069	0.815	0.77	1	0	Igf1r
393	0.0601692	0.0426223	0.382	0.328	1	0	Klhl12
394	0.0604969	0.0355861	0.981	0.965	1	0	5330434G04Rik
395	0.0607801	0.0341642	0.918	0.907	1	0	Rbfox2
396	0.0611067	0.0140008	0.46	0.424	1	0	Hnrnpc
397	0.0613229	0.097392	0.611	0.516	1	0	Pcgf5
398	0.0617276	0.169415	0.515	0.374	1	0	Slc25a23
399	0.0617495	0.198038	0.68	0.505	1	0	Map3k13
400	0.0623504	0.0428875	0.499	0.456	1	0	Cul5
401	0.0629194	0.0499204	0.576	0.513	1	0	Rb1
402	0.0629331	0.0102719	0.588	0.567	1	0	Cop1
403	0.0631236	0.00514944	0.479	0.463	1	0	Usp48
404	0.0636248	0.0325433	0.634	0.599	1	0	Rp9
405	0.064048	0.0585545	0.808	0.743	1	0	Cog5
406	0.0641993	0.0201632	0.494	0.471	1	0	Snx13
407	0.0642237	0.00728469	0.604	0.571	1	0	Rai1
408	0.0643334	0.0412436	0.432	0.396	1	0	Lgals8
409	0.0644013	0.014676	0.289	0.268	1	0	Eif2a
410	0.0648725	0.137513	0.436	0.297	1	0	Mras
411	0.0651243	0.103691	0.918	0.823	1	0	Camk1d
412	0.0656277	0.323674	0.352	0.058	1	0	Mlip
413	0.0660018	0.0202977	0.725	0.692	1	0	Rab11fip3
414	0.0661765	0.0281618	0.606	0.549	1	0	AF529169
415	0.0662051	0.0300375	0.337	0.288	1	0	Ckmt1
416	0.0663416	0.0188428	0.615	0.6	1	0	Lonp2
417	0.0666159	0.0345646	0.674	0.616	1	0	Trappc9
418	0.0666797	0.0188082	0.763	0.756	1	0	Hectd4
419	0.0668048	0.00070704	0.495	0.474	1	0	Psap
420	0.0669097	0.162853	0.403	0.248	1	0	Sh3bp5
421	0.067224	0.0169874	0.386	0.359	1	0	Lmbrd2
422	0.0677373	0.0198016	0.431	0.4	1	0	Casc3
423	0.0681147	0.0397646	0.507	0.467	1	0	2610037D02Rik
424	0.0688727	0.000712905	0.33	0.323	1	0	Tgs1
425	0.0695229	0.018162	0.586	0.557	1	0	Lrpprc
426	0.0707287	0.143687	0.49	0.372	1	0	Mtus1
427	0.0722045	0.00215423	0.607	0.567	1	0	Larp4b
428	0.0728241	0.16346	0.396	0.277	1	0	Gm16267
429	0.0734473	0.0339631	0.551	0.499	1	0	Gabra3
430	0.0741835	0.0200877	0.426	0.387	1	0	Ndel1
431	0.0742071	0.0289938	0.511	0.47	1	0	Mbd2
432	0.0742514	0.00836749	0.496	0.467	1	0	Tcerg1
433	0.0744886	0.35529	0.841	0.573	1	0	Ripor2
434	0.0744988	0.0103234	0.515	0.47	1	0	Mad1l1
435	0.0747762	0.00145409	0.446	0.422	1	0	Agps
436	0.0749453	0.0802438	0.516	0.433	1	0	Wdr20
437	0.0757629	0.021428	0.601	0.572	1	0	Uri1
438	0.0763252	0.0199606	0.323	0.306	1	0	Tsnax
439	0.0766855	0.159781	0.393	0.253	1	0	Hunk
440	0.076851	0.013776	0.634	0.6	1	0	Lmtk2
441	0.0768614	0.0338441	0.376	0.333	1	0	Aktip
442	0.0769297	0.000401687	0.935	0.843	1	0	Shisa6
443	0.0770732	0.0196126	0.366	0.347	1	0	Ago2
444	0.0776767	0.266413	0.622	0.434	1	0	Shank2
445	0.0776784	0.0306488	1	0.995	1	0	Npas3
446	0.0780322	0.0608912	0.451	0.394	1	0	Hlcs
447	0.078376	0.0634842	0.911	0.892	1	0	Baz2b
448	0.0788521	0.0232812	0.58	0.536	1	0	Coro2b
449	0.079019	0.100826	0.408	0.318	1	0	4930445B16Rik
450	0.0791164	0.0302124	0.436	0.396	1	0	Lgmn
451	0.0791737	0.0184509	0.434	0.411	1	0	Stx5a
452	0.0796148	0.11845	0.997	0.995	1	0	Gphn
453	0.0796851	0.00651127	0.334	0.328	1	0	Rab21
454	0.0801154	0.241555	0.27	0.044	1	0	A930001A20Rik
455	0.0806488	0.170794	0.978	0.946	1	0	Glra1
456	0.0813166	0.178912	0.35	0.177	1	0	Cdkl1
457	0.0816185	0.0860569	1	1	1	0	Rbfox1
458	0.0818377	0.0130386	0.78	0.769	1	0	Esyt2
459	0.0820476	0.00182816	0.314	0.302	1	0	Psen1
460	0.0822344	0.046573	0.647	0.59	1	0	Raf1
461	0.0822681	0.13203	0.99	0.976	1	0	Cpeb3
462	0.0827444	0.0068456	0.252	0.233	1	0	A730081D07Rik
463	0.0836015	0.208381	0.454	0.277	1	0	Mef2c
464	0.0840365	0.0106357	0.334	0.314	1	0	Riok1
465	0.0842462	0.105057	0.656	0.552	1	0	Gpm6a
466	0.0842818	0.0323997	0.9	0.894	1	0	Gigyf2
467	0.0842881	0.009339	0.887	0.882	1	0	Bcas3
468	0.0844621	0.0394355	0.448	0.403	1	0	Sdha
469	0.0847371	0.0153257	0.415	0.389	1	0	Stx7
470	0.0867939	0.00358627	0.407	0.397	1	0	Dpp8
471	0.0868706	0.0165473	0.431	0.403	1	0	Sap130
472	0.0870966	0.0718358	0.324	0.25	1	0	Gnpat
473	0.087259	0.0241788	0.316	0.29	1	0	Flvcr1
474	0.0880929	0.298172	0.363	0.067	1	0	Colq
475	0.0881062	0.00368448	0.53	0.49	1	0	Rab3gap1
476	0.0881972	0.0480444	0.582	0.535	1	0	Arhgef7
477	0.0881996	0.0844966	0.649	0.577	1	0	Zdhhc20
478	0.0882733	0.166357	0.894	0.838	1	0	Qk
479	0.0883294	0.0350094	0.325	0.287	1	0	Trafd1
480	0.0883907	0.0107659	0.304	0.29	1	0	Ube2j1
481	0.0889023	0.0442758	0.723	0.688	1	0	Nsmce2
482	0.0896908	0.000565545	0.304	0.292	1	0	Tubgcp5
483	0.089818	0.03127	0.587	0.56	1	0	Abl2
484	0.0899902	0.0471332	0.438	0.387	1	0	Slc7a6
485	0.0901582	0.0964188	0.286	0.188	1	0	Sycp3
486	0.0913326	0.00481809	0.361	0.345	1	0	Rgs20
487	0.0914617	0.00269187	0.467	0.447	1	0	Ndufs1
488	0.0916232	0.011312	0.624	0.609	1	0	Rc3h1
489	0.0920182	0.047873	0.438	0.38	1	0	Pigu
490	0.0923886	0.0303174	0.413	0.36	1	0	Dpy19l4
491	0.0928523	0.0102579	0.322	0.31	1	0	Pdzd8
492	0.0929142	0.0861302	0.478	0.389	1	0	Sox11
493	0.0931268	0.03858	0.53	0.503	1	0	Ptpn11
494	0.0931667	0.160251	0.436	0.273	1	0	Faah
495	0.093202	0.291749	0.875	0.748	1	0	Nav3
496	0.0934222	0.03595	0.361	0.321	1	0	Erlec1
497	0.0935814	0.00366601	0.335	0.328	1	0	Lonrf2
498	0.0941425	0.264482	0.36	0.123	1	0	A830019P07Rik
499	0.094281	0.0725058	0.411	0.327	1	0	Cstf2
500	0.0945308	0.0655637	0.641	0.557	1	0	Galnt9
501	0.0946092	0.00584873	0.377	0.364	1	0	Nck1
502	0.0949903	0.0206928	0.83	0.797	1	0	Cabp1
503	0.0954662	0.138903	0.704	0.607	1	0	Lrp8
504	0.0957197	0.058516	0.544	0.481	1	0	Smim14
505	0.0965358	0.100906	0.394	0.299	1	0	Chchd7
506	0.0973388	0.0192041	0.708	0.654	1	0	Brwd1
507	0.0973853	0.00968292	0.513	0.469	1	0	Bbs9
508	0.0975238	0.0185416	0.547	0.513	1	0	Dip2a
509	0.0976446	0.0131201	0.429	0.395	1	0	Xrcc6
510	0.0977752	0.00890315	0.578	0.554	1	0	Ppp2r2c
511	0.0979278	0.0278121	0.858	0.834	1	0	Vwa8
512	0.0982136	0.182829	0.691	0.566	1	0	Etfa
513	0.0983832	0.0236858	0.43	0.388	1	0	Faxc
514	0.0983948	0.0287806	0.526	0.487	1	0	4931406P16Rik
515	0.0988848	0.0137053	0.278	0.269	1	0	Tmem87b
516	0.0992515	0.0197696	0.346	0.316	1	0	Zdhhc18
517	0.0998642	0.000957515	0.413	0.403	1	0	Prkdc
518	8.44509e-18	0.9121	1	0.801	1.81206e-13	1	Creb5
519	5.98437e-15	0.794739	0.948	0.378	1.28407e-10	1	Nrp2
520	1.90461e-14	0.795535	0.986	0.604	4.08672e-10	1	Gulp1
521	5.95253e-14	0.616028	0.768	0.307	1.27723e-09	1	Arhgap31
522	2.76649e-13	0.753442	0.998	0.784	5.93606e-09	1	Kif26b
523	1.80043e-12	0.79299	0.916	0.333	3.86319e-08	1	Samd5
524	3.93471e-12	0.785785	1	0.903	8.44271e-08	1	Kcnd2
525	5.08867e-12	0.662823	0.642	0.107	1.09188e-07	1	1700030N03Rik
526	1.43236e-11	0.512157	1	1	3.07341e-07	1	Dab1
527	1.95701e-10	0.576035	0.994	0.832	4.19916e-06	1	Shisa6
528	2.44576e-10	0.694525	0.998	0.808	5.24788e-06	1	Lgr5
529	2.62137e-10	0.684451	0.855	0.343	5.62468e-06	1	Cdh11
530	5.04763e-10	0.570694	0.699	0.325	1.08307e-05	1	Ltbp1
531	6.27366e-10	0.717904	0.986	0.691	1.34614e-05	1	Slc8a1
532	2.74666e-09	0.682134	0.955	0.523	5.89352e-05	1	Plekhg1
533	3.22325e-09	0.439587	1	0.981	6.91613e-05	1	Pcdh7
534	4.12638e-09	0.79409	0.953	0.403	8.85398e-05	1	Sema3c
535	7.28178e-09	0.458601	1	0.977	0.000156245	1	Rgs6
536	8.09388e-09	0.986881	0.993	0.467	0.00017367	1	Klhl1
537	2.46727e-08	0.563896	0.805	0.328	0.000529402	1	Sncaip
538	4.56381e-08	0.614737	0.802	0.251	0.000979258	1	Otof
539	4.87353e-08	0.597049	0.999	0.883	0.00104571	1	Pde4b
540	6.41772e-08	0.457861	0.98	0.879	0.00137705	1	Hs3st5
541	9.37409e-08	0.520881	0.897	0.54	0.0020114	1	Rai14
542	9.93973e-08	0.0507903	1	1	0.00213277	1	Fgf14
543	9.95746e-08	0.454585	0.807	0.452	0.00213657	1	Col4a2
544	1.66647e-07	0.434522	0.879	0.652	0.00357574	1	Prr16
545	2.34685e-07	0.572593	0.562	0.177	0.00503564	1	D5Ertd615e
546	2.56084e-07	0.605689	0.939	0.582	0.0054948	1	Dock10
547	3.03156e-07	0.494375	0.853	0.432	0.00650483	1	Stac
548	3.6648e-07	0.702373	0.692	0.224	0.00786355	1	Hs3st4
549	5.1365e-07	0.588304	0.991	0.772	0.0110214	1	Htr1f
550	8.24149e-07	0.503611	0.777	0.337	0.0176838	1	Cacng3
551	1.15654e-06	0.494424	0.898	0.593	0.0248158	1	Nrip1
552	1.29577e-06	0.748944	0.607	0.151	0.0278034	1	Dkk2
553	1.43372e-06	0.633729	0.987	0.746	0.0307633	1	Robo2
554	1.61027e-06	0.434754	0.894	0.627	0.0345515	1	Pcnx
555	2.58278e-06	0.598812	0.878	0.442	0.0554186	1	Mthfd1l
556	4.5654e-06	0.361871	0.601	0.266	0.0979598	1	Col4a1
557	5.16478e-06	0.573779	1	0.933	0.110821	1	Ryr3
558	9.47437e-06	0.574765	1	0.996	0.203292	1	Lrrtm4
559	1.13679e-05	0.536609	0.999	0.86	0.243922	1	Cacna2d1
560	1.39076e-05	0.487402	1	0.998	0.298415	1	Grip1
561	1.39252e-05	0.437586	0.837	0.482	0.298793	1	Slc44a5
562	1.42703e-05	0.433983	0.968	0.772	0.306198	1	Pkp4
563	1.71588e-05	0.416391	0.993	0.932	0.368176	1	March11
564	1.92609e-05	0.0100761	0.927	0.93	0.413281	1	Gpr158
565	2.15009e-05	0.321807	0.569	0.207	0.461345	1	Rab15
566	2.38642e-05	0.00186373	0.686	0.665	0.512054	1	Krit1
567	2.38896e-05	0.0136463	0.999	0.999	0.512599	1	Map2
568	3.08411e-05	0.462186	0.487	0.135	0.661758	1	Gm48749
569	3.12628e-05	0.59837	0.996	0.804	0.670806	1	Pam
570	3.20289e-05	0.489472	0.961	0.721	0.687245	1	Tspan18
571	3.715e-05	0.386839	0.996	0.94	0.797127	1	Cntnap5b
572	4.2951e-05	0.394268	0.91	0.669	0.9216	1	Gabrg3
573	6.4137e-05	0.454402	0.741	0.483	1	1	Gria1
574	7.22992e-05	0.0228867	0.959	0.951	1	1	Kansl1
575	8.07639e-05	0.462205	0.632	0.194	1	1	Sash1
576	9.62313e-05	0.452412	0.839	0.455	1	1	Xylt1
577	0.000100833	0.00494763	0.959	0.959	1	1	Chd9
578	0.000105019	0.0204058	0.748	0.726	1	1	Diaph2
579	0.000113826	0.326547	0.825	0.562	1	1	Ret
580	0.000125739	0.391616	0.66	0.248	1	1	Atp2b4
581	0.000140583	0.432415	0.747	0.452	1	1	Cntnap4
582	0.000157599	0.429257	0.954	0.683	1	1	Grm8
583	0.000158797	0.102216	0.998	0.993	1	1	Ube2e2
584	0.000171218	0.607081	0.883	0.602	1	1	Prkg1
585	0.000177036	0.341718	0.579	0.326	1	1	Rnf220
586	0.00023613	0.0308309	0.989	0.98	1	1	Luc7l2
587	0.00024307	0.050623	0.907	0.895	1	1	Acyp2
588	0.000269449	0.446941	0.918	0.704	1	1	Cdh13
589	0.000313863	0.442489	0.7	0.338	1	1	Ncald
590	0.000338032	0.296505	1	0.995	1	1	Epb41l3
591	0.000362419	0.0361737	0.761	0.746	1	1	Kmt2e
592	0.000368588	0.0420348	0.9	0.872	1	1	Tango2
593	0.000372661	0.307343	0.6	0.303	1	1	Cpne8
594	0.000415319	0.0573942	0.896	0.874	1	1	Dnajc6
595	0.000415557	0.0267642	0.562	0.51	1	1	Mroh1
596	0.000416335	0.406044	0.537	0.176	1	1	Col27a1
597	0.000431371	0.33452	0.818	0.523	1	1	Zfp536
598	0.000462824	0.000636443	0.374	0.35	1	1	Mipol1
599	0.000498702	0.0622851	0.999	0.998	1	1	Ccser1
600	0.000512756	0.181362	0.753	0.639	1	1	Olfm2
601	0.00055747	0.0519022	1	1	1	1	Pcdh9
602	0.000557732	0.0069112	0.906	0.896	1	1	Cit
603	0.00058224	0.368256	0.999	0.969	1	1	Galnt13
604	0.000596257	0.0251372	1	0.999	1	1	Dpp6
605	0.00060707	0.353522	0.865	0.602	1	1	Nup93
606	0.000632246	0.259087	0.526	0.317	1	1	Glis1
607	0.000636525	0.0707292	0.998	0.997	1	1	Ppfia2
608	0.000639169	0.013655	0.627	0.591	1	1	Rnf38
609	0.000651685	0.547952	0.909	0.594	1	1	Gm32647
610	0.000658789	0.0715804	1	0.999	1	1	Fgf12
611	0.000708544	0.389631	0.998	0.897	1	1	Opcml
612	0.00071251	0.141055	0.523	0.381	1	1	Cntn2
613	0.000724275	0.319036	0.353	0.089	1	1	Oprm1
614	0.000734239	0.0821032	0.987	0.976	1	1	Rere
615	0.000814536	0.111117	1	1	1	1	Nrg3
616	0.000839216	0.302863	0.891	0.704	1	1	Kcnk10
617	0.000866944	0.00334908	0.865	0.845	1	1	Ankrd12
618	0.000911229	0.0134559	0.435	0.419	1	1	Rab11fip2
619	0.000943099	0.0366631	0.946	0.94	1	1	Snap91
620	0.000998797	0.0238429	0.856	0.844	1	1	Rufy3
621	0.00100443	0.277607	0.763	0.539	1	1	Plcl2
622	0.00100475	0.00657733	0.991	0.986	1	1	4930402H24Rik
623	0.00109646	0.00081951	0.937	0.889	1	1	Zbtb20
624	0.00115113	0.0217307	0.998	0.994	1	1	Hcn1
625	0.0011967	0.435744	0.998	0.963	1	1	Brinp3
626	0.00119704	0.0117913	0.852	0.836	1	1	Vwa8
627	0.0012562	0.321114	0.734	0.424	1	1	Nwd2
628	0.00129698	0.0146683	0.485	0.454	1	1	Smg7
629	0.00137279	0.0478837	0.537	0.497	1	1	Tmem184b
630	0.00140268	0.0315932	0.504	0.466	1	1	Tcerg1
631	0.00145645	0.263694	0.61	0.367	1	1	Tpm1
632	0.00153742	0.00130878	0.476	0.466	1	1	Gripap1
633	0.00175112	0.45198	0.926	0.709	1	1	Cdk14
634	0.00180872	0.380713	0.618	0.269	1	1	Slc16a10
635	0.00181459	0.458348	0.641	0.232	1	1	Prkd1
636	0.00186315	0.0305622	0.399	0.364	1	1	Pcsk7
637	0.00212641	0.00854933	0.506	0.473	1	1	Tmem57
638	0.00218458	0.0593909	1	0.997	1	1	Rgs7
639	0.00220505	0.230971	0.608	0.39	1	1	Ski
640	0.00221405	0.00127982	0.872	0.823	1	1	Kcnn2
641	0.0022257	0.00504586	0.61	0.595	1	1	Slc25a36
642	0.00238765	0.324993	0.605	0.283	1	1	Prima1
643	0.00248762	0.161496	0.524	0.341	1	1	Whrn
644	0.00249387	0.0656923	0.93	0.896	1	1	Fam49b
645	0.00276742	0.282545	0.572	0.308	1	1	Adra1b
646	0.00278997	0.222996	0.518	0.278	1	1	Hhipl1
647	0.00294295	0.0337315	0.422	0.378	1	1	Ccdc58
648	0.00306252	0.0363868	0.917	0.905	1	1	Ankrd17
649	0.00308491	0.00848356	0.736	0.728	1	1	Lnpep
650	0.00330675	0.378753	0.97	0.861	1	1	Slco3a1
651	0.00337157	0.412019	0.948	0.719	1	1	Htr2a
652	0.00337616	0.0685848	0.518	0.463	1	1	Cltb
653	0.0035752	0.0849896	0.994	0.986	1	1	Syne1
654	0.00368484	0.0028311	0.761	0.717	1	1	Dync1i2
655	0.0037154	0.462064	0.863	0.574	1	1	Pbx3
656	0.00381502	0.386961	0.998	0.96	1	1	Nebl
657	0.00384955	0.23748	0.791	0.608	1	1	Khdrbs3
658	0.0038765	0.0236296	0.657	0.616	1	1	Ttc17
659	0.00389575	0.218157	0.591	0.444	1	1	Cdh7
660	0.00407113	0.0555773	0.856	0.811	1	1	Fam172a
661	0.00417275	0.0758925	0.98	0.921	1	1	Gabrb1
662	0.00438541	0.0874587	0.958	0.943	1	1	Exoc4
663	0.00454521	0.00370816	0.904	0.889	1	1	Klf12
664	0.0048149	0.237218	0.841	0.64	1	1	Tmod1
665	0.00489276	0.0493678	0.577	0.509	1	1	Zfp654
666	0.00494989	0.422835	0.98	0.908	1	1	Pid1
667	0.00501175	0.0190799	0.495	0.463	1	1	Drg1
668	0.00508824	0.0415093	0.775	0.707	1	1	Syn3
669	0.00520912	0.0256014	0.368	0.341	1	1	Gramd4
670	0.00521014	0.371042	0.993	0.94	1	1	Rasgef1b
671	0.0052473	0.504153	0.766	0.582	1	1	Alcam
672	0.0052771	0.0341528	0.549	0.515	1	1	Nfx1
673	0.00538881	0.417864	0.988	0.839	1	1	Pitpnc1
674	0.00563727	0.0524324	0.866	0.831	1	1	Zfp462
675	0.00604376	0.0319938	0.634	0.552	1	1	Dchs2
676	0.00618116	0.0176814	0.659	0.623	1	1	Elp4
677	0.00621474	0.0223136	0.387	0.35	1	1	Uchl3
678	0.00631785	0.00642226	0.358	0.331	1	1	Gm1604a
679	0.00636955	0.0562891	0.998	0.996	1	1	Park2
680	0.00650915	0.0116607	0.689	0.677	1	1	Bmpr2
681	0.00652721	0.0198856	0.715	0.682	1	1	Ktn1
682	0.00660767	0.224507	0.64	0.448	1	1	Nedd9
683	0.00672592	0.00934097	0.513	0.488	1	1	Smim14
684	0.00681302	0.00575522	0.811	0.813	1	1	Chka
685	0.00686736	0.0694161	0.449	0.38	1	1	Hibadh
686	0.00693451	0.30399	0.994	0.889	1	1	Kcnip1
687	0.00700757	0.0135683	0.577	0.545	1	1	Trappc8
688	0.00706531	0.00629314	0.706	0.677	1	1	Snrnp48
689	0.00707465	0.025653	0.863	0.831	1	1	Kif5a
690	0.00722327	0.0520794	0.773	0.732	1	1	Amy1
691	0.0073916	0.0177353	0.637	0.6	1	1	Ttc28
692	0.00748551	0.054121	0.995	0.985	1	1	Pclo
693	0.0075231	0.0524578	0.716	0.67	1	1	Ndfip1
694	0.00781511	0.342096	0.994	0.942	1	1	Gfra1
695	0.00790741	0.0370364	0.932	0.914	1	1	Faf1
696	0.00793523	0.345671	0.876	0.663	1	1	Cers6
697	0.008058	0.0239047	0.328	0.3	1	1	Phrf1
698	0.00853715	0.0128617	0.993	0.985	1	1	Grid1
699	0.0086513	0.141546	0.551	0.395	1	1	Kcnk9
700	0.00883579	0.299003	0.55	0.281	1	1	Pcdh10
701	0.00933224	0.0228168	0.621	0.576	1	1	Nmt2
702	0.00933672	0.026692	0.435	0.375	1	1	Lcorl
703	0.00937254	0.0203922	0.92	0.869	1	1	Specc1
704	0.00949156	0.326072	0.909	0.758	1	1	Cblb
705	0.00953904	0.469006	0.742	0.403	1	1	Gm30382
706	0.00955109	0.224044	0.471	0.249	1	1	Acat2
707	0.00983017	0.226799	0.668	0.513	1	1	Gm15155
708	0.00984358	0.0146166	0.423	0.382	1	1	Arfgap3
709	0.00992357	0.0194121	0.633	0.604	1	1	Acin1
710	0.0102484	0.369943	1	0.999	1	1	Adgrb3
711	0.0103141	0.00962858	0.511	0.475	1	1	Smc6
712	0.0103272	0.00110325	0.594	0.585	1	1	Phf20
713	0.0103557	0.0275245	0.777	0.753	1	1	Smg6
714	0.0104561	0.00277428	0.438	0.431	1	1	Tmem55a
715	0.0106509	0.359918	0.719	0.393	1	1	Vwc2
716	0.0109138	0.285255	0.523	0.252	1	1	Adamts3
717	0.0109204	0.00522879	0.931	0.93	1	1	Hivep2
718	0.0109745	0.0393821	0.732	0.678	1	1	4930578G10Rik
719	0.0110906	0.280734	0.284	0.076	1	1	Lmo7
720	0.0111353	0.0371535	0.726	0.655	1	1	5031439G07Rik
721	0.0114338	0.415047	1	0.964	1	1	Inpp4b
722	0.0115242	0.0404254	0.481	0.427	1	1	Myh14
723	0.0116315	0.405267	0.872	0.578	1	1	Ppargc1a
724	0.012095	0.0302035	0.612	0.575	1	1	Tsc22d2
725	0.0121457	0.0465405	1	0.994	1	1	Nkain2
726	0.0121883	0.0351555	0.476	0.445	1	1	Ppme1
727	0.0127991	0.021525	0.411	0.372	1	1	Mfap3
728	0.0128762	0.0457612	0.801	0.753	1	1	Ttll7
729	0.0129806	0.0131604	0.343	0.326	1	1	Acsl1
730	0.0129963	0.00492174	0.467	0.453	1	1	Pdpk1
731	0.0133786	0.0310886	0.51	0.466	1	1	Sgce
732	0.0137304	0.0152502	0.469	0.434	1	1	Sez6l2
733	0.0138766	0.0294889	0.445	0.39	1	1	Iqcb1
734	0.0139781	0.0309929	0.774	0.763	1	1	Map2k4
735	0.0140785	0.0108186	0.612	0.604	1	1	Atp9a
736	0.0141102	0.0438906	0.725	0.682	1	1	Map7d2
737	0.0142192	0.025255	0.635	0.621	1	1	Dzip3
738	0.0142984	0.292169	0.526	0.259	1	1	Colgalt2
739	0.0147933	0.0101982	0.889	0.881	1	1	Bcas3
740	0.0151864	0.0451372	0.814	0.782	1	1	Sorbs1
741	0.0155302	0.32538	0.794	0.564	1	1	Pak1
742	0.0156439	0.0465275	0.669	0.63	1	1	Prickle2
743	0.0158007	0.0319608	0.63	0.587	1	1	Rngtt
744	0.0158145	0.0161639	0.559	0.523	1	1	Tulp3
745	0.0158534	0.017727	0.907	0.893	1	1	Baz2b
746	0.0159372	0.473509	0.853	0.567	1	1	Palld
747	0.01595	0.107657	0.993	0.969	1	1	Mbnl2
748	0.0160252	0.0283957	0.645	0.609	1	1	Rsrc1
749	0.0162653	0.0306787	0.444	0.405	1	1	Atp5a1
750	0.0162866	0.000389692	0.906	0.887	1	1	Nr6a1
751	0.0163094	0.0018605	0.335	0.312	1	1	Snx2
752	0.0167122	0.0326804	0.512	0.493	1	1	Abhd17b
753	0.0168057	0.0382745	0.387	0.34	1	1	Orc3
754	0.017341	0.0278085	0.634	0.612	1	1	Ccar1
755	0.0175254	0.00319201	0.72	0.699	1	1	Fam222b
756	0.0176008	0.0270072	0.471	0.449	1	1	Bmt2
757	0.0177054	0.00378132	0.389	0.359	1	1	Uty
758	0.017994	0.00522995	0.592	0.593	1	1	Xpo7
759	0.0180744	0.0202577	0.257	0.227	1	1	Yipf1
760	0.018166	0.0123687	0.728	0.684	1	1	Mmp16
761	0.0182732	0.00767753	0.496	0.462	1	1	Baz1b
762	0.0183961	0.00930069	0.671	0.646	1	1	Atrn
763	0.0189899	0.305479	0.394	0.143	1	1	Itga8
764	0.0195217	0.0407575	0.463	0.402	1	1	Lingo1
765	0.019665	0.0227835	0.675	0.652	1	1	Thoc2
766	0.0197424	0.0147675	0.369	0.35	1	1	Polr2a
767	0.0200162	0.0436255	0.598	0.55	1	1	Frs2
768	0.0203986	0.0393102	0.846	0.8	1	1	Stag1
769	0.0208588	0.0487241	0.601	0.556	1	1	Nipal2
770	0.0209883	0.000591916	0.356	0.342	1	1	Usp36
771	0.0212146	0.0298206	0.966	0.937	1	1	Ppp3ca
772	0.0213162	0.0191029	0.47	0.456	1	1	Prpf6
773	0.021748	0.0745942	0.939	0.903	1	1	Jakmip1
774	0.0220867	0.00720989	0.567	0.551	1	1	AC165953.2
775	0.0221933	0.00603123	0.539	0.521	1	1	Larp1
776	0.0222186	0.0361737	0.549	0.501	1	1	Gabra3
777	0.0222715	0.0753786	0.57	0.505	1	1	Slc38a2
778	0.0226247	0.0923015	1	1	1	1	Ctnnd2
779	0.0227823	0.0412952	0.467	0.409	1	1	Ncoa5
780	0.0229047	0.0250611	0.369	0.342	1	1	Atg3
781	0.023226	0.00360642	0.634	0.604	1	1	Atp2b3
782	0.023279	0.0055255	0.407	0.397	1	1	Prpf39
783	0.0236833	0.117615	0.785	0.709	1	1	Micu1
784	0.024023	0.0366341	0.462	0.428	1	1	Mapk9
785	0.0241979	0.247323	0.339	0.108	1	1	Serpine2
786	0.0242101	0.0510145	0.55	0.477	1	1	Rab28
787	0.0242647	0.313521	1	0.987	1	1	Frmd5
788	0.0244601	0.359389	0.985	0.867	1	1	Ncam1
789	0.0245258	0.037993	0.43	0.378	1	1	Mrps9
790	0.0246153	0.0226152	0.468	0.434	1	1	Sort1
791	0.0246286	0.060595	0.585	0.526	1	1	Tmx4
792	0.0248605	0.0773987	0.72	0.661	1	1	Zfp398
793	0.0249022	0.0170066	0.508	0.479	1	1	Ranbp10
794	0.0252833	0.0891726	0.649	0.612	1	1	Sdk1
795	0.0253148	0.0314722	0.327	0.302	1	1	Adss
796	0.0261562	0.0115254	0.481	0.447	1	1	Rictor
797	0.0262959	0.0307127	0.54	0.496	1	1	Atl1
798	0.0264804	0.0429857	0.491	0.448	1	1	March4
799	0.0264967	0.0162994	0.558	0.52	1	1	Klf7
800	0.0266422	0.045505	0.341	0.313	1	1	Nagk
801	0.0266703	0.0199815	0.529	0.481	1	1	Usp14
802	0.0269884	0.00650721	0.39	0.372	1	1	Phf12
803	0.0270577	0.00226922	0.334	0.327	1	1	Dot1l
804	0.0271411	0.0602071	0.431	0.354	1	1	Ppfia4
805	0.0274302	0.00322079	0.77	0.741	1	1	Arglu1
806	0.0275474	0.0327973	0.479	0.431	1	1	Cdip1
807	0.0276193	0.00358049	0.506	0.478	1	1	Dlst
808	0.0277849	0.0439352	0.411	0.349	1	1	Esf1
809	0.0279277	0.032078	0.318	0.281	1	1	Slc4a1ap
810	0.0281813	0.32987	0.676	0.423	1	1	Hcrtr2
811	0.0283645	0.272665	0.911	0.69	1	1	Pappa
812	0.0283656	0.0345212	0.773	0.743	1	1	Akap9
813	0.0284257	0.374802	0.726	0.405	1	1	Azin2
814	0.0284578	0.127729	0.951	0.917	1	1	Nalcn
815	0.0287536	0.0170839	0.769	0.748	1	1	Tecr
816	0.0288577	0.0393787	0.689	0.643	1	1	Syt11
817	0.0291897	0.0312949	0.328	0.279	1	1	Nudt5
818	0.0292717	0.0338198	0.481	0.437	1	1	Fyttd1
819	0.0293016	0.322547	0.567	0.343	1	1	Gm11417
820	0.0293518	0.18486	0.749	0.625	1	1	Gnal
821	0.0293842	0.0497636	0.54	0.487	1	1	Ndfip2
822	0.0293912	0.00133553	0.461	0.438	1	1	Ext2
823	0.0294524	0.0349744	0.342	0.318	1	1	Senp8
824	0.029514	0.031459	0.611	0.557	1	1	Bicdl1
825	0.0296691	0.218169	0.626	0.426	1	1	Smad4
826	0.0296738	0.0137445	0.774	0.741	1	1	Dpysl2
827	0.0297733	0.00107876	0.771	0.723	1	1	Kdm4c
828	0.0300754	0.000334331	0.691	0.683	1	1	Nipbl
829	0.0305394	0.0228105	0.442	0.404	1	1	Vps9d1
830	0.0306782	0.0146526	0.699	0.695	1	1	Gapvd1
831	0.0307937	0.0310372	0.353	0.306	1	1	Hook2
832	0.0311005	0.0739093	0.642	0.548	1	1	Ranbp17
833	0.0312155	0.0199001	0.394	0.365	1	1	Ndufaf7
834	0.0312686	0.507407	0.804	0.43	1	1	Slc35f4
835	0.0316198	0.0784283	0.467	0.396	1	1	Dnaja2
836	0.0316866	0.0623749	0.591	0.532	1	1	Tbck
837	0.0320003	0.0793119	0.784	0.714	1	1	Copg2
838	0.0320936	0.0198581	0.569	0.538	1	1	Ddx50
839	0.032097	0.000250551	0.766	0.746	1	1	Trip12
840	0.0321765	0.00135724	0.458	0.421	1	1	Slc9a1
841	0.0322584	0.22124	0.756	0.617	1	1	Grk5
842	0.0337327	0.0372035	0.574	0.523	1	1	Exoc5
843	0.0338659	0.0228318	0.349	0.307	1	1	Ywhaq
844	0.0339136	0.0536606	0.6	0.541	1	1	Arhgef9
845	0.0341982	0.0413277	0.416	0.358	1	1	Prkar2a
846	0.0342664	0.0128099	0.413	0.386	1	1	Stk40
847	0.0343081	0.259794	0.928	0.787	1	1	March3
848	0.0344686	0.0683852	0.999	0.966	1	1	Mast4
849	0.0345212	0.0168755	0.41	0.384	1	1	Rbm27
850	0.0347882	0.00574882	0.523	0.503	1	1	Metap1d
851	0.0351005	0.0213096	0.45	0.41	1	1	Scaf4
852	0.0351019	0.0373475	0.453	0.399	1	1	Sap130
853	0.0351507	0.0531893	0.579	0.52	1	1	Plekha1
854	0.0351703	0.0190984	0.424	0.41	1	1	Golga1
855	0.0352749	0.0716174	0.379	0.309	1	1	Mrps5
856	0.0356221	0.000649854	0.458	0.442	1	1	Pum2
857	0.0359071	0.0604861	0.494	0.416	1	1	Mff
858	0.0364029	0.0451205	0.458	0.371	1	1	Slc4a4
859	0.0367856	0.189157	0.543	0.34	1	1	Adamtsl3
860	0.0368276	0.0362574	0.382	0.349	1	1	Vps37a
861	0.0368686	0.00430702	0.676	0.665	1	1	Fam13b
862	0.036929	0.00863373	0.848	0.825	1	1	Ambra1
863	0.0374026	0.201259	0.408	0.203	1	1	Tmeff1
864	0.0374623	0.00634889	0.816	0.791	1	1	Dtnb
865	0.0377683	0.02744	0.648	0.595	1	1	Fbxw7
866	0.0377708	0.0140148	0.593	0.559	1	1	Rab2a
867	0.0378212	0.323605	0.789	0.637	1	1	Dach1
868	0.0382913	0.00982071	0.522	0.508	1	1	Arid4a
869	0.0383379	0.25423	0.653	0.439	1	1	Frmd4b
870	0.0386121	0.0629628	0.689	0.601	1	1	Aff2
871	0.0386629	0.00650288	0.421	0.404	1	1	Trip4
872	0.0391301	0.197505	0.375	0.17	1	1	Arhgef3
873	0.0395008	0.0165229	0.941	0.931	1	1	Scn8a
874	0.0395954	0.309811	0.952	0.858	1	1	Pard3
875	0.0397038	0.0240602	0.471	0.421	1	1	Rbbp6
876	0.0400187	0.0108485	0.495	0.467	1	1	Prkacb
877	0.0401118	0.00213639	0.522	0.514	1	1	Kdm5b
878	0.0406996	0.275474	0.998	0.979	1	1	Tnik
879	0.0407238	0.00257592	0.639	0.636	1	1	Senp6
880	0.0407422	0.0881477	0.998	0.995	1	1	Kcnma1
881	0.0408827	0.0211415	0.761	0.754	1	1	Cog5
882	0.0409884	0.18499	0.666	0.447	1	1	Chst8
883	0.0412125	0.0272034	0.291	0.258	1	1	Rab5a
884	0.0413904	0.0462923	0.351	0.306	1	1	Gm26518
885	0.0414047	0.0215072	0.748	0.75	1	1	Zranb2
886	0.041523	0.169313	0.996	0.981	1	1	Pak3
887	0.0415642	0.125711	0.974	0.899	1	1	Phactr1
888	0.0419298	0.0033803	0.924	0.905	1	1	Reep1
889	0.0420057	0.0133661	0.419	0.395	1	1	Capn7
890	0.0422076	0.310208	0.484	0.17	1	1	Kcnj6
891	0.042534	0.084498	0.932	0.889	1	1	Atxn1
892	0.0433604	0.0190988	0.497	0.455	1	1	Mapkapk2
893	0.0437204	0.025522	0.959	0.931	1	1	Atrnl1
894	0.0440377	0.0404742	0.512	0.444	1	1	Nipa1
895	0.0443378	0.0182403	0.77	0.751	1	1	Dmxl1
896	0.0444456	3.22163e-05	0.545	0.511	1	1	Tbce
897	0.0445882	0.00752084	0.538	0.509	1	1	Taf1
898	0.0447285	0.0128905	0.329	0.301	1	1	Gm26782
899	0.0448772	0.0131732	0.449	0.408	1	1	Abcd3
900	0.0448863	0.0604975	0.74	0.679	1	1	Atp11b
901	0.0455702	0.0546302	0.443	0.397	1	1	Gm15738
902	0.0464737	0.0355379	0.435	0.398	1	1	Rnf14
903	0.0464976	0.296639	0.591	0.263	1	1	Adamts16
904	0.0465307	0.0154098	0.535	0.501	1	1	Map4k5
905	0.0472537	0.00867242	0.415	0.389	1	1	Zfand6
906	0.0472984	0.0242165	0.422	0.392	1	1	Slc7a6
907	0.0473274	0.0927662	0.906	0.855	1	1	Dnmt3a
908	0.0474429	0.0215346	0.399	0.354	1	1	Ctdspl2
909	0.0475814	0.00976426	0.597	0.569	1	1	Snapc3
910	0.0476601	0.178258	0.699	0.516	1	1	Pdlim7
911	0.0477673	0.0641755	0.68	0.612	1	1	Ndufs4
912	0.0479857	0.027377	0.672	0.641	1	1	Kcmf1
913	0.0480634	0.00667824	0.322	0.31	1	1	Gclm
914	0.0483927	0.0132669	0.407	0.384	1	1	Thrap3
915	0.0484647	0.0417171	0.651	0.596	1	1	Csrnp3
916	0.0489791	0.00141507	0.368	0.367	1	1	Ints3
917	0.0491079	0.0366288	0.495	0.427	1	1	Khdrbs1
918	0.0493256	0.0114694	0.516	0.473	1	1	Rev1
919	0.0495919	0.0277896	0.329	0.306	1	1	Frmd6
920	0.0496942	0.020684	0.361	0.342	1	1	Fbxo38
921	0.0498326	0.016703	0.435	0.408	1	1	Cep164
922	0.0501622	0.0145419	0.396	0.369	1	1	Srsf5
923	0.0501894	0.0157	0.313	0.3	1	1	Stard7
924	0.0508063	0.272597	0.66	0.448	1	1	Gabrb2
925	0.0509588	0.0204048	0.63	0.63	1	1	Dcaf5
926	0.0513628	0.0119091	0.305	0.289	1	1	Pcgf3
927	0.0517744	0.0309494	0.706	0.65	1	1	Spata7
928	0.0520339	0.0953619	1	1	1	1	Snhg11
929	0.0529499	0.0023712	0.508	0.494	1	1	Slc25a27
930	0.0532126	0.160766	1	0.978	1	1	Etl4
931	0.0533314	0.00481463	0.559	0.53	1	1	Shank1
932	0.0536874	0.0754458	0.621	0.523	1	1	Pde3b
933	0.0537206	0.0516007	0.965	0.938	1	1	Hdac9
934	0.0537821	0.0529738	0.916	0.874	1	1	Atp2b1
935	0.0545625	0.0447372	0.362	0.313	1	1	Agrp
936	0.0553989	0.0244979	0.354	0.327	1	1	Ogfod1
937	0.055497	0.000982164	0.312	0.319	1	1	Tex2
938	0.0557871	0.0552922	0.621	0.545	1	1	Zc2hc1a
939	0.0565284	0.0383976	0.361	0.326	1	1	Las1l
940	0.0571552	0.022833	0.679	0.667	1	1	Xpr1
941	0.0582284	0.0446277	0.979	0.97	1	1	Adam23
942	0.0584432	0.16584	0.884	0.778	1	1	Lin7a
943	0.0585104	0.0407428	0.403	0.35	1	1	Atp6v0a2
944	0.0590153	0.0169687	0.954	0.944	1	1	Atp2b2
945	0.0602127	0.0234216	0.728	0.697	1	1	Arhgap35
946	0.0602211	0.0224799	0.478	0.463	1	1	Lars
947	0.0602762	0.0089427	0.365	0.351	1	1	Ccl25
948	0.060512	0.0401992	0.411	0.37	1	1	Serpinb6a
949	0.0606907	0.0512933	0.631	0.553	1	1	Smurf2
950	0.0610525	0.0152433	0.416	0.39	1	1	Smarcad1
951	0.0612251	0.0211345	0.327	0.295	1	1	Chmp4b
952	0.0612728	0.013753	0.404	0.377	1	1	Sugp1
953	0.0614968	0.00876266	0.293	0.29	1	1	1600010M07Rik
954	0.0619766	0.138223	1	1	1	1	Frmd4a
955	0.0620855	0.00120339	0.53	0.493	1	1	Zdhhc17
956	0.0621204	0.0218913	0.385	0.343	1	1	Lztfl1
957	0.0628469	0.0257945	0.451	0.417	1	1	Hspa4
958	0.0631195	0.0932111	0.764	0.613	1	1	Esrrb
959	0.0632385	0.0086512	0.338	0.324	1	1	Tmem246
960	0.0636289	0.0224114	0.814	0.791	1	1	Ankrd11
961	0.063689	0.0583522	0.953	0.933	1	1	Tjp1
962	0.0636906	0.500794	0.894	0.363	1	1	Pard3b
963	0.0639904	0.0564468	0.68	0.627	1	1	Ankib1
964	0.0641506	0.00689835	0.892	0.872	1	1	Ksr2
965	0.0642505	0.372668	0.866	0.52	1	1	Sema6d
966	0.0645556	0.0319917	0.606	0.559	1	1	Cd99l2
967	0.0646239	0.00839115	0.349	0.337	1	1	Csnk1d
968	0.0646319	0.0101065	0.485	0.455	1	1	Pgm2l1
969	0.0650922	0.00775997	0.562	0.541	1	1	Asb3
970	0.06519	0.0168988	0.377	0.35	1	1	Zmym6
971	0.0661681	0.011544	0.308	0.294	1	1	Tmed9
972	0.0666402	0.00908759	0.383	0.36	1	1	Lmbrd2
973	0.066869	0.00979709	0.517	0.466	1	1	Stx18
974	0.0670992	0.0609257	0.661	0.627	1	1	Mkl2
975	0.0671214	0.0607436	0.689	0.631	1	1	Kansl1l
976	0.0674878	0.0100456	0.426	0.407	1	1	Zfp697
977	0.0675756	0.0113208	0.387	0.361	1	1	Spaca6
978	0.067842	0.00665696	0.293	0.278	1	1	Arl5a
979	0.0681643	0.080204	0.564	0.451	1	1	Fbrsl1
980	0.0685637	0.00436883	0.326	0.308	1	1	Tada2a
981	0.0692625	0.0253094	0.317	0.29	1	1	Lpin1
982	0.0694038	0.010443	0.691	0.68	1	1	Evl
983	0.069483	0.0397783	0.972	0.945	1	1	Srrm4
984	0.0695341	0.0189962	0.589	0.547	1	1	Tpr
985	0.069688	0.0127629	0.687	0.673	1	1	Soga3
986	0.0697955	0.0240481	0.46	0.428	1	1	Cbl
987	0.0698783	0.0687943	0.475	0.407	1	1	Zfand5
988	0.0699896	0.00964583	0.654	0.614	1	1	Uhrf1bp1l
989	0.0704749	0.0908834	0.511	0.413	1	1	Npr3
990	0.0705937	0.00632933	0.516	0.488	1	1	Cd2ap
991	0.070626	0.156546	0.777	0.637	1	1	Kif16b
992	0.0706339	0.00129139	0.304	0.297	1	1	Rnf145
993	0.0711263	0.0431273	0.619	0.556	1	1	Kpna3
994	0.0713142	0.00159208	0.373	0.358	1	1	Zfp318
995	0.0713357	0.0333413	0.419	0.388	1	1	Zfp182
996	0.0716114	0.0700891	0.404	0.309	1	1	Arhgap24
997	0.0716977	0.00383745	0.256	0.25	1	1	Capns1
998	0.0724477	0.0133745	0.58	0.569	1	1	Atp2a2
999	0.0735648	0.0284626	0.566	0.537	1	1	Rnf111
1000	0.0737796	0.0231016	0.476	0.452	1	1	Copa
1001	0.0741662	0.214642	0.817	0.582	1	1	Ripor2
1002	0.074258	0.0371592	0.345	0.314	1	1	Hnrnph3
1003	0.0747092	0.0593351	0.298	0.244	1	1	Fgf11
1004	0.0749541	0.135019	0.455	0.327	1	1	A930029G22Rik
1005	0.0753843	0.00185536	0.835	0.818	1	1	AI314180
1006	0.0754731	0.0494431	0.601	0.544	1	1	Thoc1
1007	0.075574	0.0378964	0.642	0.589	1	1	Arhgap5
1008	0.0758319	0.00302538	0.325	0.317	1	1	Kat6a
1009	0.0760596	0.052734	0.824	0.775	1	1	Eps15l1
1010	0.076183	0.0077066	0.664	0.619	1	1	Ppp2r5c
1011	0.0766882	0.040958	0.598	0.544	1	1	Tet3
1012	0.0769437	0.0436121	0.467	0.405	1	1	Sh3rf1
1013	0.0771436	0.0175818	0.349	0.318	1	1	D3Ertd751e
1014	0.0772229	0.0169862	0.394	0.358	1	1	Vdac1
1015	0.0773548	0.022873	0.607	0.565	1	1	Mtdh
1016	0.0776209	0.00256676	0.524	0.485	1	1	Cpq
1017	0.0782836	0.00794034	0.275	0.267	1	1	Erlin1
1018	0.0784937	0.0920083	0.623	0.513	1	1	Col4a3bp
1019	0.0785299	0.0334429	0.626	0.584	1	1	Setx
1020	0.078863	0.00119535	0.499	0.501	1	1	Rab3gap2
1021	0.0790709	0.235759	0.545	0.308	1	1	Dok5
1022	0.0790751	0.225051	0.535	0.295	1	1	B3gat1
1023	0.0791383	0.0167655	0.381	0.348	1	1	Cog4
1024	0.0796798	0.124596	0.523	0.4	1	1	Arhgap12
1025	0.079765	0.00438445	0.526	0.498	1	1	Nup98
1026	0.0798723	0.00595799	0.729	0.701	1	1	Add1
1027	0.0799437	0.00358491	0.702	0.666	1	1	Prpf4b
1028	0.0807052	0.0399002	0.281	0.241	1	1	U2af1
1029	0.0808861	0.0530443	0.464	0.411	1	1	Fkbp1a
1030	0.0809829	0.0423901	0.354	0.296	1	1	Ptdss1
1031	0.0812657	0.0224498	0.358	0.328	1	1	Ndufv2
1032	0.0814104	0.031308	0.294	0.246	1	1	Zfp131
1033	0.0817906	0.00121943	0.599	0.576	1	1	Ddhd1
1034	0.0822557	0.0425954	0.334	0.282	1	1	Helq
1035	0.0824835	0.0128832	0.363	0.344	1	1	Sugp2
1036	0.0829842	0.00290598	0.572	0.547	1	1	Emsy
1037	0.0831759	0.0267679	0.566	0.528	1	1	Scfd2
1038	0.0831907	0.00326848	0.512	0.483	1	1	Memo1
1039	0.0833678	0.397361	0.822	0.517	1	1	Neto1
1040	0.0834382	0.317806	0.95	0.822	1	1	Plcb4
1041	0.0837818	0.0377567	0.627	0.537	1	1	Frmpd3
1042	0.0838365	0.0228173	0.256	0.226	1	1	Zcchc17
1043	0.0846413	0.0121494	0.341	0.316	1	1	Kifc2
1044	0.0849077	0.15889	0.367	0.209	1	1	Spata1
1045	0.0859661	0.108593	0.604	0.5	1	1	Numb
1046	0.0860963	0.0213565	0.516	0.479	1	1	Flywch1
1047	0.0863195	0.0579893	0.433	0.378	1	1	Invs
1048	0.0866506	0.0194122	0.841	0.812	1	1	Gsk3b
1049	0.0869088	0.020373	0.348	0.314	1	1	Tnip1
1050	0.0869617	0.000207057	0.297	0.294	1	1	Vcpip1
1051	0.0869881	0.0357741	0.338	0.287	1	1	Kmt5a
1052	0.0871156	0.480996	0.764	0.493	1	1	Gm26883
1053	0.0872299	0.34722	1	0.994	1	1	Ralyl
1054	0.0872554	0.0371923	0.321	0.284	1	1	Rbm4b
1055	0.0883736	0.00154215	0.778	0.767	1	1	Tsc22d1
1056	0.0883899	0.00227498	0.368	0.367	1	1	Atg5
1057	0.0884889	0.0105359	0.905	0.844	1	1	Arpp21
1058	0.0895873	0.0557793	0.709	0.641	1	1	Eml2
1059	0.0897774	0.0369578	0.712	0.633	1	1	Asxl1
1060	0.0898419	0.0602495	0.47	0.421	1	1	Ndufa10
1061	0.0901282	0.00187092	0.424	0.404	1	1	Ppfia1
1062	0.09041	0.0138152	0.266	0.252	1	1	Vdac2
1063	0.0904811	0.00588015	0.625	0.594	1	1	Plekhm2
1064	0.0906086	0.0289457	0.727	0.72	1	1	Slmap
1065	0.090776	0.0853604	0.683	0.623	1	1	Slc23a2
1066	0.0908181	0.282835	0.359	0.094	1	1	C230014O12Rik
1067	0.0909012	0.0790413	0.512	0.443	1	1	Gm20275
1068	0.0909013	0.0343512	0.556	0.528	1	1	Capn15
1069	0.0909665	0.0118279	0.335	0.311	1	1	Zmym5
1070	0.0913482	0.0228394	0.44	0.412	1	1	Sucla2
1071	0.0920424	0.0775601	0.416	0.348	1	1	Abcb9
1072	0.0922182	0.146207	0.376	0.239	1	1	Bcar3
1073	0.0922758	0.00391946	0.389	0.381	1	1	Csde1
1074	0.0926536	0.0397465	0.56	0.466	1	1	Vwc2l
1075	0.0933231	0.0180953	0.542	0.516	1	1	Ola1
1076	0.0933491	0.0170958	0.461	0.443	1	1	Metap2
1077	0.0935824	0.0739637	0.559	0.49	1	1	Pdcd7
1078	0.0936404	0.191205	0.924	0.759	1	1	Arnt2
1079	0.0936519	0.257998	0.814	0.587	1	1	Ptpro
1080	0.0937231	0.0326996	0.356	0.32	1	1	Pus7
1081	0.0938787	0.230932	0.657	0.417	1	1	Kcnk3
1082	0.0945122	0.0398211	0.526	0.488	1	1	Appl1
1083	0.0946304	0.0212955	0.631	0.604	1	1	Hmg20a
1084	0.0946418	0.0203519	0.302	0.282	1	1	Rab5b
1085	0.0952293	0.0390036	0.34	0.291	1	1	Ifitm10
1086	0.0952621	0.0243975	0.488	0.448	1	1	Rcor3
1087	0.0955676	0.0091256	0.593	0.546	1	1	Mgea5
1088	0.0956309	0.0124017	0.483	0.443	1	1	Ttbk1
1089	0.0959262	0.154694	0.794	0.684	1	1	Htra1
1090	0.0961249	0.040888	0.444	0.399	1	1	Gm32250
1091	0.0963162	0.00746606	0.592	0.571	1	1	Trim44
1092	0.0965021	0.154398	0.996	0.987	1	1	Elavl2
1093	0.0965273	0.0286469	0.842	0.809	1	1	Ttll5
1094	0.0971506	0.0300521	0.606	0.577	1	1	Chfr
1095	0.0971616	0.329063	0.737	0.445	1	1	Rnd3
1096	0.0976551	0.0396886	0.422	0.378	1	1	Lynx1
1097	0.0976976	0.0613977	0.547	0.474	1	1	Afg3l2
1098	0.0981078	0.319754	1	0.995	1	1	Npas3
1099	0.0985921	0.0940907	0.893	0.827	1	1	AC149090.1
1100	0.0989324	0.289224	0.693	0.442	1	1	Spats2l
1101	0.0991195	0.0212823	0.419	0.391	1	1	Vcp
1102	0.0993376	0.00119251	0.45	0.427	1	1	Pcmtd2
1103	0.0998246	0.0289175	0.441	0.399	1	1	Fndc3b
1104	1.69799e-54	1.1454	1	0.726	3.64337e-50	2	Elmo1
1105	3.34746e-45	1.22837	0.985	0.697	7.18264e-41	2	Kcnb2
1106	2.21837e-41	1.1307	0.981	0.559	4.75996e-37	2	Nrp1
1107	1.28005e-32	1.00923	0.93	0.172	2.74659e-28	2	Sv2b
1108	2.15485e-31	0.953969	0.983	0.632	4.62367e-27	2	Dlgap2
1109	8.19325e-30	0.951999	0.996	0.884	1.75803e-25	2	Ptprd
1110	1.46188e-27	1.08717	0.965	0.366	3.13676e-23	2	Tapt1
1111	3.05196e-24	0.627763	1	0.997	6.54859e-20	2	Ppp2r2b
1112	4.67838e-24	0.971022	0.972	0.49	1.00384e-19	2	Ghr
1113	6.09252e-24	1.06164	0.907	0.164	1.30727e-19	2	Stk32a
1114	7.64478e-23	0.980006	0.967	0.629	1.64034e-18	2	Zfp804a
1115	5.07869e-22	1.03875	0.807	0.294	1.08973e-17	2	Trpm3
1116	8.1741e-20	0.716302	0.821	0.287	1.75392e-15	2	Ntng2
1117	4.70916e-19	0.731296	0.983	0.754	1.01044e-14	2	Cdh18
1118	4.71868e-19	0.678877	1	0.966	1.01249e-14	2	9530059O14Rik
1119	2.48262e-17	0.844978	0.812	0.162	5.32696e-13	2	Lypd6
1120	2.85359e-17	0.998675	0.654	0.093	6.12296e-13	2	Chst9
1121	2.86154e-17	0.749651	0.996	0.899	6.14001e-13	2	Cacna2d3
1122	4.6289e-17	0.525902	0.997	0.986	9.93223e-13	2	Kalrn
1123	5.71699e-17	1.02494	0.951	0.56	1.22669e-12	2	Sorcs1
1124	6.4421e-17	0.787233	0.987	0.79	1.38228e-12	2	Vav3
1125	1.43257e-16	0.795318	0.907	0.451	3.07386e-12	2	Pld5
1126	2.088e-16	0.919231	0.961	0.662	4.48022e-12	2	Ntng1
1127	2.96991e-16	0.814815	0.938	0.573	6.37253e-12	2	Cadm1
1128	4.2223e-16	0.726393	0.773	0.21	9.05979e-12	2	Plce1
1129	2.97463e-15	0.650156	0.647	0.164	6.38267e-11	2	Gm10754
1130	7.58814e-15	0.634709	0.781	0.185	1.62819e-10	2	Sh3pxd2b
1131	1.55099e-14	0.859426	0.868	0.346	3.32797e-10	2	Kctd16
1132	1.98198e-14	1.15813	0.969	0.528	4.25273e-10	2	Cntn5
1133	6.16968e-14	0.638162	0.75	0.152	1.32383e-09	2	Aox1
1134	7.04869e-14	0.547406	0.98	0.823	1.51244e-09	2	Hivep3
1135	1.00457e-13	0.724202	0.999	0.768	2.1555e-09	2	Nos1ap
1136	1.20957e-13	0.702377	0.984	0.749	2.59538e-09	2	Kcnab1
1137	4.09491e-13	0.87017	0.93	0.417	8.78646e-09	2	Pde7b
1138	6.94686e-13	0.638492	0.698	0.18	1.49059e-08	2	Adra1a
1139	8.96937e-13	0.65382	0.811	0.435	1.92456e-08	2	Pcsk2
1140	1.53496e-12	0.739838	0.933	0.506	3.29357e-08	2	Gabra2
1141	1.6554e-12	0.649453	0.974	0.817	3.55199e-08	2	Ppm1h
1142	4.01194e-12	0.507831	0.984	0.885	8.60843e-08	2	Nhs
1143	5.45944e-12	0.556059	0.629	0.108	1.17143e-07	2	Tpd52l1
1144	6.63665e-12	0.738482	0.856	0.292	1.42403e-07	2	Itpr1
1145	1.27002e-11	0.493372	0.901	0.575	2.72507e-07	2	Rerg
1146	1.27757e-11	0.567492	0.814	0.48	2.74128e-07	2	Enox2
1147	1.34056e-11	0.602602	0.987	0.716	2.87644e-07	2	Nell2
1148	1.81546e-11	0.560165	1	0.991	3.89544e-07	2	Prune2
1149	1.83018e-11	0.577991	0.653	0.186	3.92701e-07	2	Agbl1
1150	1.98714e-11	0.630943	0.589	0.107	4.26382e-07	2	Gm42982
1151	2.26133e-11	0.637824	0.967	0.72	4.85214e-07	2	Sipa1l1
1152	2.34036e-11	0.560014	0.84	0.397	5.02171e-07	2	Dysf
1153	2.88403e-11	0.609203	0.734	0.24	6.18826e-07	2	Clmp
1154	3.10064e-11	0.690309	0.994	0.893	6.65304e-07	2	Nfia
1155	4.72271e-11	0.579946	1	0.97	1.01335e-06	2	Fam135b
1156	9.86542e-11	0.554845	0.904	0.598	2.11682e-06	2	Tmem132b
1157	1.58011e-10	0.541102	0.878	0.581	3.39044e-06	2	Nfib
1158	3.35022e-10	0.605631	0.94	0.769	7.18857e-06	2	Nell1
1159	4.9594e-10	0.782042	0.964	0.685	1.06414e-05	2	Sema6a
1160	1.11674e-09	0.617493	0.99	0.912	2.3962e-05	2	Grm7
1161	1.29474e-09	0.459463	0.722	0.301	2.77813e-05	2	Cgnl1
1162	1.48385e-09	0.501662	0.807	0.514	3.18389e-05	2	Olfm3
1163	1.80013e-09	0.489965	0.738	0.29	3.86254e-05	2	Plekhd1
1164	2.19086e-09	0.600208	0.836	0.422	4.70093e-05	2	Phactr2
1165	2.43174e-09	0.482332	0.677	0.26	5.21778e-05	2	Gm1715
1166	2.59226e-09	0.471849	0.991	0.903	5.5622e-05	2	Slc7a14
1167	4.58144e-09	0.541707	0.58	0.134	9.83039e-05	2	Eya4
1168	4.71956e-09	0.894662	0.731	0.36	0.000101268	2	Ptchd4
1169	6.1037e-09	0.796859	0.916	0.501	0.000130967	2	Pdgfd
1170	7.52666e-09	0.602501	0.985	0.912	0.000161499	2	Miat
1171	7.56943e-09	0.524543	0.958	0.781	0.000162417	2	Lyst
1172	7.57149e-09	0.625691	0.789	0.376	0.000162462	2	Patj
1173	1.44369e-08	0.718635	0.974	0.816	0.000309773	2	Pex5l
1174	1.79342e-08	0.4948	0.891	0.644	0.000384814	2	Atp11c
1175	3.037e-08	0.697269	0.753	0.201	0.000651649	2	Fam196b
1176	3.45756e-08	0.498374	0.999	0.992	0.000741888	2	Sntg1
1177	5.9799e-08	0.600146	0.624	0.038	0.00128311	2	Mrvi1
1178	6.55437e-08	0.588242	0.778	0.444	0.00140637	2	Dpyd
1179	7.34795e-08	0.502764	0.612	0.13	0.00157665	2	Ccdc88c
1180	7.46056e-08	0.503272	0.637	0.211	0.00160081	2	Gabra5
1181	7.73783e-08	0.451492	0.663	0.236	0.00166031	2	Adam19
1182	7.99447e-08	0.449087	0.967	0.841	0.00171537	2	Btbd11
1183	9.1896e-08	0.485177	0.956	0.822	0.00197181	2	Pde10a
1184	1.04663e-07	0.5365	0.65	0.122	0.00224575	2	Vipr2
1185	1.11592e-07	0.513221	0.83	0.542	0.00239443	2	Etv6
1186	1.26695e-07	0.533102	0.878	0.489	0.00271849	2	Mical2
1187	1.70933e-07	0.511137	0.549	0.304	0.00366771	2	Kcnn3
1188	1.71095e-07	0.498846	0.988	0.919	0.00367119	2	Robo1
1189	2.74151e-07	0.451263	0.763	0.38	0.00588245	2	Lifr
1190	3.35919e-07	0.356579	0.828	0.592	0.00720781	2	Nedd4l
1191	4.02563e-07	0.495924	0.786	0.421	0.0086378	2	Gm39185
1192	4.14117e-07	0.328037	0.849	0.71	0.00888571	2	Dock4
1193	8.51781e-07	0.569307	0.952	0.775	0.0182767	2	Fryl
1194	9.36532e-07	0.430633	0.577	0.249	0.0200952	2	Ano3
1195	1.20276e-06	0.492299	0.823	0.491	0.0258075	2	St6gal1
1196	1.25382e-06	0.532537	0.997	0.933	0.0269032	2	Cacnb2
1197	1.31376e-06	0.5585	0.94	0.707	0.0281892	2	Sorbs2
1198	1.45647e-06	0.533474	0.904	0.663	0.0312515	2	Adcy8
1199	1.51745e-06	0.524336	0.888	0.554	0.03256	2	Efr3b
1200	1.62816e-06	0.515292	0.573	0.112	0.0349355	2	Kcnmb4
1201	1.65221e-06	0.605239	0.837	0.44	0.0354515	2	Crtac1
1202	1.90915e-06	0.688992	0.642	0.334	0.0409645	2	Unc5d
1203	2.07589e-06	0.513979	0.855	0.397	0.0445424	2	Lcp1
1204	2.3205e-06	0.0213068	1	1	0.049791	2	Ank2
1205	2.87307e-06	0.441074	0.67	0.231	0.0616474	2	Itga6
1206	3.47298e-06	0.366352	0.977	0.901	0.0745197	2	Vat1l
1207	3.88434e-06	0.48238	0.885	0.615	0.0833462	2	Rimbp2
1208	4.26783e-06	0.480346	0.81	0.471	0.0915749	2	Gng12
1209	4.36565e-06	0.459568	0.568	0.14	0.0936738	2	Gm7694
1210	4.95637e-06	0.503104	0.696	0.283	0.106349	2	Pde1c
1211	5.63357e-06	0.389666	0.679	0.331	0.120879	2	Gas6
1212	5.8845e-06	0.48987	0.664	0.183	0.126264	2	Gm26673
1213	6.28218e-06	0.0541359	0.997	0.993	0.134797	2	Ube2e2
1214	6.53367e-06	0.569156	1	0.996	0.140193	2	Slit3
1215	6.86011e-06	0.500241	0.859	0.558	0.147197	2	Tbc1d4
1216	7.05675e-06	0.476318	0.972	0.821	0.151417	2	Focad
1217	7.32849e-06	0.3911	0.734	0.492	0.157247	2	Rapgef5
1218	8.69911e-06	0.398713	0.68	0.324	0.186657	2	Fam49a
1219	8.97167e-06	0.416911	0.642	0.284	0.192505	2	Tmem145
1220	9.08854e-06	0.342804	0.964	0.871	0.195013	2	Gnao1
1221	1.01672e-05	0.402673	0.449	0.131	0.218158	2	Mei4
1222	1.02693e-05	0.397461	0.637	0.254	0.220348	2	Ndrg2
1223	1.02835e-05	0.515098	0.738	0.385	0.220654	2	Rbfox3
1224	1.04752e-05	0.446849	0.882	0.597	0.224766	2	Arhgap18
1225	1.07571e-05	0.586574	0.991	0.695	0.230815	2	Rtl4
1226	1.12409e-05	0.518568	0.757	0.325	0.241197	2	Ptprz1
1227	1.32968e-05	0.448065	1	0.994	0.285308	2	Nkain2
1228	1.345e-05	0.426157	0.994	0.939	0.288596	2	Syt1
1229	1.35794e-05	0.422629	0.669	0.319	0.291374	2	Tead1
1230	1.35971e-05	0.00996655	0.911	0.889	0.291752	2	Slc5a7
1231	1.50287e-05	0.601783	0.955	0.692	0.32247	2	Pdzrn4
1232	1.70705e-05	0.385771	0.77	0.506	0.366282	2	9330182L06Rik
1233	1.73868e-05	0.484516	0.9	0.623	0.373068	2	Cdh20
1234	1.788e-05	0.53832	0.801	0.431	0.383652	2	Vwc2l
1235	1.8421e-05	0.34557	0.991	0.891	0.395258	2	Ppp1r12b
1236	1.86444e-05	0.664128	0.786	0.363	0.400052	2	Sorcs3
1237	3.12812e-05	0.363248	0.984	0.903	0.671201	2	Gm12239
1238	3.2026e-05	0.55093	0.715	0.299	0.687182	2	Sema3a
1239	3.43592e-05	0.492851	0.866	0.551	0.737245	2	Rapgef4
1240	3.51708e-05	0.287541	0.84	0.658	0.754659	2	Sorl1
1241	3.73559e-05	0.00897609	0.89	0.878	0.801545	2	Elavl4
1242	4.60838e-05	0.416316	0.455	0.08	0.98882	2	Angpt1
1243	6.73033e-05	0.02999	1	1	1	2	Fgf14
1244	7.55312e-05	0.28246	0.661	0.441	1	2	Actn2
1245	7.80162e-05	0.459632	0.862	0.445	1	2	Plch1
1246	8.32357e-05	0.03236	1	1	1	2	Pcdh9
1247	8.36782e-05	0.351645	1	0.99	1	2	Grid2
1248	8.64649e-05	0.011391	1	0.998	1	2	A230057D06Rik
1249	9.53518e-05	0.38552	0.658	0.342	1	2	Zmat4
1250	9.80838e-05	0.294858	0.619	0.331	1	2	Adcy1
1251	0.000109566	0.360612	0.61	0.315	1	2	Cdh4
1252	0.000115888	0.36303	1	0.996	1	2	Plcb1
1253	0.00012005	0.238671	0.68	0.415	1	2	Ahnak2
1254	0.000134931	0.0274756	0.999	0.998	1	2	Dnm3
1255	0.000139164	0.291775	0.866	0.721	1	2	Slc8a3
1256	0.000145711	0.342751	0.727	0.448	1	2	Pygb
1257	0.000180687	0.360307	0.453	0.068	1	2	Cacna1g
1258	0.000183856	0.517106	0.532	0.069	1	2	Gm14697
1259	0.000190581	0.303666	0.641	0.34	1	2	Pfkfb4
1260	0.000201284	0.397016	0.997	0.924	1	2	Ablim1
1261	0.000215756	0.537328	0.802	0.508	1	2	Pde1a
1262	0.000263562	0.411096	0.999	0.942	1	2	Tmeff2
1263	0.000302503	0.358703	0.442	0.086	1	2	Rab3b
1264	0.000304379	0.3382	0.609	0.31	1	2	Asap3
1265	0.000319018	0.000649499	1	1	1	2	Lsamp
1266	0.000325197	0.0508248	1	0.996	1	2	Il1rapl1
1267	0.000326647	0.354689	0.683	0.42	1	2	Hsd17b12
1268	0.000349245	0.464951	0.866	0.574	1	2	Slc35f3
1269	0.000371401	0.0160029	1	1	1	2	Macrod2
1270	0.000391424	0.0157803	0.459	0.452	1	2	Serpini1
1271	0.000414786	0.0721158	0.571	0.532	1	2	Pxk
1272	0.000418122	0.0189971	0.799	0.777	1	2	Klhl32
1273	0.000479939	0.000680246	0.578	0.577	1	2	Uri1
1274	0.000511835	0.313867	0.496	0.206	1	2	Dixdc1
1275	0.000525482	0.0433024	0.324	0.301	1	2	Prelid3a
1276	0.000533884	0.413763	0.971	0.819	1	2	Camk1d
1277	0.00056749	0.402873	0.98	0.896	1	2	Lingo2
1278	0.000567915	0.331221	0.69	0.35	1	2	Itpr3
1279	0.000606645	0.556096	0.413	0.096	1	2	Col24a1
1280	0.000612237	0.240163	0.642	0.453	1	2	Rgl1
1281	0.000620271	0.02225	0.897	0.893	1	2	Vps13b
1282	0.000631439	0.345849	0.891	0.701	1	2	Cdh22
1283	0.000662513	0.294323	0.869	0.771	1	2	Adarb1
1284	0.000674128	0.298827	0.602	0.298	1	2	Mbp
1285	0.000700557	0.424284	0.993	0.93	1	2	Epb41
1286	0.000723624	0.376962	0.779	0.49	1	2	Dlgap4
1287	0.000750323	0.45972	0.964	0.861	1	2	Lrrtm3
1288	0.000789201	0.0215122	0.551	0.506	1	2	Nvl
1289	0.000848808	0.443549	0.847	0.562	1	2	Asph
1290	0.000869786	0.307263	0.994	0.958	1	2	Gabrb3
1291	0.000872303	0.362682	0.637	0.272	1	2	Slc7a8
1292	0.000931174	0.529871	0.493	0.087	1	2	Glis3
1293	0.000992576	0.00928386	0.545	0.497	1	2	Tmem184b
1294	0.00102064	0.378414	0.61	0.24	1	2	Sept9
1295	0.00104915	0.289975	0.544	0.256	1	2	Sned1
1296	0.0010593	0.00742124	0.698	0.67	1	2	Spred2
1297	0.00107066	0.00635093	0.426	0.434	1	2	Ispd
1298	0.00108113	0.406247	0.416	0.061	1	2	Col5a1
1299	0.00117335	0.268421	0.814	0.639	1	2	Raph1
1300	0.00120036	0.353799	0.404	0.125	1	2	Gm32036
1301	0.00120547	0.021505	0.52	0.507	1	2	2310035C23Rik
1302	0.00121074	0.438737	0.513	0.327	1	2	A330015K06Rik
1303	0.00122909	0.295017	0.443	0.178	1	2	Pdlim5
1304	0.00133068	0.332132	0.919	0.872	1	2	Grm1
1305	0.00134148	0.332128	0.702	0.404	1	2	Arhgap42
1306	0.00134499	0.290428	0.754	0.549	1	2	Kif5b
1307	0.00135226	0.358757	0.615	0.289	1	2	Gm3294
1308	0.00136914	0.408574	0.972	0.836	1	2	Arpp21
1309	0.00137316	0.0180215	0.625	0.609	1	2	Rc3h1
1310	0.00138321	0.260027	0.632	0.397	1	2	Fam78b
1311	0.00146604	0.0579198	0.783	0.713	1	2	Csnk1g1
1312	0.0014689	0.280619	0.6	0.345	1	2	Lrrk2
1313	0.0014917	0.353512	0.884	0.705	1	2	Sez6l
1314	0.00150129	0.375252	0.754	0.501	1	2	Gpcpd1
1315	0.00160426	0.347234	0.532	0.202	1	2	Nxn
1316	0.00164397	0.0488713	0.493	0.439	1	2	Ints6
1317	0.00170521	0.369916	0.452	0.306	1	2	Sorbs2os
1318	0.00177111	0.0805688	0.85	0.791	1	2	Dync1h1
1319	0.00181146	0.00951346	0.456	0.435	1	2	Khdrbs1
1320	0.00183694	0.0241914	0.969	0.958	1	2	Rabgap1l
1321	0.00189282	0.387448	0.907	0.699	1	2	Pappa
1322	0.00197821	0.319316	0.516	0.23	1	2	Gm45341
1323	0.00200819	0.299949	0.706	0.502	1	2	Pacsin2
1324	0.00219638	0.0267927	0.919	0.898	1	2	Srrm3
1325	0.00225254	0.0438941	0.983	0.966	1	2	Tanc2
1326	0.00231436	0.288741	0.852	0.689	1	2	Zbtb16
1327	0.00235921	0.336363	0.997	0.98	1	2	Tnr
1328	0.00236456	0.398134	0.844	0.632	1	2	Pip5k1b
1329	0.00239249	0.418668	0.942	0.827	1	2	Luzp2
1330	0.00244041	0.377952	0.984	0.9	1	2	Phactr1
1331	0.00247749	0.24838	0.459	0.196	1	2	Gm48893
1332	0.00250573	0.0188873	0.523	0.5	1	2	Atl1
1333	0.00256768	0.356484	0.581	0.336	1	2	Ndst4
1334	0.00260766	0.378336	0.756	0.493	1	2	Tmem255a
1335	0.00275696	0.450112	0.946	0.792	1	2	Tenm3
1336	0.002763	0.00421965	0.42	0.421	1	2	Wdr47
1337	0.00277902	0.296982	0.593	0.313	1	2	Chst11
1338	0.00282161	0.0320498	0.733	0.698	1	2	Ogdh
1339	0.00294152	0.235498	0.578	0.346	1	2	Coq8b
1340	0.00305079	0.420099	0.92	0.829	1	2	Clstn2
1341	0.00305888	0.213326	0.565	0.291	1	2	Ajap1
1342	0.00306731	0.340915	0.481	0.17	1	2	Csgalnact1
1343	0.00307061	0.408271	0.821	0.57	1	2	Cacng2
1344	0.00315803	0.432192	0.885	0.675	1	2	Hs2st1
1345	0.00326612	0.281619	0.622	0.365	1	2	Agrn
1346	0.00329468	0.33295	0.983	0.963	1	2	Oxr1
1347	0.00331047	0.231188	0.48	0.235	1	2	2900026A02Rik
1348	0.00333206	0.413297	0.826	0.47	1	2	Fkbp5
1349	0.00337968	0.311248	0.865	0.699	1	2	Ndrg3
1350	0.0033825	0.459011	0.705	0.339	1	2	L3mbtl4
1351	0.00348994	0.216023	0.538	0.347	1	2	Lclat1
1352	0.00358075	0.205336	0.525	0.279	1	2	Pde9a
1353	0.00363028	0.214778	0.874	0.753	1	2	Apba2
1354	0.00383929	0.0329818	0.632	0.592	1	2	Tcp11l1
1355	0.00386479	0.0398603	1	1	1	2	Gria4
1356	0.00391287	0.422002	0.776	0.479	1	2	Mgat4c
1357	0.0042204	0.0179135	0.98	0.96	1	2	Mbd5
1358	0.00433382	0.0178606	0.962	0.963	1	2	Bicd1
1359	0.0043426	0.293637	0.648	0.427	1	2	Atr
1360	0.00450369	0.0432	0.991	0.976	1	2	Fry
1361	0.00453751	0.436263	0.461	0.043	1	2	Trhr
1362	0.0046121	0.00740475	0.592	0.605	1	2	Lonp2
1363	0.00483255	0.0142001	0.499	0.486	1	2	Memo1
1364	0.00486728	0.561698	0.844	0.51	1	2	Tmtc2
1365	0.00505389	0.00901373	0.438	0.413	1	2	Zfp521
1366	0.00509835	0.254328	0.794	0.642	1	2	Trim9
1367	0.00509917	0.349533	0.629	0.429	1	2	Ptprt
1368	0.00522123	0.0677882	0.616	0.543	1	2	Afg1l
1369	0.00528767	0.202418	0.738	0.634	1	2	Dcaf6
1370	0.00529205	0.038589	0.503	0.472	1	2	Sf3b1
1371	0.00529761	0.270141	0.993	0.967	1	2	Osbpl6
1372	0.00543294	0.447899	0.397	0.135	1	2	Unc13c
1373	0.00547901	0.0192342	0.961	0.953	1	2	Scn1a
1374	0.00553873	0.207131	0.808	0.689	1	2	Lims1
1375	0.00556953	0.294438	0.836	0.682	1	2	Uvrag
1376	0.00569869	0.328444	0.488	0.126	1	2	Grid2ip
1377	0.00574419	0.175783	0.529	0.35	1	2	Adamtsl3
1378	0.00574954	0.0162551	0.557	0.531	1	2	Scfd2
1379	0.00616513	0.297994	0.76	0.537	1	2	Osbpl10
1380	0.00628134	0.257454	0.526	0.232	1	2	Cpne6
1381	0.00630705	0.316938	0.763	0.577	1	2	Tspan5
1382	0.00633779	0.000625306	0.31	0.296	1	2	Adipor2
1383	0.00639454	0.0362108	0.727	0.719	1	2	Aig1
1384	0.00651532	0.0292869	0.981	0.97	1	2	Asap1
1385	0.00662425	0.207896	0.801	0.66	1	2	Dclk2
1386	0.00663387	0.305081	0.994	0.96	1	2	Ppm1e
1387	0.00663714	0.443752	0.997	0.961	1	2	Pcdh15
1388	0.00664803	0.0183197	0.83	0.818	1	2	Tspan7
1389	0.00700197	0.0725528	1	1	1	2	Nlgn1
1390	0.00715341	0.0214487	0.539	0.505	1	2	Cacng7
1391	0.00723083	0.301997	0.939	0.807	1	2	Pacrg
1392	0.00723164	0.0329791	0.589	0.572	1	2	Mtmr7
1393	0.00735944	0.196905	0.6	0.459	1	2	Pak7
1394	0.00741248	0.397605	0.535	0.27	1	2	Dgkg
1395	0.00763751	0.217952	0.458	0.244	1	2	Map2k6
1396	0.00769332	0.318314	0.933	0.811	1	2	Grik4
1397	0.00787973	0.331208	0.436	0.076	1	2	P2rx6
1398	0.00790938	0.0227955	0.699	0.67	1	2	Mkl1
1399	0.00793464	0.246333	0.798	0.649	1	2	Ankrd55
1400	0.00798609	0.00350779	0.98	0.964	1	2	Atp8a2
1401	0.00802661	0.0365401	0.936	0.943	1	2	Hdac9
1402	0.00804661	0.378726	0.847	0.613	1	2	Dclk1
1403	0.00816717	0.007148	0.433	0.435	1	2	Trmt1l
1404	0.00833544	0.0403871	0.965	0.948	1	2	Ncoa1
1405	0.00872672	0.0131709	0.358	0.354	1	2	Nme7
1406	0.00875341	0.0967498	0.696	0.631	1	2	Fam184a
1407	0.00891719	0.194439	0.634	0.452	1	2	Gpi1
1408	0.00893546	0.282168	0.67	0.408	1	2	Actr3b
1409	0.00898023	0.307539	0.528	0.241	1	2	Poln
1410	0.00901967	0.0296057	0.894	0.861	1	2	Nsd3
1411	0.00928169	0.0414945	0.968	0.953	1	2	Rasal2
1412	0.0094303	0.0145805	0.384	0.388	1	2	Nbr1
1413	0.00968088	0.209697	0.507	0.266	1	2	Prkcd
1414	0.00968602	0.0529726	0.599	0.546	1	2	Sh3rf3
1415	0.0097588	0.0874325	0.962	0.932	1	2	Cdc42bpa
1416	0.00985262	0.00543118	0.363	0.352	1	2	Polr2a
1417	0.00989154	0.289611	0.999	0.986	1	2	Xkr4
1418	0.0099137	0.30098	0.635	0.333	1	2	Slc45a4
1419	0.00995596	0.253594	0.625	0.405	1	2	Tbc1d30
1420	0.0100081	0.00048138	0.676	0.675	1	2	Tnks
1421	0.0100129	0.148847	0.403	0.234	1	2	Tiparp
1422	0.0100315	0.414165	0.801	0.566	1	2	C130073E24Rik
1423	0.0102579	0.0183912	0.717	0.697	1	2	Prrc2c
1424	0.0107982	0.00754504	0.474	0.468	1	2	Agfg1
1425	0.0109324	0.190039	0.64	0.461	1	2	Mir124a-1hg
1426	0.0110802	0.00154972	0.429	0.428	1	2	Dhdds
1427	0.0111994	0.420075	0.991	0.808	1	2	Ssbp2
1428	0.011226	0.0078074	0.615	0.591	1	2	Zc3h13
1429	0.0112815	0.0340121	0.619	0.588	1	2	Usp45
1430	0.0113423	0.0330528	0.554	0.52	1	2	Sgk1
1431	0.0116477	0.00447944	0.923	0.892	1	2	Pafah1b1
1432	0.0116957	0.0304204	0.523	0.5	1	2	Nfatc3
1433	0.0118112	0.00228875	0.81	0.805	1	2	Ttc14
1434	0.0128345	0.0746921	0.626	0.572	1	2	Cab39
1435	0.0128348	0.00578547	0.512	0.503	1	2	Crmp1
1436	0.0129124	0.049719	0.565	0.509	1	2	Sesn3
1437	0.0131101	0.361555	0.606	0.303	1	2	Dock11
1438	0.0135346	1.14743e-05	0.406	0.404	1	2	Zfp106
1439	0.0136454	0.0471019	0.987	0.966	1	2	Rims2
1440	0.0141797	0.0443582	0.988	0.981	1	2	Luc7l2
1441	0.0141887	0.00862311	0.462	0.458	1	2	Adam10
1442	0.0146707	0.00710829	0.292	0.283	1	2	Ring1
1443	0.0148015	0.359378	0.805	0.557	1	2	Zfyve28
1444	0.0148904	0.059856	1	0.997	1	2	Akap6
1445	0.0149558	0.263109	0.299	0.155	1	2	Gm37459
1446	0.0149648	0.156919	0.733	0.625	1	2	Wwp1
1447	0.0150208	0.0377164	0.696	0.632	1	2	Grk5
1448	0.0152203	0.00267124	0.602	0.611	1	2	Mkx
1449	0.0155535	0.297521	0.743	0.513	1	2	Reps2
1450	0.0156701	0.00364743	0.278	0.26	1	2	Bcar3
1451	0.0157676	0.0393836	0.48	0.469	1	2	Trpc4ap
1452	0.0157828	0.0167192	0.619	0.593	1	2	Cdc37l1
1453	0.0161586	0.00584361	0.82	0.817	1	2	Ncoa2
1454	0.0162086	0.108658	0.603	0.524	1	2	Vwa5b2
1455	0.0164762	0.0134007	0.564	0.555	1	2	Sh3kbp1
1456	0.0168476	0.051981	0.999	0.996	1	2	Park2
1457	0.0169494	0.297016	0.731	0.54	1	2	Cntn3
1458	0.0170095	0.388465	0.48	0.258	1	2	4930419G24Rik
1459	0.0170098	0.0338413	0.545	0.519	1	2	Zfp827
1460	0.0170153	0.325801	0.705	0.501	1	2	Auh
1461	0.0170441	0.00510973	0.772	0.76	1	2	Nmnat2
1462	0.0171316	0.0601137	0.837	0.811	1	2	Ttll5
1463	0.0173597	0.302842	0.927	0.751	1	2	Rph3a
1464	0.0179755	0.0239066	0.395	0.356	1	2	Cdk11b
1465	0.0181107	0.164189	0.67	0.528	1	2	Dopey2
1466	0.018114	0.0546504	0.573	0.532	1	2	Stk3
1467	0.0184509	0.421421	0.44	0.082	1	2	Dock2
1468	0.0186452	0.0037794	0.535	0.523	1	2	March7
1469	0.0188776	0.0591574	0.762	0.761	1	2	Gm42418
1470	0.0191177	0.0148626	0.422	0.421	1	2	Sel1l
1471	0.0192954	0.393027	0.51	0.169	1	2	Gna14
1472	0.0193357	0.0339267	0.744	0.693	1	2	Mef2a
1473	0.0194665	0.000194358	0.42	0.417	1	2	Zkscan3
1474	0.0194921	0.0261002	0.576	0.572	1	2	Clcn3
1475	0.0196605	0.238781	0.371	0.111	1	2	Tmem132e
1476	0.0196732	0.0238122	0.782	0.759	1	2	1110051M20Rik
1477	0.0197394	0.379373	0.907	0.667	1	2	C530008M17Rik
1478	0.0198095	0.00863375	0.67	0.631	1	2	BC005561
1479	0.0199347	0.356612	0.782	0.474	1	2	Ankrd6
1480	0.0200551	0.00272179	0.804	0.802	1	2	Samd4
1481	0.0201279	0.288004	0.333	0.054	1	2	Popdc3
1482	0.0201822	0.0694314	0.507	0.452	1	2	Eprs
1483	0.0201942	0.452084	0.776	0.685	1	2	Hs6st3
1484	0.0202491	0.0922442	0.907	0.834	1	2	Map4
1485	0.0202957	0.00953421	0.259	0.23	1	2	Klhl10
1486	0.0204283	0.211468	0.602	0.385	1	2	Nap1l1
1487	0.020564	0.0126234	0.346	0.34	1	2	Gns
1488	0.0205891	0.35333	0.985	0.915	1	2	Enox1
1489	0.0206551	0.258897	0.606	0.409	1	2	Tgfbr3
1490	0.0207914	0.207066	0.669	0.504	1	2	Tlk1
1491	0.0209061	0.0402495	0.983	0.962	1	2	B3galt1
1492	0.0209282	0.00765865	0.487	0.463	1	2	Meis2
1493	0.0209483	0.0089987	0.827	0.831	1	2	Rfx7
1494	0.0210448	0.0624851	0.435	0.366	1	2	Slitrk1
1495	0.0211478	0.0325077	0.666	0.629	1	2	Crtc3
1496	0.0216865	0.0116265	0.528	0.515	1	2	Nceh1
1497	0.0219665	0.256441	0.549	0.309	1	2	Gm13052
1498	0.0222572	0.0532301	0.744	0.714	1	2	Tulp4
1499	0.0226145	0.361379	0.381	0.047	1	2	Col5a3
1500	0.0229654	0.0164586	0.449	0.415	1	2	Larp4
1501	0.0234521	0.000958907	0.292	0.295	1	2	Flvcr1
1502	0.0239948	0.373538	0.965	0.897	1	2	Rgs7bp
1503	0.0240777	0.0396323	0.292	0.24	1	2	Pex7
1504	0.0242292	0.0435929	0.978	0.965	1	2	Magi1
1505	0.0245834	0.00267204	0.403	0.413	1	2	Hmgb1
1506	0.0246088	0.187971	0.475	0.335	1	2	Gm38399
1507	0.0252698	0.0437295	0.962	0.947	1	2	Dennd1a
1508	0.025689	0.0819151	0.751	0.715	1	2	Gpr137c
1509	0.0257543	0.166486	0.749	0.603	1	2	Itsn2
1510	0.0259106	0.0220479	0.424	0.398	1	2	Cpt1c
1511	0.02592	0.164191	0.58	0.438	1	2	Gas2
1512	0.0259615	0.0251991	0.34	0.308	1	2	Tbca
1513	0.026077	0.0197035	0.422	0.401	1	2	Inpp5b
1514	0.0264752	0.362346	0.411	0.104	1	2	Tacr1
1515	0.0267452	0.151095	0.81	0.734	1	2	R3hdm2
1516	0.0269242	0.0343035	0.616	0.567	1	2	Asxl2
1517	0.0270596	0.331064	0.73	0.459	1	2	Aifm3
1518	0.0270858	0.105289	0.975	0.951	1	2	Snrpn
1519	0.0275645	0.272277	0.552	0.302	1	2	9530077C05Rik
1520	0.0278535	0.388162	0.653	0.314	1	2	Mcc
1521	0.027972	0.174182	0.587	0.325	1	2	Pcp4l1
1522	0.0282189	0.172061	0.59	0.442	1	2	Mapkapk2
1523	0.02891	0.0560542	0.509	0.465	1	2	Pkm
1524	0.0289612	0.0214487	0.593	0.571	1	2	Dbn1
1525	0.0295341	0.290549	0.499	0.194	1	2	Begain
1526	0.0297972	0.0120744	0.696	0.68	1	2	Rb1cc1
1527	0.0301308	0.0690813	0.522	0.514	1	2	Mapk4
1528	0.0306944	0.351816	0.988	0.909	1	2	Clvs1
1529	0.0315848	0.0401798	0.487	0.467	1	2	Fam117b
1530	0.0318687	0.0268403	0.558	0.509	1	2	Nemf
1531	0.0320937	0.0162934	0.429	0.41	1	2	Cep164
1532	0.0321802	0.00919132	0.75	0.723	1	2	Camkmt
1533	0.0324249	0.106983	0.985	0.947	1	2	Arhgap26
1534	0.0324756	0.00478381	0.464	0.441	1	2	Strada
1535	0.0324943	0.070848	0.501	0.445	1	2	Ranbp2
1536	0.0327363	0.0910038	0.945	0.89	1	2	Cit
1537	0.0329643	0.108698	0.533	0.382	1	2	Trim67
1538	0.0332422	0.164042	0.471	0.272	1	2	Slc4a2
1539	0.0332586	0.110372	0.811	0.748	1	2	Map6
1540	0.0332942	0.0161243	0.583	0.561	1	2	Trak1
1541	0.0336882	0.241099	0.93	0.844	1	2	Setbp1
1542	0.03391	0.0997634	0.997	0.988	1	2	Rtn3
1543	0.0339327	0.346435	0.98	0.884	1	2	Ptprg
1544	0.0340011	0.0133409	0.599	0.568	1	2	Mnat1
1545	0.0341287	0.0338293	0.397	0.349	1	2	Lamp2
1546	0.0343207	0.0247896	0.561	0.519	1	2	Atp2c1
1547	0.0343811	0.399513	0.808	0.682	1	2	Ctnna3
1548	0.0344716	0.00693215	0.558	0.557	1	2	Micu3
1549	0.0346581	0.0552376	0.512	0.438	1	2	Kank1
1550	0.0349486	0.0341726	0.932	0.919	1	2	Atp6v0a1
1551	0.0349686	0.0724949	0.824	0.757	1	2	Rapgef2
1552	0.0351793	0.118282	0.644	0.555	1	2	Cpeb4
1553	0.0352927	0.00891079	0.714	0.732	1	2	Lnpep
1554	0.0353909	0.0101435	0.44	0.434	1	2	Plaa
1555	0.0355322	0.180564	0.839	0.752	1	2	Snx29
1556	0.035603	0.00813819	0.44	0.428	1	2	Rbbp6
1557	0.0357145	0.0370493	0.767	0.724	1	2	1700025G04Rik
1558	0.0360011	0.0314897	0.432	0.403	1	2	Trip4
1559	0.0360456	0.0105571	0.44	0.42	1	2	Dmtn
1560	0.0361025	0.0471187	0.443	0.392	1	2	Ift43
1561	0.0361447	0.0350241	0.493	0.482	1	2	Eri3
1562	0.0369056	0.0240515	0.401	0.371	1	2	Rnf19a
1563	0.0378117	0.0249681	0.5	0.471	1	2	Snx13
1564	0.0380729	0.0183252	0.339	0.333	1	2	4930445B16Rik
1565	0.038141	0.0500538	0.439	0.392	1	2	Eif4e
1566	0.0381444	0.0356643	0.359	0.314	1	2	Dvl1
1567	0.0384046	0.0389352	0.272	0.239	1	2	Satb1
1568	0.038422	0.206065	0.503	0.279	1	2	Frmd6
1569	0.0385084	0.0469083	0.77	0.731	1	2	Atp9b
1570	0.0385722	0.00398426	0.342	0.338	1	2	Preb
1571	0.0387723	0.0167334	0.326	0.281	1	2	Ezh1
1572	0.0388148	0.243421	0.808	0.656	1	2	Agtpbp1
1573	0.0394676	0.0213428	0.574	0.579	1	2	Rhbdl3
1574	0.039624	0.00187551	0.648	0.645	1	2	Kcmf1
1575	0.0397161	0.574241	0.438	0.179	1	2	Gm28928
1576	0.0400118	0.0259805	0.542	0.534	1	2	Peak1
1577	0.0401164	0.223957	0.959	0.881	1	2	Adam22
1578	0.0401356	0.03807	0.871	0.858	1	2	Fmn1
1579	0.0404827	0.186028	0.586	0.444	1	2	Megf9
1580	0.0407702	0.319341	0.922	0.813	1	2	Tmtc1
1581	0.0409372	0.0460515	0.323	0.268	1	2	Olfm1
1582	0.0410918	0.186045	1	0.999	1	2	Dpp6
1583	0.0417048	0.178438	0.679	0.568	1	2	Dzip1
1584	0.0419294	0.0396732	0.919	0.908	1	2	Jakmip1
1585	0.0423004	0.142679	0.526	0.436	1	2	Plcxd3
1586	0.0425246	0.00481871	0.478	0.488	1	2	8030462N17Rik
1587	0.042921	0.003355	0.503	0.499	1	2	Acsl6
1588	0.0434369	0.304749	0.576	0.313	1	2	Gm45323
1589	0.0448844	0.0836574	0.718	0.655	1	2	Zyg11b
1590	0.0451956	0.0281995	0.539	0.524	1	2	Cwf19l2
1591	0.0453722	0.0430049	0.499	0.445	1	2	Dag1
1592	0.045375	0.142062	0.474	0.313	1	2	Arntl2
1593	0.0453778	0.232239	0.645	0.4	1	2	Ppp4r4
1594	0.0463937	0.161063	0.294	0.147	1	2	C030047K22Rik
1595	0.0467689	0.0822701	0.706	0.62	1	2	Phkb
1596	0.046784	0.000288768	0.281	0.265	1	2	Map3k10
1597	0.0469252	0.0414959	0.656	0.618	1	2	Ttc17
1598	0.046961	0.241943	0.711	0.527	1	2	Frmpd3
1599	0.0470864	0.196162	0.547	0.395	1	2	Eda
1600	0.0472469	0.227357	0.651	0.441	1	2	6030443J06Rik
1601	0.0475264	0.0136372	0.257	0.225	1	2	Cep63
1602	0.0475943	0.278663	0.586	0.308	1	2	Zfp101
1603	0.0479	0.0521776	0.542	0.522	1	2	Tcf4
1604	0.0479731	0.0112716	0.57	0.561	1	2	Snd1
1605	0.0481374	0.00655359	0.608	0.577	1	2	Cdyl2
1606	0.0481684	0.028528	0.685	0.656	1	2	Dnm2
1607	0.048349	0.0712177	0.849	0.796	1	2	Mark3
1608	0.0486685	0.261609	0.703	0.512	1	2	Jak1
1609	0.0491263	0.017081	0.605	0.571	1	2	Dgkd
1610	0.0492228	0.318985	1	0.999	1	2	Sgcz
1611	0.0492723	0.0207445	0.632	0.606	1	2	Atp2b3
1612	0.0492976	0.267413	0.416	0.248	1	2	Gm13269
1613	0.0493915	0.330647	0.33	0.046	1	2	Col23a1
1614	0.0502161	0.044887	0.528	0.478	1	2	Ephb2
1615	0.0505451	0.141172	0.458	0.319	1	2	Klhl12
1616	0.0516429	0.00166711	0.369	0.351	1	2	Map2k2
1617	0.0518786	0.0385359	0.551	0.51	1	2	Kdm5b
1618	0.0518852	0.0288722	0.568	0.54	1	2	Coro2b
1619	0.0519196	0.149117	0.603	0.474	1	2	Lrrn2
1620	0.0519434	0.0123357	0.407	0.387	1	2	Cfdp1
1621	0.0521095	0.143335	0.94	0.877	1	2	Unc79
1622	0.0522911	0.0226237	0.696	0.67	1	2	Psmd14
1623	0.052387	0.00139415	0.438	0.417	1	2	Fkbp1a
1624	0.0525576	0.0279162	0.374	0.303	1	2	Lmo4
1625	0.052661	0.220971	0.363	0.186	1	2	Nmur2
1626	0.0526795	0.121119	0.432	0.297	1	2	Il1rap
1627	0.052993	0.116907	0.981	0.964	1	2	Unc80
1628	0.0532332	0.00906084	0.362	0.363	1	2	Zfp169
1629	0.0534373	0.262778	0.987	0.957	1	2	Ptprn2
1630	0.0535212	0.0463621	0.423	0.37	1	2	Chchd6
1631	0.0535621	0.0104992	0.307	0.278	1	2	Tfdp1
1632	0.0540179	0.121349	0.98	0.948	1	2	Glra1
1633	0.0548406	0.00955731	0.353	0.339	1	2	Stip1
1634	0.0553064	0.383661	0.972	0.983	1	2	Etl4
1635	0.055764	0.104445	0.631	0.522	1	2	Map3k13
1636	0.0557907	0.0167317	0.259	0.229	1	2	Kmt2b
1637	0.0563178	0.00114357	0.363	0.323	1	2	Isl1
1638	0.05643	0.0128484	0.567	0.552	1	2	Mgea5
1639	0.0569093	0.0766247	0.923	0.89	1	2	Stmn2
1640	0.0570109	0.219708	0.635	0.474	1	2	Arl15
1641	0.0570213	0.205861	0.522	0.294	1	2	9530036O11Rik
1642	0.0570845	0.0202912	0.61	0.564	1	2	Cop1
1643	0.0578505	0.204631	0.613	0.427	1	2	Ppip5k2
1644	0.0584228	0.278001	0.98	0.926	1	2	Hecw1
1645	0.0586552	0.16851	0.778	0.645	1	2	Pvt1
1646	0.0587016	0.0206112	0.807	0.775	1	2	Rcan2
1647	0.0587686	0.0571725	0.522	0.47	1	2	Elf2
1648	0.058829	0.00362379	0.438	0.421	1	2	Map3k7
1649	0.0590889	0.377289	0.558	0.382	1	2	Airn
1650	0.0590901	0.0397426	0.981	0.983	1	2	Lncpint
1651	0.0591494	0.0265887	0.555	0.508	1	2	Hspa12a
1652	0.0591566	0.0240255	0.44	0.401	1	2	Phka2
1653	0.0593055	0.268795	0.548	0.308	1	2	Gbe1
1654	0.0595324	0.212122	0.36	0.162	1	2	Gm48003
1655	0.0596934	0.0120824	0.388	0.372	1	2	Zfp612
1656	0.0597346	0.219212	0.362	0.119	1	2	Prmt8
1657	0.0604633	0.264604	0.871	0.729	1	2	Arid1b
1658	0.0607828	0.251912	0.334	0.067	1	2	Eepd1
1659	0.0608806	0.039585	0.61	0.572	1	2	Tbl1x
1660	0.06122	0.0224982	0.907	0.895	1	2	Stxbp5l
1661	0.0614312	0.0158882	0.298	0.262	1	2	Polr3b
1662	0.061503	0.00606932	0.656	0.629	1	2	Mkl2
1663	0.0617028	0.134572	0.815	0.738	1	2	Bckdhb
1664	0.0621447	0.395306	0.423	0.248	1	2	4930555F03Rik
1665	0.0624958	0.30306	0.996	0.93	1	2	Cacna1d
1666	0.0634793	0.0649614	0.815	0.782	1	2	Adcy2
1667	0.063575	0.141154	0.573	0.457	1	2	Nxpe3
1668	0.0637694	0.00585549	0.392	0.374	1	2	Cntln
1669	0.063784	0.221833	0.548	0.324	1	2	Lrsam1
1670	0.0638352	0.0271933	0.424	0.391	1	2	Vcp
1671	0.0642303	0.245488	0.852	0.732	1	2	Phactr3
1672	0.0645846	0.151409	0.689	0.565	1	2	Nin
1673	0.0647909	0.130595	0.631	0.518	1	2	Lgr4
1674	0.0648578	0.0511685	0.487	0.442	1	2	Lrrcc1
1675	0.0651708	0.0361172	0.523	0.47	1	2	Ctnnbl1
1676	0.0654838	0.171495	0.323	0.172	1	2	Osbpl3
1677	0.0655908	0.0155448	0.69	0.667	1	2	Mpp7
1678	0.0660061	0.0859452	0.577	0.524	1	2	Ndufaf2
1679	0.0662864	0.0114746	0.618	0.576	1	2	Nefl
1680	0.0664576	0.0111091	0.26	0.233	1	2	Paip1
1681	0.0664849	0.0920194	0.89	0.805	1	2	Shc3
1682	0.0667911	0.00471836	0.628	0.622	1	2	Sh3glb1
1683	0.0670986	0.0086888	0.408	0.405	1	2	Casc3
1684	0.0674888	0.00164081	0.279	0.274	1	2	Zfp1
1685	0.0676328	0.328304	0.722	0.486	1	2	Tbc1d1
1686	0.0681376	0.00603117	0.353	0.332	1	2	Mtmr1
1687	0.0682578	0.260284	0.856	0.718	1	2	Iqsec3
1688	0.0682925	0.00775801	0.411	0.402	1	2	Gm38304
1689	0.0683128	0.415203	0.863	0.855	1	2	Dcc
1690	0.0684664	0.168114	0.342	0.264	1	2	Fstl5
1691	0.06851	0.187522	0.757	0.646	1	2	Clvs2
1692	0.068535	0.173837	0.333	0.153	1	2	Exd1
1693	0.0687571	0.30345	0.959	0.893	1	2	Limch1
1694	0.0688534	0.281784	0.974	0.93	1	2	Atrnl1
1695	0.0690757	0.0201664	0.501	0.474	1	2	Rubcn
1696	0.0692495	0.114876	0.433	0.302	1	2	Galnt10
1697	0.0692901	0.0467306	0.33	0.262	1	2	Pot1a
1698	0.0693003	0.288767	0.346	0.193	1	2	Gm45321
1699	0.0696938	0.183268	0.612	0.465	1	2	D130040H23Rik
1700	0.0701715	0.0364946	0.667	0.62	1	2	Synj1
1701	0.0702355	0.0536858	0.666	0.618	1	2	Tfdp2
1702	0.0703206	0.0324069	0.653	0.596	1	2	Btaf1
1703	0.0707011	0.288453	0.988	0.952	1	2	Chrm2
1704	0.0709526	0.00117584	0.613	0.608	1	2	Hmg20a
1705	0.0709977	0.00893261	0.478	0.465	1	2	Akap11
1706	0.0711255	0.203423	0.512	0.289	1	2	Dnah7b
1707	0.0711276	0.0706809	0.422	0.359	1	2	Snrk
1708	0.071138	0.169081	0.858	0.752	1	2	Rtn1
1709	0.0712914	0.032696	0.336	0.286	1	2	Nadk
1710	0.0717643	0.0416169	0.718	0.691	1	2	Dnajc1
1711	0.0722232	0.202721	0.475	0.257	1	2	Mtr
1712	0.0722599	0.306868	0.987	0.925	1	2	Plekha5
1713	0.0723285	0.24363	0.644	0.423	1	2	Kndc1
1714	0.0728761	0.259282	0.91	0.71	1	2	Edil3
1715	0.0728765	0.0707651	0.429	0.349	1	2	Slain2
1716	0.0729665	0.0329682	0.898	0.859	1	2	Fam189a1
1717	0.0730402	0.204872	0.603	0.378	1	2	Elovl5
1718	0.073653	0.194618	0.453	0.256	1	2	Ppp1r16b
1719	0.0746758	0.209689	0.36	0.127	1	2	Lrig1
1720	0.0750174	0.200575	0.366	0.145	1	2	A730060N03Rik
1721	0.0753406	0.0908234	0.89	0.847	1	2	Ica1
1722	0.0764039	0.004564	0.56	0.535	1	2	Mast1
1723	0.0766393	0.0365717	0.676	0.643	1	2	Fyn
1724	0.0771753	0.192175	0.535	0.346	1	2	Usp3
1725	0.0774979	0.0433383	0.453	0.404	1	2	Aatk
1726	0.0777705	0.108981	0.504	0.409	1	2	Slc2a3
1727	0.0781097	0.0120771	0.653	0.618	1	2	Syt14
1728	0.0786695	0.0105994	0.369	0.338	1	2	Arel1
1729	0.0795281	0.0170666	0.647	0.598	1	2	Atp9a
1730	0.0798555	0.12762	0.467	0.331	1	2	Kcnab2
1731	0.0798594	0.0124703	0.347	0.324	1	2	Srsf4
1732	0.0799725	0.0320314	0.56	0.529	1	2	Pcgf5
1733	0.0806535	0.0773537	0.576	0.507	1	2	Gpr45
1734	0.0807962	0.0135807	0.528	0.511	1	2	Taf1
1735	0.0809257	0.00540098	0.422	0.403	1	2	Sox11
1736	0.0809508	0.0654546	0.599	0.545	1	2	Fam135a
1737	0.0809706	0.00734603	0.491	0.483	1	2	Dgkz
1738	0.0810206	0.0144017	0.562	0.535	1	2	Gm12236
1739	0.0813184	0.279799	0.884	0.726	1	2	Ncoa7
1740	0.0815228	0.206	0.302	0.085	1	2	Dkk3
1741	0.0816583	0.0883586	0.818	0.772	1	2	Igf1r
1742	0.0819637	0.00245845	0.376	0.371	1	2	Thra
1743	0.0822614	0.0484634	0.969	0.924	1	2	Spock3
1744	0.0823798	0.0445358	0.578	0.535	1	2	Ggt7
1745	0.082461	0.0263921	0.391	0.344	1	2	Ppp1r21
1746	0.0826074	0.326109	0.725	0.514	1	2	Myo6
1747	0.0829889	0.270374	0.657	0.426	1	2	Aff1
1748	0.0837418	0.0152322	0.32	0.299	1	2	Vta1
1749	0.0838083	0.0167653	0.31	0.298	1	2	Hdac3
1750	0.0838777	0.230528	0.942	0.863	1	2	Kcnip4
1751	0.0843228	0.106458	0.634	0.548	1	2	Mpdz
1752	0.0844883	0.058701	0.516	0.465	1	2	Dnajb4
1753	0.0848597	0.0194175	0.32	0.277	1	2	Morc2a
1754	0.0850276	0.125497	0.526	0.396	1	2	Fnip2
1755	0.0851795	0.203263	0.904	0.79	1	2	Dner
1756	0.085218	0.00360534	0.381	0.375	1	2	Srpk1
1757	0.085238	0.0243513	0.597	0.591	1	2	Ubxn4
1758	0.0853448	0.00698509	0.388	0.382	1	2	Zfyve1
1759	0.085487	0.0496151	0.968	0.937	1	2	Aak1
1760	0.0856727	0.0618696	0.384	0.303	1	2	Mccc2
1761	0.0858327	0.245776	0.688	0.477	1	2	Lrrc20
1762	0.0861038	0.340039	0.759	0.585	1	2	Rps6ka5
1763	0.0863844	0.111347	0.406	0.289	1	2	Gm21798
1764	0.0864759	0.00827098	0.27	0.25	1	2	Masp1
1765	0.0867644	0.0179311	0.305	0.29	1	2	Eif5
1766	0.0872669	0.0227646	0.562	0.517	1	2	Arnt
1767	0.0874208	0.021039	0.42	0.402	1	2	Grb2
1768	0.0875006	0.0390534	0.488	0.453	1	2	Synrg
1769	0.0877014	0.195008	0.743	0.607	1	2	Sfswap
1770	0.08792	0.0360814	0.625	0.599	1	2	Slc22a23
1771	0.0879528	0.0532741	0.817	0.772	1	2	Slc35f1
1772	0.0879983	0.0054757	0.452	0.426	1	2	Abca7
1773	0.0881627	0.0187515	0.577	0.563	1	2	Rab2a
1774	0.0886842	0.0698999	0.658	0.623	1	2	Ptprn
1775	0.0888331	0.011026	0.307	0.29	1	2	Stau1
1776	0.0890145	0.01767	0.603	0.603	1	2	Rnf216
1777	0.0891212	0.227369	0.942	0.851	1	2	Gm45881
1778	0.089204	0.0132786	0.465	0.456	1	2	Itgb1
1779	0.0894791	0.0179977	0.269	0.221	1	2	Lama3
1780	0.0896046	0.0706161	0.661	0.575	1	2	Cyth3
1781	0.0896775	0.210205	0.333	0.186	1	2	Spag5
1782	0.0897804	0.00143489	0.272	0.273	1	2	Gm16189
1783	0.0900968	0.216494	0.89	0.774	1	2	Pcca
1784	0.0901263	0.0570997	0.555	0.528	1	2	Abi1
1785	0.0906761	0.0172127	0.299	0.283	1	2	Rab10os
1786	0.0909002	0.185071	0.365	0.209	1	2	Crim1
1787	0.0909805	0.0154281	0.397	0.379	1	2	Zswim8
1788	0.0923872	0.00583151	0.297	0.28	1	2	Nkiras1
1789	0.0929283	0.115851	0.891	0.828	1	2	Zfp462
1790	0.0930569	0.307494	0.93	0.79	1	2	Immp2l
1791	0.0931545	0.155222	0.342	0.163	1	2	Ociad2
1792	0.0932436	0.0911305	0.709	0.63	1	2	Sparcl1
1793	0.0933596	0.142555	0.808	0.727	1	2	Elmod1
1794	0.0934374	0.0145407	0.363	0.34	1	2	Gcn1l1
1795	0.0934943	0.11965	0.375	0.244	1	2	Usp19
1796	0.0937518	0.014499	0.312	0.283	1	2	Kctd9
1797	0.0940412	0.182651	0.411	0.216	1	2	Btbd3
1798	0.0942716	0.0287651	0.68	0.645	1	2	Atrn
1799	0.0947905	0.256178	0.84	0.726	1	2	Rap1gds1
1800	0.0951557	0.144076	0.445	0.297	1	2	Platr25
1801	0.0959071	0.0276386	0.49	0.439	1	2	Ddx46
1802	0.0959198	0.0913007	0.984	0.968	1	2	Large1
1803	0.0959837	0.00763327	0.379	0.375	1	2	Gm28198
[truncated: 3,373 more rows]

[truncated: 3 more sheets: Alphas, Interneurons, Visceral]
