# Supplementary material for: Single nucleus RNA-sequencing defines unexpected diversity of cholinergic neuron types in the adult mouse spinal cord
Source: Nat Commun. 2021 Apr 30;12:2471. doi: 10.1038/s41467-021-22691-2 (PMC8087807; doi:10.1038/s41467-021-22691-2)
Supplement: Supplementary file 5 — Supplementary Data 2 [file 41467_2021_22691_MOESM5_ESM.csv]

	p_val	avg_logFC	pct.1	pct.2	p_val_adj	cluster	gene	GO
Cacna2d3	0.00104239	0.179474632	1	0.978	1	0	Cacna2d3	channel activity
Kcnt1	0.001813977	0.065325518	0.59	0.55	1	0	Kcnt1	channel activity
Pex5l	0.01434767	0.090050851	0.997	0.956	1	0	Pex5l	channel activity
Kcnab1	0.032160342	0.161774228	0.991	0.968	1	0	Kcnab1	channel activity
Anxa6	0.064372759	0.051853362	0.654	0.586	1	0	Anxa6	channel activity
Glra1	0.064622563	0.012007694	0.983	0.964	1	0	Glra1	channel activity
Scn1a	0.092013778	0.033345033	0.959	0.956	1	0	Scn1a	channel activity
Kcnn3	1.25E-11	0.554609753	0.737	0.414	2.69E-07	1	Kcnn3	channel activity
Trpm3	2.13E-07	0.421116695	0.87	0.714	0.004571797	1	Trpm3	channel activity
Cacnb2	2.76E-06	0.358156081	1	0.984	0.059248044	1	Cacnb2	channel activity
Gabrg1	0.000350567	0.255045709	0.607	0.31	1	1	Gabrg1	channel activity
Grik2	0.001871597	0.249836352	1	1	1	1	Grik2	channel activity
Grm7	0.00918532	0.319854131	0.997	0.982	1	1	Grm7	channel activity
Kcnmb4	0.014758188	0.314543288	0.666	0.373	1	1	Kcnmb4	channel activity
Anxa61	0.015224112	0.022827772	0.645	0.59	1	1	Anxa6	channel activity
Glra11	0.02138848	0.108668877	0.979	0.965	1	1	Glra1	channel activity
Cacna1g	0.033283417	0.003307315	0.441	0.388	1	1	Cacna1g	channel activity
Kcnk2	0.060919639	0.225204767	0.612	0.406	1	1	Kcnk2	channel activity
Grin1	0.076776171	0.036660848	0.891	0.89	1	1	Grin1	channel activity
Gabra2	0.097510896	0.077836214	0.917	0.921	1	1	Gabra2	channel activity
Cacna1e	6.43E-19	1.116714971	0.699	0.138	1.38E-14	2	Cacna1e	channel activity
Cacna2d1	1.76E-12	1.111739511	0.874	0.498	3.77E-08	2	Cacna2d1	channel activity
Kcnh7	4.05E-10	0.751680536	0.743	0.197	8.70E-06	2	Kcnh7	channel activity
Kcnd2	1.51E-09	0.728881992	0.94	0.681	3.24E-05	2	Kcnd2	channel activity
Gabrg3	2.66E-09	0.64830374	0.825	0.325	5.71E-05	2	Gabrg3	channel activity
Grik1	2.68E-09	0.801641808	0.628	0.171	5.74E-05	2	Grik1	channel activity
Asic2	6.75E-08	0.753298718	0.973	0.732	0.001448801	2	Asic2	channel activity
Gria1	2.75E-05	0.518641845	0.858	0.493	0.589313388	2	Gria1	channel activity
Grin2a	3.74E-05	0.516649532	0.984	0.893	0.803207416	2	Grin2a	channel activity
Gpm6a	4.13E-05	0.445651185	0.683	0.381	0.885387771	2	Gpm6a	channel activity
Kcnd3	0.00061723	0.387955869	0.585	0.357	1	2	Kcnd3	channel activity
Kcnc2	0.002626974	0.572472412	0.814	0.46	1	2	Kcnc2	channel activity
Cachd1	0.005842505	0.27240456	0.437	0.265	1	2	Cachd1	channel activity
Tmem120b	0.006121637	0.021226152	0.432	0.448	1	2	Tmem120b	channel activity
mt-Atp6	0.007878922	0.40241326	0.464	0.144	1	2	mt-Atp6	channel activity
Grid2	0.011144687	0.359031988	1	0.998	1	2	Grid2	channel activity
Gabrg2	0.012076392	0.200694193	0.497	0.378	1	2	Gabrg2	channel activity
Cacna1c	0.012099744	0.288783626	0.978	0.956	1	2	Cacna1c	channel activity
Gria2	0.013765918	0.362713723	1	0.993	1	2	Gria2	channel activity
Kcnq3	0.013828184	0.49826365	0.945	0.762	1	2	Kcnq3	channel activity
Scn9a	0.018774749	0.403991936	0.541	0.425	1	2	Scn9a	channel activity
Kcnip1	0.023738438	0.403265077	0.88	0.649	1	2	Kcnip1	channel activity
Nalcn	0.034888138	0.348911154	0.945	0.896	1	2	Nalcn	channel activity
Cacna2d2	0.037982082	0.122281985	0.552	0.414	1	2	Cacna2d2	channel activity
Atp5o	0.038285735	0.239492543	0.454	0.435	1	2	Atp5o	channel activity
Grid1	0.039437344	0.047263645	1	0.991	1	2	Grid1	channel activity
Unc80	0.042900196	0.05395485	0.973	0.977	1	2	Unc80	channel activity
Kcnn2	0.054013422	0.342550248	0.956	0.842	1	2	Kcnn2	channel activity
Ryr2	0.065211664	0.053658898	1	0.997	1	2	Ryr2	channel activity
Tmem175	0.067217218	0.237225849	0.579	0.414	1	2	Tmem175	channel activity
Grik5	0.078098268	0.215477753	0.536	0.366	1	2	Grik5	channel activity
Ncs1	0.090447511	0.106739047	0.53	0.471	1	2	Ncs1	channel activity
Kcnmb2	0.092344488	0.278606066	0.388	0.043	1	2	Kcnmb2	channel activity
Gria4	0.093823117	0.141230286	1	0.999	1	2	Gria4	channel activity
Hcn2	0.099297391	0.170343924	0.41	0.218	1	2	Hcn2	channel activity
Kcnq5	2.16E-30	1.484608564	0.763	0.19	4.63E-26	3	Kcnq5	channel activity
Pex5l1	1.62E-29	0.888431355	1	0.963	3.48E-25	3	Pex5l	channel activity
Ano3	1.88E-16	0.847532424	0.971	0.585	4.02E-12	3	Ano3	channel activity
Ryr3	1.49E-14	0.583295384	1	0.893	3.20E-10	3	Ryr3	channel activity
Cacna2d31	1.49E-07	0.378267907	1	0.982	0.003206082	3	Cacna2d3	channel activity
Cacna1a	3.36E-07	0.469269806	1	0.997	0.007218007	3	Cacna1a	channel activity
Ano4	1.59E-06	0.395921955	0.986	0.973	0.034032548	3	Ano4	channel activity
Mcu	6.49E-06	0.396243268	0.871	0.65	0.13923468	3	Mcu	channel activity
Lrrc8c	2.11E-05	0.420723307	0.59	0.278	0.453307163	3	Lrrc8c	channel activity
Kcnip11	4.15E-05	0.497357115	0.906	0.654	0.891454445	3	Kcnip1	channel activity
Kcnab11	5.56E-05	0.354287551	1	0.971	1	3	Kcnab1	channel activity
Grin2b	8.64E-05	0.475782244	0.986	0.917	1	3	Grin2b	channel activity
Tmem63c	9.49E-05	0.383841102	0.856	0.64	1	3	Tmem63c	channel activity
Cacnb4	0.000324036	0.358380021	0.935	0.774	1	3	Cacnb4	channel activity
Kcnk9	0.002880484	0.349046063	0.755	0.514	1	3	Kcnk9	channel activity
Kcnip4	0.003233166	0.845393352	0.993	0.955	1	3	Kcnip4	channel activity
Kcnk10	0.00358792	0.297179751	0.734	0.521	1	3	Kcnk10	channel activity
Grin2a1	0.004208287	0.277390142	0.986	0.896	1	3	Grin2a	channel activity
Grik4	0.00473654	0.309988064	0.971	0.917	1	3	Grik4	channel activity
Chrna7	0.0048415	0.3256985	0.439	0.163	1	3	Chrna7	channel activity
Grin3a	0.006415203	0.347325283	0.964	0.891	1	3	Grin3a	channel activity
Grid21	0.006726557	0.302020923	1	0.998	1	3	Grid2	channel activity
Gabrg21	0.01236212	0.153527213	0.511	0.381	1	3	Gabrg2	channel activity
Kcnt11	0.030114072	0.2777058	0.763	0.536	1	3	Kcnt1	channel activity
Slc24a2	0.040504095	0.258657606	0.993	0.969	1	3	Slc24a2	channel activity
Cacng2	0.042046884	0.288476457	0.928	0.792	1	3	Cacng2	channel activity
Ano6	0.045831319	0.2367125	0.871	0.77	1	3	Ano6	channel activity
Gabra21	0.050182905	0.26635627	0.964	0.914	1	3	Gabra2	channel activity
Kcnj6	0.060706209	0.281069204	0.36	0.108	1	3	Kcnj6	channel activity
Snap25	0.062873541	0.053195074	1	0.995	1	3	Snap25	channel activity
Kcnt2	0.074707961	0.542370871	0.683	0.295	1	3	Kcnt2	channel activity
Orai2	0.078039689	0.215846503	0.374	0.142	1	3	Orai2	channel activity
Kcnk12	0.07874915	0.219518326	0.345	0.149	1	3	Kcnk12	channel activity
Kcnab2	0.083539091	0.173311002	0.662	0.429	1	3	Kcnab2	channel activity
Cacna1g1	0.083965141	0.206871154	0.59	0.379	1	3	Cacna1g	channel activity
Scn2a	0.095653508	0.065033549	0.871	0.892	1	3	Scn2a	channel activity
Kcna1	0.099412804	0.200572662	0.849	0.697	1	3	Kcna1	channel activity
Kcnip41	2.94E-08	0.821634896	0.992	0.956	0.000631596	4	Kcnip4	channel activity
Kcnd31	1.84E-05	0.180001222	0.546	0.373	0.394308056	4	Kcnd3	channel activity
Grik11	0.000156923	0.433811406	0.588	0.2	1	4	Grik1	channel activity
Gabrb1	0.001130613	0.305504636	0.941	0.793	1	4	Gabrb1	channel activity
Clca3a1	0.001208479	0.353461229	0.42	0.095	1	4	Clca3a1	channel activity
Scn9a1	0.002497481	0.277107147	0.655	0.42	1	4	Scn9a	channel activity
Cachd11	0.005980569	0.165917729	0.437	0.275	1	4	Cachd1	channel activity
Ryr31	0.009890061	0.317613201	0.924	0.903	1	4	Ryr3	channel activity
Gabrg11	0.013398055	0.287240622	0.58	0.368	1	4	Gabrg1	channel activity
Kcnb1	0.021281688	0.156806675	0.63	0.491	1	4	Kcnb1	channel activity
Kcnt21	0.028023112	0.441906807	0.63	0.307	1	4	Kcnt2	channel activity
Gabra22	0.031281854	0.151675657	0.966	0.915	1	4	Gabra2	channel activity
Erc1	0.049444894	0.075266511	0.891	0.819	1	4	Erc1	channel activity
Trpv2	0.050877202	0.123793552	0.462	0.282	1	4	Trpv2	channel activity
Kcnd21	0.060923417	0.322413789	0.941	0.695	1	4	Kcnd2	channel activity
Asic21	0.072295729	0.165608624	0.84	0.759	1	4	Asic2	channel activity
Panx1	0.091158219	0.148252824	0.311	0.154	1	4	Panx1	channel activity
Slc24a3	3.24E-07	0.531550062	0.962	0.847	0.006959586	5	Slc24a3	channel activity
Kcnq31	9.75E-07	0.541317419	0.987	0.775	0.0209143	5	Kcnq3	channel activity
Asic22	4.45E-05	0.602072861	0.949	0.755	0.95484776	5	Asic2	channel activity
Cacna2d11	5.21E-05	0.440570693	0.872	0.531	1	5	Cacna2d1	channel activity
Trpc5	0.000108732	0.400541766	0.833	0.568	1	5	Trpc5	channel activity
Grin11	0.002491583	0.288768557	0.936	0.887	1	5	Grin1	channel activity
Gabrb11	0.005360971	0.431693178	0.949	0.798	1	5	Gabrb1	channel activity
Grik21	0.009864467	0.235283883	1	1	1	5	Grik2	channel activity
Unc801	0.017006003	0.042694086	0.974	0.977	1	5	Unc80	channel activity
Kcnc21	0.033591402	0.120959718	0.679	0.499	1	5	Kcnc2	channel activity
Gabrg12	0.091145135	0.167016395	0.526	0.379	1	5	Gabrg1	channel activity
Asic23	1.08E-08	1.32138573	0.978	0.759	0.000231155	6	Asic2	channel activity
Kcnip12	0.008502749	0.395549816	0.956	0.672	1	6	Kcnip1	channel activity
Gabrb12	0.008859829	0.464318034	0.933	0.802	1	6	Gabrb1	channel activity
P2rx4	0.044612224	0.25825649	0.511	0.253	1	6	P2rx4	channel activity
Scn2a1	0.04672931	0.202762558	0.978	0.886	1	6	Scn2a	channel activity
Piezo2	0.048767759	0.591563323	0.378	0.046	1	6	Piezo2	channel activity
Kcnc22	0.092533387	0.353241414	0.8	0.5	1	6	Kcnc2	channel activity
Hcn1	0.094425499	0.033054061	1	0.99	1	6	Hcn1	channel activity
Kcnc23	4.84E-07	0.732856041	0.947	0.497	0.010378081	7	Kcnc2	channel activity
Kcnh5	0.00142437	0.402204806	0.711	0.39	1	7	Kcnh5	channel activity
Gabrb13	0.003044223	0.508896245	1	0.801	1	7	Gabrb1	channel activity
Gabrg31	0.004759048	0.48332543	0.737	0.386	1	7	Gabrg3	channel activity
Ryr32	0.006053857	0.418095285	1	0.902	1	7	Ryr3	channel activity
Tmem120b1	0.036381391	0.22837935	0.684	0.438	1	7	Tmem120b	channel activity
Ncs11	0.065969431	0.2176294	0.711	0.473	1	7	Ncs1	channel activity
Kcnq51	0.073819695	0.453815601	0.474	0.245	1	7	Kcnq5	channel activity
Grin12	0.080001911	0.015578885	0.947	0.888	1	7	Grin1	channel activity
Gabrg13	0.000350567	0.255045709	0.607	0.31	1	1	Gabrg1	GABA receptor activity
Gabra23	0.097510896	0.077836214	0.917	0.921	1	1	Gabra2	GABA receptor activity
Gabbr2	9.83E-10	0.518337202	0.743	0.378	2.11E-05	2	Gabbr2	GABA receptor activity
Gabrg32	2.66E-09	0.64830374	0.825	0.325	5.71E-05	2	Gabrg3	GABA receptor activity
Gabrg22	0.012076392	0.200694193	0.497	0.378	1	2	Gabrg2	GABA receptor activity
Gabrg211	0.01236212	0.153527213	0.511	0.381	1	3	Gabrg2	GABA receptor activity
Gabra211	0.050182905	0.26635627	0.964	0.914	1	3	Gabra2	GABA receptor activity
Gabrb14	0.001130613	0.305504636	0.941	0.793	1	4	Gabrb1	GABA receptor activity
Gabrg111	0.013398055	0.287240622	0.58	0.368	1	4	Gabrg1	GABA receptor activity
Gabra221	0.031281854	0.151675657	0.966	0.915	1	4	Gabra2	GABA receptor activity
Gabrb111	0.005360971	0.431693178	0.949	0.798	1	5	Gabrb1	GABA receptor activity
Gabrg121	0.091145135	0.167016395	0.526	0.379	1	5	Gabrg1	GABA receptor activity
Gabrb121	0.008859829	0.464318034	0.933	0.802	1	6	Gabrb1	GABA receptor activity
Gabrb131	0.003044223	0.508896245	1	0.801	1	7	Gabrb1	GABA receptor activity
Gabrg311	0.004759048	0.48332543	0.737	0.386	1	7	Gabrg3	GABA receptor activity
Adgrv1	0.037681918	0.134098794	0.494	0.383	1	0	Adgrv1	GPCR activity
Adra1a	0.074947781	0.154589783	0.779	0.62	1	0	Adra1a	GPCR activity
Trhr	0.08073955	0.181331797	0.5	0.316	1	0	Trhr	GPCR activity
P2ry14	0.089289318	0.038538937	0.41	0.386	1	0	P2ry14	GPCR activity
Htr1f	5.08E-10	0.544644221	0.885	0.561	1.09E-05	1	Htr1f	GPCR activity
Grm1	8.37E-09	0.506419632	0.962	0.82	0.000179571	1	Grm1	GPCR activity
Adgrb3	0.000334167	0.014039525	1	0.995	1	1	Adgrb3	GPCR activity
Grm71	0.00918532	0.319854131	0.997	0.982	1	1	Grm7	GPCR activity
Htr2a	0.065799675	0.056709694	0.58	0.52	1	1	Htr2a	GPCR activity
Grm5	1.66E-25	1.620922951	0.825	0.204	3.57E-21	2	Grm5	GPCR activity
Gabbr21	9.83E-10	0.518337202	0.743	0.378	2.11E-05	2	Gabbr2	GPCR activity
Htr2c	1.54E-07	0.517392915	0.852	0.57	0.003303397	2	Htr2c	GPCR activity
Adgrl3	0.001442572	0.42072853	1	0.992	1	2	Adgrl3	GPCR activity
Grm3	0.00334442	0.369752839	0.503	0.252	1	2	Grm3	GPCR activity
Chrm2	0.005769764	0.026998939	0.995	0.986	1	2	Chrm2	GPCR activity
Grm8	0.007142241	0.510651379	0.836	0.391	1	2	Grm8	GPCR activity
Chrm3	0.081644638	0.331266624	0.355	0.047	1	2	Chrm3	GPCR activity
Adra1a1	6.83E-07	0.550818898	0.935	0.63	0.014653388	3	Adra1a	GPCR activity
Chrm21	0.00263484	0.318613871	1	0.986	1	3	Chrm2	GPCR activity
Rorb	0.012902622	0.280131756	0.374	0.104	1	3	Rorb	GPCR activity
Adgrb31	0.034278399	0.052639444	1	0.996	1	3	Adgrb3	GPCR activity
Tacr1	0.082333685	0.323157063	0.741	0.402	1	3	Tacr1	GPCR activity
Vipr2	0.088147012	0.185666676	0.683	0.543	1	3	Vipr2	GPCR activity
Adgrl2	8.25E-05	0.331890322	0.689	0.445	1	4	Adgrl2	GPCR activity
Hcrtr2	0.000815593	0.285630911	0.454	0.168	1	4	Hcrtr2	GPCR activity
Gpr149	9.15E-12	0.74498279	0.692	0.268	1.96E-07	5	Gpr149	GPCR activity
Htr2c1	0.001186912	0.320277624	0.744	0.602	1	5	Htr2c	GPCR activity
Npr3	0.054488481	0.217801562	0.385	0.206	1	5	Npr3	GPCR activity
P2ry141	0.064229362	0.019255513	0.423	0.391	1	5	P2ry14	GPCR activity
Grm81	5.38E-11	0.812583929	0.947	0.44	1.15E-06	7	Grm8	GPCR activity
Tacr11	0.002800145	0.415265394	0.737	0.429	1	7	Tacr1	GPCR activity
