# Supplementary material for: Single nucleus RNA-sequencing defines unexpected diversity of cholinergic neuron types in the adult mouse spinal cord
Source: Nat Commun. 2021 Apr 30;12:2471. doi: 10.1038/s41467-021-22691-2 (PMC8087807; doi:10.1038/s41467-021-22691-2)
Supplement: Supplementary file 9 — Source Data [file 41467_2021_22691_MOESM9_ESM.xlsx]

## Sheet: Figure 4d
File	Muscle	Cell #	Stk32a+	Cpne4+	C1qtnf4+	Gulp1+	Grm5+	Erbb4+
A1021_TA slide 1_20201123_section 32, Fast blue 405_Stk32a 520_Cacna1e 570_Grm5 620_Erbb4 690-stitched-overlayed	TA	1	1				0	0
A1021_TA slide 1_20201123_section 32, Fast blue 405_Stk32a 520_Cacna1e 570_Grm5 620_Erbb4 690-stitched-overlayed	TA	3	1				0	0
A1021_TA slide 1_20201123_section 32, Fast blue 405_Stk32a 520_Cacna1e 570_Grm5 620_Erbb4 690-stitched-overlayed	TA	5	1				0	0
A1021_TA slide 1_20201123_section 32, Fast blue 405_Stk32a 520_Cacna1e 570_Grm5 620_Erbb4 690-stitched-overlayed	TA	6	1				0	0
A1021_TA slide 1_20201123_section 32, Fast blue 405_Stk32a 520_Cacna1e 570_Grm5 620_Erbb4 690-stitched-overlayed	TA	7	1				0	0
A1021_TA slide 1_20201123_section 32, Fast blue 405_Stk32a 520_Cacna1e 570_Grm5 620_Erbb4 690-stitched-overlayed	TA	8	1				0	0
A1021_TA slide 1_20201123_section 32, Fast blue 405_Stk32a 520_Cacna1e 570_Grm5 620_Erbb4 690-stitched-overlayed	TA	1	1				0	0
A1021_TA slide 1_20201123_section 33 right aligned, Fast blue 405_Stk32a 520_Cacna1e 570_Grm5 620_Erbb4 690-stitched-overlayed	TA	2	1				1	0
A1021_TA slide 1_20201123_section 33 right aligned, Fast blue 405_Stk32a 520_Cacna1e 570_Grm5 620_Erbb4 690-stitched-overlayed	TA	4	1				0	0
A1021_TA slide 1_20201123_section 33 left aligned, Fast blue 405_Stk32a 520_Cacna1e 570_Grm5 620_Erbb4 690-stitched-overlayed	TA	2	1				1	0
A1021_TA slide 1_20201123_section 33 left aligned, Fast blue 405_Stk32a 520_Cacna1e 570_Grm5 620_Erbb4 690-stitched-overlayed	TA	3	1				0	1
A1021_TA slide 1_20201123_section 33 left aligned, Fast blue 405_Stk32a 520_Cacna1e 570_Grm5 620_Erbb4 690-stitched-overlayed	TA	5	1				0	0
A1021_TA slide 1_20201123_section 34, Fast blue 405_Stk32a 520_Cacna1e 570_Grm5 620_Erbb4 690-stitched-overlayed	TA	1	1				0	0
A1021_TA slide 1_20201123_section 34, Fast blue 405_Stk32a 520_Cacna1e 570_Grm5 620_Erbb4 690-stitched-overlayed	TA	3	1				0	0
A1021_TA slide 1_20201123_section 34, Fast blue 405_Stk32a 520_Cacna1e 570_Grm5 620_Erbb4 690-stitched-overlayed	TA	4	1				1	0
A1021_TA slide 1_20201123_section 34, Fast blue 405_Stk32a 520_Cacna1e 570_Grm5 620_Erbb4 690-stitched-overlayed	TA	5	1				0	0
A1021_TA slide 1_20201123_section 35, Fast blue 405_Stk32a 520_Cacna1e 570_Grm5 620_Erbb4 690-stitched-overlayed	TA	1	1				0	0
A1021_TA slide 1_20201123_section 35, Fast blue 405_Stk32a 520_Cacna1e 570_Grm5 620_Erbb4 690-stitched-overlayed	TA	2	1				0	0
A1021_TA slide 1_20201123_section 35, Fast blue 405_Stk32a 520_Cacna1e 570_Grm5 620_Erbb4 690-stitched-overlayed	TA	3	1				0	0
A1021_TA slide 1_20201123_section 36, Fast blue 405_Stk32a 520_Cacna1e 570_Grm5 620_Erbb4 690-stitched-overlayed	TA	2	1				0	0
A1034_axial slide 1_20201123_section 17 right aligned, Fast blue 405_Stk32a 520_Cacna1e 570_Grm5 620_Erbb4 690-stitched-overlayed	axial	1	1				1	0
A1034_axial slide 1_20201123_section 17 left aligned, Fast blue 405_Stk32a 520_Cacna1e 570_Grm5 620_Erbb4 690-stitched-overlayed	axial	1	1				0	0
A1034_axial slide 1_20201123_section 17 left aligned, Fast blue 405_Stk32a 520_Cacna1e 570_Grm5 620_Erbb4 690-stitched-overlayed	axial	2	1				0	0
A1034_axial slide 1_20201123_section 17 left aligned, Fast blue 405_Stk32a 520_Cacna1e 570_Grm5 620_Erbb4 690-stitched-overlayed	axial	3	1				0	0
A1034_axial slide 1_20201123_section 17 left aligned, Fast blue 405_Stk32a 520_Cacna1e 570_Grm5 620_Erbb4 690-stitched-overlayed	axial	4	1				0	1
A1034_axial slide 1_20201123_section 17 left aligned, Fast blue 405_Stk32a 520_Cacna1e 570_Grm5 620_Erbb4 690-stitched-overlayed	axial	5	1				0	0
A1034_axial slide 1_20201123_section 18 right aligned, Fast blue 405_Stk32a 520_Cacna1e 570_Grm5 620_Erbb4 690-stitched-overlayed	axial	1	1				0	0
A1034_axial slide 1_20201123_section 18 right aligned, Fast blue 405_Stk32a 520_Cacna1e 570_Grm5 620_Erbb4 690-stitched-overlayed	axial	2	1				1	0
A1034_axial slide 1_20201123_section 18 right aligned, Fast blue 405_Stk32a 520_Cacna1e 570_Grm5 620_Erbb4 690-stitched-overlayed	axial	3	1				0	0
A1034_axial slide 1_20201123_section 18 right aligned, Fast blue 405_Stk32a 520_Cacna1e 570_Grm5 620_Erbb4 690-stitched-overlayed	axial	4	1				0	0
A1034_axial slide 1_20201123_section 18 right aligned, Fast blue 405_Stk32a 520_Cacna1e 570_Grm5 620_Erbb4 690-stitched-overlayed	axial	5	1				0	1
A1034_axial slide 1_20201123_section 18 left aligned, Fast blue 405_Stk32a 520_Cacna1e 570_Grm5 620_Erbb4 690-stitched-overlayed	axial	1	1				0	0
A1034_axial slide 1_20201123_section 19 right aligned, Fast blue 405_Stk32a 520_Cacna1e 570_Grm5 620_Erbb4 690-stitched-overlayed	axial	1	1				1	0
A1034_axial slide 1_20201123_section 19 right aligned, Fast blue 405_Stk32a 520_Cacna1e 570_Grm5 620_Erbb4 690-stitched-overlayed	axial	3	1				0	0
A1034_axial slide 1_20201123_section 19 right aligned, Fast blue 405_Stk32a 520_Cacna1e 570_Grm5 620_Erbb4 690-stitched-overlayed	axial	4	1				0	0
A1034_axial slide 1_20201123_section 19 right aligned, Fast blue 405_Stk32a 520_Cacna1e 570_Grm5 620_Erbb4 690-stitched-overlayed	axial	5	1				0	0
A1034_axial slide 1_20201123_section 19 right aligned, Fast blue 405_Stk32a 520_Cacna1e 570_Grm5 620_Erbb4 690-stitched-overlayed	axial	8	1				0	0
A1034_axial slide 1_20201123_section 20 right aligned, Fast blue 405_Stk32a 520_Cacna1e 570_Grm5 620_Erbb4 690-stitched-overlayed	axial	2	1				0	0
A1034_axial slide 1_20201123_section 20 left aligned, Fast blue 405_Stk32a 520_Cacna1e 570_Grm5 620_Erbb4 690-stitched-overlayed	axial	1	1				0	0
A1034_axial slide 1_20201123_section 20 left aligned, Fast blue 405_Stk32a 520_Cacna1e 570_Grm5 620_Erbb4 690-stitched-overlayed	axial	3	1				0	1
A1034_axial slide 1_20201123_section 22 right aligned, Fast blue 405_Stk32a 520_Cacna1e 570_Grm5 620_Erbb4 690-stitched-overlayed	axial	3	1				0	0
A1034_axial slide 1_20201123_section 22 right aligned, Fast blue 405_Stk32a 520_Cacna1e 570_Grm5 620_Erbb4 690-stitched-overlayed	axial	4	1				0	0
A1034_axial slide 1_20201123_section 22 left aligned, Fast blue 405_Stk32a 520_Cacna1e 570_Grm5 620_Erbb4 690-stitched-overlayed	axial	1	1				0	0
A1034_axial slide 1_20201123_section 22 left aligned, Fast blue 405_Stk32a 520_Cacna1e 570_Grm5 620_Erbb4 690-stitched-overlayed	axial	3	1				0	0
A1034_axial slide 1_20201123_section 22 left aligned, Fast blue 405_Stk32a 520_Cacna1e 570_Grm5 620_Erbb4 690-stitched-overlayed	axial	4	1				0	0
A1034_axial slide 1_20201123_section 25, Fast blue 405_Stk32a 520_Cacna1e 570_Grm5 620_Erbb4 690-stitched-overlayed	axial	1	1				0	0
A1034_axial slide 1_20201123_section 25, Fast blue 405_Stk32a 520_Cacna1e 570_Grm5 620_Erbb4 690-stitched-overlayed	axial	2	1				0	0
A1034_axial slide 1_20201123_section 25, Fast blue 405_Stk32a 520_Cacna1e 570_Grm5 620_Erbb4 690-stitched-overlayed	axial	5	1				0	0
A1034_axial slide 1_20201123_section 27 right aligned, Fast blue 405_Stk32a 520_Cacna1e 570_Grm5 620_Erbb4 690-stitched-overlayed	axial	1	1				0	0
A1034_axial slide 1_20201123_section 27 right aligned, Fast blue 405_Stk32a 520_Cacna1e 570_Grm5 620_Erbb4 690-stitched-overlayed	axial	2	1				0	1
A1034_axial slide 1_20201123_section 27 left aligned, Fast blue 405_Stk32a 520_Cacna1e 570_Grm5 620_Erbb4 690-stitched-overlayed	axial	1	1				0	1
A1034_axial slide 1_20201123_section 27 left aligned, Fast blue 405_Stk32a 520_Cacna1e 570_Grm5 620_Erbb4 690-stitched-overlayed	axial	2	1				0	1
A1034_axial slide 1_20201123_section 27 left aligned, Fast blue 405_Stk32a 520_Cacna1e 570_Grm5 620_Erbb4 690-stitched-overlayed	axial	3	1				0	0
A1034_axial slide 1_20201123_section 28, Fast blue 405_Stk32a 520_Cacna1e 570_Grm5 620_Erbb4 690-stitched-overlayed	axial	1	1				0	0
A1034_axial slide 1_20201123_section 30 right aligned, Fast blue 405_Stk32a 520_Cacna1e 570_Grm5 620_Erbb4 690-stitched-overlayed	axial	1	1				0	0
A1034_axial slide 1_20201123_section 30 right aligned, Fast blue 405_Stk32a 520_Cacna1e 570_Grm5 620_Erbb4 690-stitched-overlayed	axial	2	1				0	0
A1034_axial slide 1_20201123_section 30 right aligned, Fast blue 405_Stk32a 520_Cacna1e 570_Grm5 620_Erbb4 690-stitched-overlayed	axial	3	1				0	0
A1034_axial slide 1_20201123_section 30 right aligned, Fast blue 405_Stk32a 520_Cacna1e 570_Grm5 620_Erbb4 690-stitched-overlayed	axial	4	1				0	0
A1034_axial slide 1_20201123_section 30 left aligned, Fast blue 405_Stk32a 520_Cacna1e 570_Grm5 620_Erbb4 690-stitched-overlayed	axial	3	1				0	0
A1034_axial slide 1_20201123_section 30 left aligned, Fast blue 405_Stk32a 520_Cacna1e 570_Grm5 620_Erbb4 690-stitched-overlayed	axial	4	1				0	0
A1034_axial slide 1_20201123_section 31, Fast blue 405_Stk32a 520_Cacna1e 570_Grm5 620_Erbb4 690-stitched-overlayed	axial	1	1				0	0
A1034_axial slide 1_20201123_section 31, Fast blue 405_Stk32a 520_Cacna1e 570_Grm5 620_Erbb4 690-stitched-overlayed	axial	2	1				0	0
A1034_axial slide 1_20201123_section 31, Fast blue 405_Stk32a 520_Cacna1e 570_Grm5 620_Erbb4 690-stitched-overlayed	axial	3	1				0	0
A1034_axial slide 1_20201123_section 31, Fast blue 405_Stk32a 520_Cacna1e 570_Grm5 620_Erbb4 690-stitched-overlayed	axial	4	1				1	0
A1034_axial slide 1_20201123_section 31, Fast blue 405_Stk32a 520_Cacna1e 570_Grm5 620_Erbb4 690-stitched-overlayed	axial	5	1				0	0
A1034_axial slide 1_20201123_section 31 right aligned, Fast blue 405_Stk32a 520_Cacna1e 570_Grm5 620_Erbb4 690-stitched-overlayed	axial	1	1				0	0
A1034_axial slide 1_20201123_section 31 right aligned, Fast blue 405_Stk32a 520_Cacna1e 570_Grm5 620_Erbb4 690-stitched-overlayed	axial	2	1				1	0
A1034_axial slide 1_20201123_section 33 left aligned, Fast blue 405_Stk32a 520_Cacna1e 570_Grm5 620_Erbb4 690-stitched-overlayed	axial	1	1				0	0
A1034_axial slide 1_20201123_section 33 left aligned, Fast blue 405_Stk32a 520_Cacna1e 570_Grm5 620_Erbb4 690-stitched-overlayed	axial	2	1				0	0
A1034_axial slide 1_20201123_section 33 left aligned, Fast blue 405_Stk32a 520_Cacna1e 570_Grm5 620_Erbb4 690-stitched-overlayed	axial	3	1				0	1
A1034_axial slide 1_20201123_section 33 left aligned, Fast blue 405_Stk32a 520_Cacna1e 570_Grm5 620_Erbb4 690-stitched-overlayed	axial	4	1				0	0
A1034_axial slide 1_20201123_section 33 left aligned, Fast blue 405_Stk32a 520_Cacna1e 570_Grm5 620_Erbb4 690-stitched-overlayed	axial	6	1				0	0
A1034_axial slide 1_20201123_section 35, Fast blue 405_Stk32a 520_Cacna1e 570_Grm5 620_Erbb4 690-stitched-overlayed	axial	1	1				0	0
A1078 _soleus slide 1_section 18 top aligned, Fast blue 405_Stk32a 520_Cacna1e 570_Grm5 620_Erbb4 690-stitched-overlayed	soleus	6	1				0	0
A1078 _soleus slide 1_section 18 top aligned, Fast blue 405_Stk32a 520_Cacna1e 570_Grm5 620_Erbb4 690-stitched-overlayed	soleus	7	1				1	0
A1078 _soleus slide 1_section 17 bottom aligned, Fast blue 405_Stk32a 520_Cacna1e 570_Grm5 620_Erbb4 690-stitched-overlayed	soleus	1	1				0	0
A1078 _soleus slide 1_section 17 bottom aligned, Fast blue 405_Stk32a 520_Cacna1e 570_Grm5 620_Erbb4 690-stitched-overlayed	soleus	2	1				0	0
A1078 _soleus slide 1_section 17 bottom aligned, Fast blue 405_Stk32a 520_Cacna1e 570_Grm5 620_Erbb4 690-stitched-overlayed	soleus	3	1				0	0
A1078 _soleus slide 1_section 15 bottom aligned, Fast blue 405_Stk32a 520_Cacna1e 570_Grm5 620_Erbb4 690-stitched-overlayed	soleus	1	1				0	0
A1078 _soleus slide 1_section 15 bottom aligned, Fast blue 405_Stk32a 520_Cacna1e 570_Grm5 620_Erbb4 690-stitched-overlayed	soleus	2	1				0	0
A1078 _soleus slide 1_section 14 top aligned, Fast blue 405_Stk32a 520_Cacna1e 570_Grm5 620_Erbb4 690-stitched-overlayed	soleus	1	1				0	1
A1078 _soleus slide 1_section 14 top aligned, Fast blue 405_Stk32a 520_Cacna1e 570_Grm5 620_Erbb4 690-stitched-overlayed	soleus	2	1				1	1
A1078 _soleus slide 1_section 14 top aligned, Fast blue 405_Stk32a 520_Cacna1e 570_Grm5 620_Erbb4 690-stitched-overlayed	soleus	3	1				0	0
A1078 _soleus slide 1_section 14 top aligned, Fast blue 405_Stk32a 520_Cacna1e 570_Grm5 620_Erbb4 690-stitched-overlayed	soleus	4	1				0	0
A1078 _soleus slide 1_section 14 top aligned, Fast blue 405_Stk32a 520_Cacna1e 570_Grm5 620_Erbb4 690-stitched-overlayed	soleus	5	1				1	0
A1078 _soleus slide 1_section 14 top aligned, Fast blue 405_Stk32a 520_Cacna1e 570_Grm5 620_Erbb4 690-stitched-overlayed	soleus	6	1				0	1
A1078 _soleus slide 1_section 14 top aligned, Fast blue 405_Stk32a 520_Cacna1e 570_Grm5 620_Erbb4 690-stitched-overlayed	soleus	7	1				1	0
A1078 _soleus slide 1_section 14 bottom aligned, Fast blue 405_Stk32a 520_Cacna1e 570_Grm5 620_Erbb4 690-stitched-overlayed	soleus	1	1				0	0
A1078 _soleus slide 1_section 14 bottom aligned, Fast blue 405_Stk32a 520_Cacna1e 570_Grm5 620_Erbb4 690-stitched-overlayed	soleus	2	1				1	0
A1078 _soleus slide 1_section 14 bottom aligned, Fast blue 405_Stk32a 520_Cacna1e 570_Grm5 620_Erbb4 690-stitched-overlayed	soleus	3	1				0	0
A1078 _soleus slide 1_section 14 bottom aligned, Fast blue 405_Stk32a 520_Cacna1e 570_Grm5 620_Erbb4 690-stitched-overlayed	soleus	4	1				0	0
A1078 _soleus slide 1_section 13 top aligned, Fast blue 405_Stk32a 520_Cacna1e 570_Grm5 620_Erbb4 690-stitched-overlayed	soleus	1	1				0	0
A1078 _soleus slide 1_section 13 top aligned, Fast blue 405_Stk32a 520_Cacna1e 570_Grm5 620_Erbb4 690-stitched-overlayed	soleus	2	1				0	0
A1078 _soleus slide 1_section 13 top aligned, Fast blue 405_Stk32a 520_Cacna1e 570_Grm5 620_Erbb4 690-stitched-overlayed	soleus	3	1				0	0
A1078 _soleus slide 1_section 13 bottom aligned, Fast blue 405_Stk32a 520_Cacna1e 570_Grm5 620_Erbb4 690-stitched-overlayed	soleus	1	1				0	1
A1078 _soleus slide 1_section 13 bottom aligned, Fast blue 405_Stk32a 520_Cacna1e 570_Grm5 620_Erbb4 690-stitched-overlayed	soleus	2	1				0	1
A1078 _soleus slide 1_section 10, Fast blue 405_Stk32a 520_Cacna1e 570_Grm5 620_Erbb4 690-stitched-overlayed	soleus	1	1				0	0
A1042_digit slide 3_20201120_section 12, Fast blue 405_Stk32a 520_Cacna1e 570_Grm5 620_Erbb4 690-stitched-overlayed	digit	1	1				0	0
A1042_digit slide 3_20201120_section 12, Fast blue 405_Stk32a 520_Cacna1e 570_Grm5 620_Erbb4 690-stitched-overlayed	digit	2	1				0	0
A1042_digit slide 3_20201120_section 12, Fast blue 405_Stk32a 520_Cacna1e 570_Grm5 620_Erbb4 690-stitched-overlayed	digit	3	1				0	0
A1042_digit slide 3_20201120_section 12, Fast blue 405_Stk32a 520_Cacna1e 570_Grm5 620_Erbb4 690-stitched-overlayed	digit	5	1				0	0
A1042_digit slide 3_20201120_section 12, Fast blue 405_Stk32a 520_Cacna1e 570_Grm5 620_Erbb4 690-stitched-overlayed	digit	6	1				0	0
A1042_digit slide 3_20201120_section 12, Fast blue 405_Stk32a 520_Cacna1e 570_Grm5 620_Erbb4 690-stitched-overlayed	digit	7	1				0	0
A1042_digit slide 3_20201120_section 12, Fast blue 405_Stk32a 520_Cacna1e 570_Grm5 620_Erbb4 690-stitched-overlayed	digit	9	1				0	0
A1042_digit slide 3_20201120_section 11, Fast blue 405_Stk32a 520_Cacna1e 570_Grm5 620_Erbb4 690-stitched-overlayed	digit	1	1				0	0
A1042_digit slide 3_20201120_section 11, Fast blue 405_Stk32a 520_Cacna1e 570_Grm5 620_Erbb4 690-stitched-overlayed	digit	2	1				0	0
A1042_digit slide 3_20201120_section 11, Fast blue 405_Stk32a 520_Cacna1e 570_Grm5 620_Erbb4 690-stitched-overlayed	digit	3	1				0	0
A1042_digit slide 3_20201120_section 11, Fast blue 405_Stk32a 520_Cacna1e 570_Grm5 620_Erbb4 690-stitched-overlayed	digit	5	1				0	0
A1042_digit slide 3_20201120_section 11, Fast blue 405_Stk32a 520_Cacna1e 570_Grm5 620_Erbb4 690-stitched-overlayed	digit	6	1				0	0
A1042_digit slide 3_20201120_section 11, Fast blue 405_Stk32a 520_Cacna1e 570_Grm5 620_Erbb4 690-stitched-overlayed	digit	7	1				0	0
A1042_digit slide 3_20201120_section 11, Fast blue 405_Stk32a 520_Cacna1e 570_Grm5 620_Erbb4 690-stitched-overlayed	digit	8	1				0	0
A1042_digit slide 3_20201120_section 10, Fast blue 405_Stk32a 520_Cacna1e 570_Grm5 620_Erbb4 690-stitched-overlayed	digit	4	1				0	0
A1042_digit slide 3_20201120_section 10, Fast blue 405_Stk32a 520_Cacna1e 570_Grm5 620_Erbb4 690-stitched-overlayed	digit	5	1				0	0
A1042_digit slide 3_20201120_section 10, Fast blue 405_Stk32a 520_Cacna1e 570_Grm5 620_Erbb4 690-stitched-overlayed	digit	9	1				0	0
A1042_digit slide 3_20201120_section 10, Fast blue 405_Stk32a 520_Cacna1e 570_Grm5 620_Erbb4 690-stitched-overlayed	digit	10	1				0	0
A1042_digit slide 3_20201120_section 10, Fast blue 405_Stk32a 520_Cacna1e 570_Grm5 620_Erbb4 690-stitched-overlayed	digit	11	1				0	0
A1042_digit slide 3_20201120_section 10, Fast blue 405_Stk32a 520_Cacna1e 570_Grm5 620_Erbb4 690-stitched-overlayed	digit	12	1				0	0
A1042_digit slide 3_20201120_section 10, Fast blue 405_Stk32a 520_Cacna1e 570_Grm5 620_Erbb4 690-stitched-overlayed	digit	13	1				0	0
A1042_digit slide 3_20201120_section 10, Fast blue 405_Stk32a 520_Cacna1e 570_Grm5 620_Erbb4 690-stitched-overlayed	digit	14	1				1	0
A1042_digit slide 3_20201120_section 10, Fast blue 405_Stk32a 520_Cacna1e 570_Grm5 620_Erbb4 690-stitched-overlayed	digit	15	1				0	0
A1042_digit slide 3_20201120_section 9, Fast blue 405_Stk32a 520_Cacna1e 570_Grm5 620_Erbb4 690-stitched-overlayed	digit	1	1				0	0
A1042_digit slide 3_20201120_section 9, Fast blue 405_Stk32a 520_Cacna1e 570_Grm5 620_Erbb4 690-stitched-overlayed	digit	3	1				0	0
A1042_digit slide 3_20201120_section 9, Fast blue 405_Stk32a 520_Cacna1e 570_Grm5 620_Erbb4 690-stitched-overlayed	digit	4	1				0	0
A1042_digit slide 3_20201120_section 9, Fast blue 405_Stk32a 520_Cacna1e 570_Grm5 620_Erbb4 690-stitched-overlayed	digit	6	1				0	0
A1042_digit slide 3_20201120_section 9, Fast blue 405_Stk32a 520_Cacna1e 570_Grm5 620_Erbb4 690-stitched-overlayed	digit	7	1				0	0
A1042_digit slide 3_20201120_section 9, Fast blue 405_Stk32a 520_Cacna1e 570_Grm5 620_Erbb4 690-stitched-overlayed	digit	8	1				0	0
A1042_digit slide 3_20201120_section 8, Fast blue 405_Stk32a 520_Cacna1e 570_Grm5 620_Erbb4 690-stitched-overlayed	digit	1	1				0	0
A1042_digit slide 3_20201120_section 8, Fast blue 405_Stk32a 520_Cacna1e 570_Grm5 620_Erbb4 690-stitched-overlayed	digit	2	1				0	1
A1042_digit slide 3_20201120_section 8, Fast blue 405_Stk32a 520_Cacna1e 570_Grm5 620_Erbb4 690-stitched-overlayed	digit	3	1				0	0
A1042_digit slide 3_20201120_section 8, Fast blue 405_Stk32a 520_Cacna1e 570_Grm5 620_Erbb4 690-stitched-overlayed	digit	4	1				0	0
A1042_digit slide 3_20201120_section 8, Fast blue 405_Stk32a 520_Cacna1e 570_Grm5 620_Erbb4 690-stitched-overlayed	digit	5	1				0	0
A1042_digit slide 3_20201120_section 8, Fast blue 405_Stk32a 520_Cacna1e 570_Grm5 620_Erbb4 690-stitched-overlayed	digit	6	1				0	0
A1042_digit slide 3_20201120_section 8, Fast blue 405_Stk32a 520_Cacna1e 570_Grm5 620_Erbb4 690-stitched-overlayed	digit	7	1				0	0
A1042_digit slide 3_20201120_section 8, Fast blue 405_Stk32a 520_Cacna1e 570_Grm5 620_Erbb4 690-stitched-overlayed	digit	8	1				0	0
A1042_digit slide 3_20201120_section 7, Fast blue 405_Stk32a 520_Cacna1e 570_Grm5 620_Erbb4 690-stitched-overlayed	digit	1	1				0	0
A1042_digit slide 3_20201120_section 7, Fast blue 405_Stk32a 520_Cacna1e 570_Grm5 620_Erbb4 690-stitched-overlayed	digit	3	1				0	0
A1042_digit slide 3_20201120_section 6 right aligned, Fast blue 405_Stk32a 520_Cacna1e 570_Grm5 620_Erbb4 690-stitched-overlayed	digit	1	1				0	0
A1042_digit slide 3_20201120_section 6 right aligned, Fast blue 405_Stk32a 520_Cacna1e 570_Grm5 620_Erbb4 690-stitched-overlayed	digit	2	1				0	0
A1042_digit slide 3_20201120_section 6 left aligned, Fast blue 405_Stk32a 520_Cacna1e 570_Grm5 620_Erbb4 690-stitched-overlayed	digit	1	1				0	1
A1042_digit slide 3_20201120_section 6 left aligned, Fast blue 405_Stk32a 520_Cacna1e 570_Grm5 620_Erbb4 690-stitched-overlayed	digit	2	1				0	0
A1021_TA slide 1_20201123_section 21, Fast blue 405_Stk32a 520_Cacna1e 570_Grm5 620_Erbb4 690-stitched-overlayed	TA	1	1				0	0
A1021_TA slide 1_20201123_section 21, Fast blue 405_Stk32a 520_Cacna1e 570_Grm5 620_Erbb4 690-stitched-overlayed	TA	2	1				0	0
A1021_TA slide 1_20201123_section 21, Fast blue 405_Stk32a 520_Cacna1e 570_Grm5 620_Erbb4 690-stitched-overlayed	TA	3	1				0	0
A1021_TA slide 1_20201123_section 21, Fast blue 405_Stk32a 520_Cacna1e 570_Grm5 620_Erbb4 690-stitched-overlayed	TA	4	1				0	0
A1021_TA slide 1_20201123_section 21, Fast blue 405_Stk32a 520_Cacna1e 570_Grm5 620_Erbb4 690-stitched-overlayed	TA	5	1				1	0
A1021_TA slide 1_20201123_section 22 left, Fast blue 405_Stk32a 520_Cacna1e 570_Grm5 620_Erbb4 690-stitched-overlayed	TA	1	1				0	1
A1021_TA slide 1_20201123_section 25 right aligned, Fast blue 405_Stk32a 520_Cacna1e 570_Grm5 620_Erbb4 690-stitched-overlayed	TA	2	1				0	0
A1021_TA slide 1_20201123_section 25 right aligned, Fast blue 405_Stk32a 520_Cacna1e 570_Grm5 620_Erbb4 690-stitched-overlayed	TA	4	1				1	0
A1021_TA slide 1_20201123_section 26 right aligned, Fast blue 405_Stk32a 520_Cacna1e 570_Grm5 620_Erbb4 690-stitched-overlayed	TA	1	1				1	1
A1021_TA slide 1_20201123_section 26 right aligned, Fast blue 405_Stk32a 520_Cacna1e 570_Grm5 620_Erbb4 690-stitched-overlayed	TA	3	1				0	0
A1021_TA slide 1_20201123_section 26 right aligned, Fast blue 405_Stk32a 520_Cacna1e 570_Grm5 620_Erbb4 690-stitched-overlayed	TA	4	1				0	0
A1021_TA slide 1_20201123_section 26 right aligned, Fast blue 405_Stk32a 520_Cacna1e 570_Grm5 620_Erbb4 690-stitched-overlayed	TA	5	1				0	0
A1021_TA slide 1_20201123_section 26 left aligned, Fast blue 405_Stk32a 520_Cacna1e 570_Grm5 620_Erbb4 690-stitched-overlayed	TA	1	1				0	0
A1021_TA slide 1_20201123_section 26 left aligned, Fast blue 405_Stk32a 520_Cacna1e 570_Grm5 620_Erbb4 690-stitched-overlayed	TA	2	1				0	0
A1021_TA slide 1_20201123_section 26 left aligned, Fast blue 405_Stk32a 520_Cacna1e 570_Grm5 620_Erbb4 690-stitched-overlayed	TA	3	1				0	0
A1021_TA slide 1_20201123_section 26 left aligned, Fast blue 405_Stk32a 520_Cacna1e 570_Grm5 620_Erbb4 690-stitched-overlayed	TA	4	1				0	0
A1021_TA slide 1_20201123_section 27 right aligned, Fast blue 405_Stk32a 520_Cacna1e 570_Grm5 620_Erbb4 690-stitched-overlayed	TA	1	1				0	0
A1021_TA slide 1_20201123_section 27 right aligned, Fast blue 405_Stk32a 520_Cacna1e 570_Grm5 620_Erbb4 690-stitched-overlayed	TA	2	1				1	1
A1021_TA slide 1_20201123_section 27 right aligned, Fast blue 405_Stk32a 520_Cacna1e 570_Grm5 620_Erbb4 690-stitched-overlayed	TA	4	1				0	0
A1021_TA slide 1_20201123_section 27 right aligned, Fast blue 405_Stk32a 520_Cacna1e 570_Grm5 620_Erbb4 690-stitched-overlayed	TA	5	1				0	0
A1021_TA slide 1_20201123_section 27 left aligned, Fast blue 405_Stk32a 520_Cacna1e 570_Grm5 620_Erbb4 690-stitched-overlayed	TA	3	1				0	0
A1021_TA slide 1_20201123_section 27 left aligned, Fast blue 405_Stk32a 520_Cacna1e 570_Grm5 620_Erbb4 690-stitched-overlayed	TA	4	1				0	0
A1021_TA slide 1_20201123_section 27 left aligned, Fast blue 405_Stk32a 520_Cacna1e 570_Grm5 620_Erbb4 690-stitched-overlayed	TA	5	1				0	0
A1021_TA slide 1_20201123_section 28 right aligned, Fast blue 405_Stk32a 520_Cacna1e 570_Grm5 620_Erbb4 690-stitched-overlayed	TA	1	1				1	0
A1021_TA slide 1_20201123_section 28 right aligned, Fast blue 405_Stk32a 520_Cacna1e 570_Grm5 620_Erbb4 690-stitched-overlayed	TA	2	1				0	0
A1021_TA slide 1_20201123_section 28 right aligned, Fast blue 405_Stk32a 520_Cacna1e 570_Grm5 620_Erbb4 690-stitched-overlayed	TA	3	1				0	1
A1021_TA slide 1_20201123_section 28 right aligned, Fast blue 405_Stk32a 520_Cacna1e 570_Grm5 620_Erbb4 690-stitched-overlayed	TA	4	1				1	0
A1021_TA slide 1_20201123_section 28 right aligned, Fast blue 405_Stk32a 520_Cacna1e 570_Grm5 620_Erbb4 690-stitched-overlayed	TA	5	1				0	1
A1021_TA slide 1_20201123_section 28 left aligned, Fast blue 405_Stk32a 520_Cacna1e 570_Grm5 620_Erbb4 690-stitched-overlayed	TA	1	1				0	0
A1021_TA slide 1_20201123_section 28 left aligned, Fast blue 405_Stk32a 520_Cacna1e 570_Grm5 620_Erbb4 690-stitched-overlayed	TA	2	1				0	0
A1021_TA slide 1_20201123_section 28 left aligned, Fast blue 405_Stk32a 520_Cacna1e 570_Grm5 620_Erbb4 690-stitched-overlayed	TA	3	1				0	1
A1021_TA slide 1_20201123_section 28 left aligned, Fast blue 405_Stk32a 520_Cacna1e 570_Grm5 620_Erbb4 690-stitched-overlayed	TA	4	1				0	0
A1021_TA slide 1_20201123_section 28 left aligned, Fast blue 405_Stk32a 520_Cacna1e 570_Grm5 620_Erbb4 690-stitched-overlayed	TA	5	1				0	0
A1021_TA slide 1_20201123_section 28 left aligned, Fast blue 405_Stk32a 520_Cacna1e 570_Grm5 620_Erbb4 690-stitched-overlayed	TA	6	1				0	0
A1021_TA slide 1_20201123_section 29 right aligned, Fast blue 405_Stk32a 520_Cacna1e 570_Grm5 620_Erbb4 690-stitched-overlayed	TA	2	1				0	0
A1021_TA slide 1_20201123_section 29 right aligned, Fast blue 405_Stk32a 520_Cacna1e 570_Grm5 620_Erbb4 690-stitched-overlayed	TA	3	1				0	0
A1021_TA slide 1_20201123_section 29 right aligned, Fast blue 405_Stk32a 520_Cacna1e 570_Grm5 620_Erbb4 690-stitched-overlayed	TA	4	1				0	0
A1021_TA slide 1_20201123_section 30 left, Fast blue 405_Stk32a 520_Cacna1e 570_Grm5 620_Erbb4 690-stitched-overlayed	TA	1	1				0	0
A1021_TA slide 1_20201123_section 30 left, Fast blue 405_Stk32a 520_Cacna1e 570_Grm5 620_Erbb4 690-stitched-overlayed	TA	2	1				0	0
A1021_TA slide 1_20201123_section 30 right, Fast blue 405_Stk32a 520_Cacna1e 570_Grm5 620_Erbb4 690-stitched-overlayed	TA	2	1				1	0
A1021_TA slide 1_20201123_section 31 left aligned, Fast blue 405_Stk32a 520_Cacna1e 570_Grm5 620_Erbb4 690-stitched-overlayed	TA	1	1				0	0
A1021_TA slide 1_20201123_section 31 left aligned, Fast blue 405_Stk32a 520_Cacna1e 570_Grm5 620_Erbb4 690-stitched-overlayed	TA	2	1				0	0
A1021_TA slide 1_20201123_section 31 left aligned, Fast blue 405_Stk32a 520_Cacna1e 570_Grm5 620_Erbb4 690-stitched-overlayed	TA	3	1				0	0
A1021_TA slide 1_20201123_section 31 left aligned, Fast blue 405_Stk32a 520_Cacna1e 570_Grm5 620_Erbb4 690-stitched-overlayed	TA	4	1				0	0
A1021 _axial slide 3_section 10, Fast blue 405_Stk32a 520_C1qtnf4 570_Gulp1 690-stitched-overlayed	axial	1	1		1	1
A1021 _axial slide 3_section 10, Fast blue 405_Stk32a 520_C1qtnf4 570_Gulp1 690-stitched-overlayed	axial	2	1		0	0
A1021 _axial slide 3_section 10, Fast blue 405_Stk32a 520_C1qtnf4 570_Gulp1 690-stitched-overlayed	axial	3	1		1	0
A1021 _axial slide 3_section 10, Fast blue 405_Stk32a 520_C1qtnf4 570_Gulp1 690-stitched-overlayed	axial	5	1		1	0
A1021 _axial slide 3_section 11, Fast blue 405_Stk32a 520_C1qtnf4 570_Gulp1 690-stitched-overlayed	axial	1	1		0	0
A1021 _axial slide 3_section 11, Fast blue 405_Stk32a 520_C1qtnf4 570_Gulp1 690-stitched-overlayed	axial	2	1		1	1
A1021 _axial slide 3_section 11, Fast blue 405_Stk32a 520_C1qtnf4 570_Gulp1 690-stitched-overlayed	axial	3	1		0	0
A1021 _axial slide 3_section 11, Fast blue 405_Stk32a 520_C1qtnf4 570_Gulp1 690-stitched-overlayed	axial	4	1		0	0
A1021 _axial slide 3_section 11, Fast blue 405_Stk32a 520_C1qtnf4 570_Gulp1 690-stitched-overlayed	axial	5	1		0	1
A1021 _axial slide 3_section 11, Fast blue 405_Stk32a 520_C1qtnf4 570_Gulp1 690-stitched-overlayed	axial	6	1		0	1
A1021 _axial slide 3_section 13, Fast blue 405_Stk32a 520_C1qtnf4 570_Gulp1 690-stitched-overlayed	axial	7	1		1	0
A1021 _axial slide 3_section 13, Fast blue 405_Stk32a 520_C1qtnf4 570_Gulp1 690-stitched-overlayed	axial	8	1		1	0
A1021 _axial slide 3_section 14, Fast blue 405_Stk32a 520_C1qtnf4 570_Gulp1 690-stitched-overlayed	axial	1	1		0	0
A1021 _axial slide 3_section 14, Fast blue 405_Stk32a 520_C1qtnf4 570_Gulp1 690-stitched-overlayed	axial	2	1		1	0
A1021 _axial slide 3_section 14, Fast blue 405_Stk32a 520_C1qtnf4 570_Gulp1 690-stitched-overlayed	axial	3	1		1	0
A1021 _axial slide 3_section 14, Fast blue 405_Stk32a 520_C1qtnf4 570_Gulp1 690-stitched-overlayed	axial	4	1		0	0
A1021 _axial slide 3_section 14, Fast blue 405_Stk32a 520_C1qtnf4 570_Gulp1 690-stitched-overlayed	axial	5	1		1	1
A1021 _axial slide 3_section 14, Fast blue 405_Stk32a 520_C1qtnf4 570_Gulp1 690-stitched-overlayed	axial	7	1		1	0
A1021 _axial slide 3_section 14, Fast blue 405_Stk32a 520_C1qtnf4 570_Gulp1 690-stitched-overlayed	axial	8	1		1	0
A1021 _axial slide 3_section 14, Fast blue 405_Stk32a 520_C1qtnf4 570_Gulp1 690-stitched-overlayed	axial	9	1		0	0
A1021 _axial slide 3_section 15, Fast blue 405_Stk32a 520_C1qtnf4 570_Gulp1 690-stitched-overlayed	axial	1	1		0	0
A1021 _axial slide 3_section 15, Fast blue 405_Stk32a 520_C1qtnf4 570_Gulp1 690-stitched-overlayed	axial	3	1		0	0
A1021 _axial slide 3_section 15, Fast blue 405_Stk32a 520_C1qtnf4 570_Gulp1 690-stitched-overlayed	axial	4	1		0	0
A1021 _axial slide 3_section 16, Fast blue 405_Stk32a 520_C1qtnf4 570_Gulp1 690-stitched-overlayed	axial	2	1		0	1
A1021 _axial slide 3_section 16, Fast blue 405_Stk32a 520_C1qtnf4 570_Gulp1 690-stitched-overlayed	axial	3	1		1	1
A1021 _axial slide 3_section 16, Fast blue 405_Stk32a 520_C1qtnf4 570_Gulp1 690-stitched-overlayed	axial	4	1		0	0
A1021 _axial slide 3_section 16, Fast blue 405_Stk32a 520_C1qtnf4 570_Gulp1 690-stitched-overlayed	axial	5	1		1	1
A1021 _axial slide 3_section 16, Fast blue 405_Stk32a 520_C1qtnf4 570_Gulp1 690-stitched-overlayed	axial	6	1		1	0
A1021 _axial slide 3_section 16, Fast blue 405_Stk32a 520_C1qtnf4 570_Gulp1 690-stitched-overlayed	axial	7	1		0	1
A1021 _axial slide 3_section 16, Fast blue 405_Stk32a 520_C1qtnf4 570_Gulp1 690-stitched-overlayed	axial	8	1		0	0
A1021 _axial slide 3_section 17, Fast blue 405_Stk32a 520_C1qtnf4 570_Gulp1 690-stitched-overlayed	axial	1	1		0	1
A1021 _axial slide 3_section 17, Fast blue 405_Stk32a 520_C1qtnf4 570_Gulp1 690-stitched-overlayed	axial	2	1		0	0
A1021 _axial slide 3_section 18, Fast blue 405_Stk32a 520_C1qtnf4 570_Gulp1 690-stitched-overlayed	axial	1	1		1	1
A1021 _axial slide 3_section 18, Fast blue 405_Stk32a 520_C1qtnf4 570_Gulp1 690-stitched-overlayed	axial	2	1		1	1
A1021 _axial slide 3_section 18, Fast blue 405_Stk32a 520_C1qtnf4 570_Gulp1 690-stitched-overlayed	axial	3	1		0	0
A1021 _axial slide 3_section 18, Fast blue 405_Stk32a 520_C1qtnf4 570_Gulp1 690-stitched-overlayed	axial	4	1		0	0
A1021 _axial slide 3_section 18, Fast blue 405_Stk32a 520_C1qtnf4 570_Gulp1 690-stitched-overlayed	axial	5	1		1	1
A1021 _axial slide 3_section 18, Fast blue 405_Stk32a 520_C1qtnf4 570_Gulp1 690-stitched-overlayed	axial	6	1		0	0
A1021 _axial slide 3_section 18, Fast blue 405_Stk32a 520_C1qtnf4 570_Gulp1 690-stitched-overlayed	axial	7	1		0	0
A1021 _TA slide 2_section 10, Fast blue 405_Stk32a 520_C1qtnf4 570_Gulp1 690-stitched-overlayed	TA	1	1		0	0
A1021 _TA slide 2_section 10, Fast blue 405_Stk32a 520_C1qtnf4 570_Gulp1 690-stitched-overlayed	TA	2	1		0	0
A1021 _TA slide 2_section 10, Fast blue 405_Stk32a 520_C1qtnf4 570_Gulp1 690-stitched-overlayed	TA	3	1		1	1
A1021 _TA slide 2_section 11, Fast blue 405_Stk32a 520_C1qtnf4 570_Gulp1 690-stitched-overlayed	TA	1	1		0	0
A1021 _TA slide 2_section 11, Fast blue 405_Stk32a 520_C1qtnf4 570_Gulp1 690-stitched-overlayed	TA	2	1		0	0
A1021 _TA slide 2_section 11, Fast blue 405_Stk32a 520_C1qtnf4 570_Gulp1 690-stitched-overlayed	TA	3	1		0	0
A1021 _TA slide 2_section 11, Fast blue 405_Stk32a 520_C1qtnf4 570_Gulp1 690-stitched-overlayed	TA	4	1		1	0
A1021 _TA slide 2_section 11, Fast blue 405_Stk32a 520_C1qtnf4 570_Gulp1 690-stitched-overlayed	TA	5	1		0	0
A1021 _TA slide 2_section 11, Fast blue 405_Stk32a 520_C1qtnf4 570_Gulp1 690-stitched-overlayed	TA	6	1		0	0
A1021 _TA slide 2_section 11, Fast blue 405_Stk32a 520_C1qtnf4 570_Gulp1 690-stitched-overlayed	TA	7	1		0	0
A1021 _TA slide 2_section 11, Fast blue 405_Stk32a 520_C1qtnf4 570_Gulp1 690-stitched-overlayed	TA	8	1		0	0
A1021 _TA slide 2_section 14, Fast blue 405_Stk32a 520_C1qtnf4 570_Gulp1 690-stitched-overlayed	TA	1	1		0	0
A1021 _TA slide 2_section 14, Fast blue 405_Stk32a 520_C1qtnf4 570_Gulp1 690-stitched-overlayed	TA	2	1		0	0
A1021 _TA slide 2_section 14, Fast blue 405_Stk32a 520_C1qtnf4 570_Gulp1 690-stitched-overlayed	TA	3	1		0	0
A1021 _TA slide 2_section 14, Fast blue 405_Stk32a 520_C1qtnf4 570_Gulp1 690-stitched-overlayed	TA	4	1		1	0
A1021 _TA slide 2_section 14, Fast blue 405_Stk32a 520_C1qtnf4 570_Gulp1 690-stitched-overlayed	TA	5	1		0	0
A1021 _TA slide 2_section 14, Fast blue 405_Stk32a 520_C1qtnf4 570_Gulp1 690-stitched-overlayed	TA	6	1		0	0
A1021 _TA slide 2_section 14, Fast blue 405_Stk32a 520_C1qtnf4 570_Gulp1 690-stitched-overlayed	TA	7	1		1	0
A1021 _TA slide 2_section 14, Fast blue 405_Stk32a 520_C1qtnf4 570_Gulp1 690-stitched-overlayed	TA	8	1		1	1
A1021 _TA slide 2_section 14, Fast blue 405_Stk32a 520_C1qtnf4 570_Gulp1 690-stitched-overlayed	TA	9	1		0	0
A1021 _TA slide 2_section 15 left aligned, Fast blue 405_Stk32a 520_C1qtnf4 570_Gulp1 690-stitched-overlayed	TA	1	1		1	0
A1021 _TA slide 2_section 15 left aligned, Fast blue 405_Stk32a 520_C1qtnf4 570_Gulp1 690-stitched-overlayed	TA	2	1		0	0
A1021 _TA slide 2_section 15 left aligned, Fast blue 405_Stk32a 520_C1qtnf4 570_Gulp1 690-stitched-overlayed	TA	3	1		0	1
A1021 _TA slide 2_section 15 left aligned, Fast blue 405_Stk32a 520_C1qtnf4 570_Gulp1 690-stitched-overlayed	TA	4	1		0	0
A1021 _TA slide 2_section 15 left aligned, Fast blue 405_Stk32a 520_C1qtnf4 570_Gulp1 690-stitched-overlayed	TA	5	1		1	0
A1021 _TA slide 2_section 16, Fast blue 405_Stk32a 520_C1qtnf4 570_Gulp1 690-stitched-overlayed	TA	1	1		0	0
A1021 _TA slide 2_section 16, Fast blue 405_Stk32a 520_C1qtnf4 570_Gulp1 690-stitched-overlayed	TA	2	1		1	0
A1021 _TA slide 2_section 16, Fast blue 405_Stk32a 520_C1qtnf4 570_Gulp1 690-stitched-overlayed	TA	5	1		0	0
A1021 _TA slide 2_section 16, Fast blue 405_Stk32a 520_C1qtnf4 570_Gulp1 690-stitched-overlayed	TA	6	1		0	0
A1021 _TA slide 2_section 16, Fast blue 405_Stk32a 520_C1qtnf4 570_Gulp1 690-stitched-overlayed	TA	8	1		0	0
A1021 _TA slide 2_section 16, Fast blue 405_Stk32a 520_C1qtnf4 570_Gulp1 690-stitched-overlayed	TA	9	1		0	0
A1021 _TA slide 2_section 17, Fast blue 405_Stk32a 520_C1qtnf4 570_Gulp1 690-stitched-overlayed	TA	1	1		0	0
A1021 _TA slide 2_section 17, Fast blue 405_Stk32a 520_C1qtnf4 570_Gulp1 690-stitched-overlayed	TA	2	1		0	0
A1021 _TA slide 2_section 17, Fast blue 405_Stk32a 520_C1qtnf4 570_Gulp1 690-stitched-overlayed	TA	3	1		1	0
A1021 _TA slide 2_section 17, Fast blue 405_Stk32a 520_C1qtnf4 570_Gulp1 690-stitched-overlayed	TA	4	1		0	0
A1021 _TA slide 2_section 17, Fast blue 405_Stk32a 520_C1qtnf4 570_Gulp1 690-stitched-overlayed	TA	5	1		0	0
A1021 _TA slide 2_section 17, Fast blue 405_Stk32a 520_C1qtnf4 570_Gulp1 690-stitched-overlayed	TA	6	1		1	0
A1042 _digit slide 4_section 7, Fast blue 405_Stk32a 520_C1qtnf4 570_Gulp1 690-stitched-overlayed	digit	1	1		0	1
A1042 _digit slide 4_section 7, Fast blue 405_Stk32a 520_C1qtnf4 570_Gulp1 690-stitched-overlayed	digit	2	1		0	0
A1042 _digit slide 4_section 7, Fast blue 405_Stk32a 520_C1qtnf4 570_Gulp1 690-stitched-overlayed	digit	3	1		0	0
A1042 _digit slide 4_section 7, Fast blue 405_Stk32a 520_C1qtnf4 570_Gulp1 690-stitched-overlayed	digit	4	1		1	1
A1042 _digit slide 4_section 7, Fast blue 405_Stk32a 520_C1qtnf4 570_Gulp1 690-stitched-overlayed	digit	5	1		0	0
A1042 _digit slide 4_section 8 right aligned, Fast blue 405_Stk32a 520_C1qtnf4 570_Gulp1 690-stitched-overlayed	digit	1	1		1	1
A1042 _digit slide 4_section 8 right aligned, Fast blue 405_Stk32a 520_C1qtnf4 570_Gulp1 690-stitched-overlayed	digit	2	1		0	0
A1042 _digit slide 4_section 8 right aligned, Fast blue 405_Stk32a 520_C1qtnf4 570_Gulp1 690-stitched-overlayed	digit	3	1		0	1
A1042 _digit slide 4_section 8 left aligned, Fast blue 405_Stk32a 520_C1qtnf4 570_Gulp1 690-stitched-overlayed	digit	1	1		0	0
A1042 _digit slide 4_section 8 left aligned, Fast blue 405_Stk32a 520_C1qtnf4 570_Gulp1 690-stitched-overlayed	digit	2	1		0	0
A1042 _digit slide 4_section 8 left aligned, Fast blue 405_Stk32a 520_C1qtnf4 570_Gulp1 690-stitched-overlayed	digit	3	1		0	0
A1042 _digit slide 4_section 9 right aligned, Fast blue 405_Stk32a 520_C1qtnf4 570_Gulp1 690-stitched-overlayed	digit	1	1		0	0
A1042 _digit slide 4_section 9 right aligned, Fast blue 405_Stk32a 520_C1qtnf4 570_Gulp1 690-stitched-overlayed	digit	2	1		0	0
A1042 _digit slide 4_section 9 right aligned, Fast blue 405_Stk32a 520_C1qtnf4 570_Gulp1 690-stitched-overlayed	digit	3	1		0	0
A1042 _digit slide 4_section 9 right aligned, Fast blue 405_Stk32a 520_C1qtnf4 570_Gulp1 690-stitched-overlayed	digit	4	1		0	1
A1042 _digit slide 4_section 9 right aligned, Fast blue 405_Stk32a 520_C1qtnf4 570_Gulp1 690-stitched-overlayed	digit	5	1		0	0
A1042 _digit slide 4_section 9 left aligned, Fast blue 405_Stk32a 520_C1qtnf4 570_Gulp1 690-stitched-overlayed	digit	1	1		0	0
A1042 _digit slide 4_section 9 left aligned, Fast blue 405_Stk32a 520_C1qtnf4 570_Gulp1 690-stitched-overlayed	digit	2	1		0	0
A1042 _digit slide 4_section 9 left aligned, Fast blue 405_Stk32a 520_C1qtnf4 570_Gulp1 690-stitched-overlayed	digit	3	1		0	0
A1042 _digit slide 4_section 9 left aligned, Fast blue 405_Stk32a 520_C1qtnf4 570_Gulp1 690-stitched-overlayed	digit	4	1		0	1
A1042 _digit slide 4_section 9 left aligned, Fast blue 405_Stk32a 520_C1qtnf4 570_Gulp1 690-stitched-overlayed	digit	5	1		0	0
A1042 _digit slide 4_section 10, Fast blue 405_Stk32a 520_C1qtnf4 570_Gulp1 690-stitched-overlayed	digit	1	1		0	0
A1042 _digit slide 4_section 10, Fast blue 405_Stk32a 520_C1qtnf4 570_Gulp1 690-stitched-overlayed	digit	4	1		1	1
A1042 _digit slide 4_section 11, Fast blue 405_Stk32a 520_C1qtnf4 570_Gulp1 690-stitched-overlayed	digit	1	1		0	1
A1042 _digit slide 4_section 11, Fast blue 405_Stk32a 520_C1qtnf4 570_Gulp1 690-stitched-overlayed	digit	2	1		0	0
A1042 _digit slide 4_section 11, Fast blue 405_Stk32a 520_C1qtnf4 570_Gulp1 690-stitched-overlayed	digit	3	1		1	0
A1042 _digit slide 4_section 11, Fast blue 405_Stk32a 520_C1qtnf4 570_Gulp1 690-stitched-overlayed	digit	4	1		0	1
A1042 _digit slide 4_section 11, Fast blue 405_Stk32a 520_C1qtnf4 570_Gulp1 690-stitched-overlayed	digit	5	1		0	0
A1042 _digit slide 4_section 11, Fast blue 405_Stk32a 520_C1qtnf4 570_Gulp1 690-stitched-overlayed	digit	6	1		0	0
A1042 _digit slide 4_section 11, Fast blue 405_Stk32a 520_C1qtnf4 570_Gulp1 690-stitched-overlayed	digit	7	1		0	1
A1042 _digit slide 4_section 11, Fast blue 405_Stk32a 520_C1qtnf4 570_Gulp1 690-stitched-overlayed	digit	8	1		0	0
A1042 _digit slide 4_section 11, Fast blue 405_Stk32a 520_C1qtnf4 570_Gulp1 690-stitched-overlayed	digit	9	1		0	0
A1042 _digit slide 4_section 11, Fast blue 405_Stk32a 520_C1qtnf4 570_Gulp1 690-stitched-overlayed	digit	10	1		0	0
A1042 _digit slide 4_section 12, Fast blue 405_Stk32a 520_C1qtnf4 570_Gulp1 690-stitched-overlayed	digit	1	1		0	0
A1042 _digit slide 4_section 12, Fast blue 405_Stk32a 520_C1qtnf4 570_Gulp1 690-stitched-overlayed	digit	4	1		0	0
A1042 _digit slide 4_section 12, Fast blue 405_Stk32a 520_C1qtnf4 570_Gulp1 690-stitched-overlayed	digit	6	1		0	0
A1042 _digit slide 4_section 12, Fast blue 405_Stk32a 520_C1qtnf4 570_Gulp1 690-stitched-overlayed	digit	7	1		0	0
muscle combo slide 2 _digit_section 3, Fast blue 405_Stk32a 520_C1qtnf4 570_Gulp1 690-stitched-overlayed	digit	1	1		0	1
muscle combo slide 2 _digit_section 3, Fast blue 405_Stk32a 520_C1qtnf4 570_Gulp1 690-stitched-overlayed	digit	2	1		0	1
muscle combo slide 2 _digit_section 4, Fast blue 405_Stk32a 520_C1qtnf4 570_Gulp1 690-stitched-overlayed	digit	1	1		0	0
muscle combo slide 2 _digit_section 4, Fast blue 405_Stk32a 520_C1qtnf4 570_Gulp1 690-stitched-overlayed	digit	2	1		0	0
muscle combo slide 2 _digit_section 4, Fast blue 405_Stk32a 520_C1qtnf4 570_Gulp1 690-stitched-overlayed	digit	3	1		1	1
muscle combo slide 2 _digit_section 4, Fast blue 405_Stk32a 520_C1qtnf4 570_Gulp1 690-stitched-overlayed	digit	5	1		0	0
muscle combo slide 2 _digit_section 5, Fast blue 405_Stk32a 520_C1qtnf4 570_Gulp1 690-stitched-overlayed	digit	2	1		0	0
muscle combo slide 2 _axial_section 5, Fast blue 405_Stk32a 520_C1qtnf4 570_Gulp1 690-stitched-overlayed	axial	1	1		0	0
muscle combo slide 2 _axial_section 5, Fast blue 405_Stk32a 520_C1qtnf4 570_Gulp1 690-stitched-overlayed	axial	2	1		0	0
muscle combo slide 2 _axial_section 8 right aligned, Fast blue 405_Stk32a 520_C1qtnf4 570_Gulp1 690-stitched-overlayed	axial	1	1		0	0
muscle combo slide 2 _axial_section 8 right aligned, Fast blue 405_Stk32a 520_C1qtnf4 570_Gulp1 690-stitched-overlayed	axial	2	1		0	1
muscle combo slide 2 _axial_section 8 right aligned, Fast blue 405_Stk32a 520_C1qtnf4 570_Gulp1 690-stitched-overlayed	axial	3	1		1	0
muscle combo slide 2 _axial_section 8 left aligned, Fast blue 405_Stk32a 520_C1qtnf4 570_Gulp1 690-stitched-overlayed	axial	1	1		0	0
muscle combo slide 2 _axial_section 9, Fast blue 405_Stk32a 520_C1qtnf4 570_Gulp1 690-stitched-overlayed	axial	1	1		1	0
muscle combo slide 2 _axial_section 9, Fast blue 405_Stk32a 520_C1qtnf4 570_Gulp1 690-stitched-overlayed	axial	2	1		0	1
muscle combo slide 2 _axial_section 9, Fast blue 405_Stk32a 520_C1qtnf4 570_Gulp1 690-stitched-overlayed	axial	3	1		1	0
muscle combo slide 2 _axial_section 9, Fast blue 405_Stk32a 520_C1qtnf4 570_Gulp1 690-stitched-overlayed	axial	4	1		0	1
muscle combo slide 2 _axial_section 10 left aligned, Fast blue 405_Stk32a 520_C1qtnf4 570_Gulp1 690-stitched-overlayed	axial	1	1		0	0
muscle combo slide 2 _axial_section 10 left aligned, Fast blue 405_Stk32a 520_C1qtnf4 570_Gulp1 690-stitched-overlayed	axial	2	1		1	0
muscle combo slide 2 _axial_section 10 right aligned, Fast blue 405_Stk32a 520_C1qtnf4 570_Gulp1 690-stitched-overlayed	axial	1	1		0	0
muscle combo slide 2 _axial_section 10 right aligned, Fast blue 405_Stk32a 520_C1qtnf4 570_Gulp1 690-stitched-overlayed	axial	2	1		0	0
muscle combo slide 2 _axial_section 10 right aligned, Fast blue 405_Stk32a 520_C1qtnf4 570_Gulp1 690-stitched-overlayed	axial	3	1		1	1
muscle combo slide 2 _TA_section 5 bottom aligned, Fast blue 405_Stk32a 520_C1qtnf4 570_Gulp1 690-stitched-overlayed	TA	1	1		0	1
muscle combo slide 2 _TA_section 5 bottom aligned, Fast blue 405_Stk32a 520_C1qtnf4 570_Gulp1 690-stitched-overlayed	TA	3	1		0	0
muscle combo slide 2 _TA_section 5 top aligned, Fast blue 405_Stk32a 520_C1qtnf4 570_Gulp1 690-stitched-overlayed	TA	1	1		0	1
muscle combo slide 2 _TA_section 5 top aligned, Fast blue 405_Stk32a 520_C1qtnf4 570_Gulp1 690-stitched-overlayed	TA	2	1		0	1
muscle combo slide 2 _TA_section 5 top aligned, Fast blue 405_Stk32a 520_C1qtnf4 570_Gulp1 690-stitched-overlayed	TA	3	1		0	1
muscle combo slide 2 _TA_section 5 top aligned, Fast blue 405_Stk32a 520_C1qtnf4 570_Gulp1 690-stitched-overlayed	TA	4	1		0	1
muscle combo slide 2 _TA_section 6, Fast blue 405_Stk32a 520_C1qtnf4 570_Gulp1 690-stitched-overlayed	TA	1	1		0	0
muscle combo slide 2 _TA_section 6, Fast blue 405_Stk32a 520_C1qtnf4 570_Gulp1 690-stitched-overlayed	TA	2	1		0	0
muscle combo slide 2 _TA_section 6, Fast blue 405_Stk32a 520_C1qtnf4 570_Gulp1 690-stitched-overlayed	TA	3	1		1	1
muscle combo slide 2 _TA_section 6, Fast blue 405_Stk32a 520_C1qtnf4 570_Gulp1 690-stitched-overlayed	TA	4	1		0	0
muscle combo slide 2 _TA_section 6, Fast blue 405_Stk32a 520_C1qtnf4 570_Gulp1 690-stitched-overlayed	TA	5	1		0	0
muscle combo slide 2 _TA_section 6, Fast blue 405_Stk32a 520_C1qtnf4 570_Gulp1 690-stitched-overlayed	TA	6	1		0	0
muscle combo slide 2 _TA_section 6, Fast blue 405_Stk32a 520_C1qtnf4 570_Gulp1 690-stitched-overlayed	TA	7	1		0	0
muscle combo slide 2 _TA_section 6, Fast blue 405_Stk32a 520_C1qtnf4 570_Gulp1 690-stitched-overlayed	TA	8	1		0	0
muscle combo slide 2 _TA_section 6, Fast blue 405_Stk32a 520_C1qtnf4 570_Gulp1 690-stitched-overlayed	TA	9	1		0	0
muscle combo slide 2 _TA_section 7 bottom aligned, Fast blue 405_Stk32a 520_C1qtnf4 570_Gulp1 690-stitched-overlayed	TA	1	1		0	0
muscle combo slide 2 _TA_section 7 bottom aligned, Fast blue 405_Stk32a 520_C1qtnf4 570_Gulp1 690-stitched-overlayed	TA	2	1		0	0
muscle combo slide 2 _TA_section 7 top aligned, Fast blue 405_Stk32a 520_C1qtnf4 570_Gulp1 690-stitched-overlayed	TA	1	1		0	0
muscle combo slide 2 _TA_section 7 top aligned, Fast blue 405_Stk32a 520_C1qtnf4 570_Gulp1 690-stitched-overlayed	TA	2	1		0	0
muscle combo slide 2 _TA_section 7 top aligned, Fast blue 405_Stk32a 520_C1qtnf4 570_Gulp1 690-stitched-overlayed	TA	3	1		0	0
muscle combo slide 2 _TA_section 7 top aligned, Fast blue 405_Stk32a 520_C1qtnf4 570_Gulp1 690-stitched-overlayed	TA	4	1		0	0
muscle combo slide 2 _TA_section 7 top aligned, Fast blue 405_Stk32a 520_C1qtnf4 570_Gulp1 690-stitched-overlayed	TA	5	1		0	1
muscle combo slide 2 _TA_section 8, Fast blue 405_Stk32a 520_C1qtnf4 570_Gulp1 690-stitched-overlayed	TA	1	1		0	0
muscle combo slide 2 _TA_section 8, Fast blue 405_Stk32a 520_C1qtnf4 570_Gulp1 690-stitched-overlayed	TA	2	1		0	0
muscle combo slide 2 _TA_section 8, Fast blue 405_Stk32a 520_C1qtnf4 570_Gulp1 690-stitched-overlayed	TA	4	1		0	0
muscle combo slide 2 _soleus_section 6 top aligned, Fast blue 405_Stk32a 520_C1qtnf4 570_Gulp1 690-stitched-overlayed	soleus	1	1		1	1
muscle combo slide 2 _soleus_section 6 top aligned, Fast blue 405_Stk32a 520_C1qtnf4 570_Gulp1 690-stitched-overlayed	soleus	2	1		0	0
muscle combo slide 2 _soleus_section 6 top aligned, Fast blue 405_Stk32a 520_C1qtnf4 570_Gulp1 690-stitched-overlayed	soleus	3	1		0	0
muscle combo slide 2 _soleus_section 6 top aligned, Fast blue 405_Stk32a 520_C1qtnf4 570_Gulp1 690-stitched-overlayed	soleus	4	1		0	0
muscle combo slide 2 _soleus_section 6 bottom aligned, Fast blue 405_Stk32a 520_C1qtnf4 570_Gulp1 690-stitched-overlayed	soleus	1	1		0	0
muscle combo slide 2 _soleus_section 6 bottom aligned, Fast blue 405_Stk32a 520_C1qtnf4 570_Gulp1 690-stitched-overlayed	soleus	2	1		0	0
muscle combo slide 2 _soleus_section 7 top aligned, Fast blue 405_Stk32a 520_C1qtnf4 570_Gulp1 690-stitched-overlayed	soleus	2	1		0	0
muscle combo slide 2 _soleus_section 7 bottom aligned, Fast blue 405_Stk32a 520_C1qtnf4 570_Gulp1 690-stitched-overlayed	soleus	1	1		0	0
muscle combo slide 2 _soleus_section 7 bottom aligned, Fast blue 405_Stk32a 520_C1qtnf4 570_Gulp1 690-stitched-overlayed	soleus	2	1		1	1
muscle combo slide 2 _soleus_section 7 bottom aligned, Fast blue 405_Stk32a 520_C1qtnf4 570_Gulp1 690-stitched-overlayed	soleus	3	1		0	0
muscle combo slide 2 _soleus_section 8, Fast blue 405_Stk32a 520_C1qtnf4 570_Gulp1 690-stitched-overlayed	soleus	4	1		0	0
muscle combo slide 2 _soleus_section 8, Fast blue 405_Stk32a 520_C1qtnf4 570_Gulp1 690-stitched-overlayed	soleus	5	1		0	0
muscle combo slide 2 _soleus_section 8, Fast blue 405_Stk32a 520_C1qtnf4 570_Gulp1 690-stitched-overlayed	soleus	6	1		0	0
muscle combo slide 2 _soleus_section 8, Fast blue 405_Stk32a 520_C1qtnf4 570_Gulp1 690-stitched-overlayed	soleus	7	1		0	0
A1078 _soleus slide 3_section 12, Fast blue 405_Stk32a 520_C1qtnf4 570_Gulp1 690-stitched-overlayed	soleus	4	1		0	0
A1078 _soleus slide 3_section 12, Fast blue 405_Stk32a 520_C1qtnf4 570_Gulp1 690-stitched-overlayed	soleus	5	1		0	0
A1078 _soleus slide 3_section 12, Fast blue 405_Stk32a 520_C1qtnf4 570_Gulp1 690-stitched-overlayed	soleus	6	1		0	0
A1078 _soleus slide 3_section 12, Fast blue 405_Stk32a 520_C1qtnf4 570_Gulp1 690-stitched-overlayed	soleus	8	1		0	0
A1078 _soleus slide 3_section 13, Fast blue 405_Stk32a 520_C1qtnf4 570_Gulp1 690-stitched-overlayed	soleus	5	1		0	0
A1078 _soleus slide 3_section 13, Fast blue 405_Stk32a 520_C1qtnf4 570_Gulp1 690-stitched-overlayed	soleus	6	1		0	0
A1078 _soleus slide 3_section 13, Fast blue 405_Stk32a 520_C1qtnf4 570_Gulp1 690-stitched-overlayed	soleus	7	1		0	0
A1078 _soleus slide 3_section 13, Fast blue 405_Stk32a 520_C1qtnf4 570_Gulp1 690-stitched-overlayed	soleus	8	1		0	0
A1078 _soleus slide 3_section 14, Fast blue 405_Stk32a 520_C1qtnf4 570_Gulp1 690-stitched-overlayed	soleus	1	1		0	0
A1078 _soleus slide 3_section 14, Fast blue 405_Stk32a 520_C1qtnf4 570_Gulp1 690-stitched-overlayed	soleus	2	1		0	0
A1078 _soleus slide 3_section 14, Fast blue 405_Stk32a 520_C1qtnf4 570_Gulp1 690-stitched-overlayed	soleus	7	1		0	0
A1078 _soleus slide 3_section 14, Fast blue 405_Stk32a 520_C1qtnf4 570_Gulp1 690-stitched-overlayed	soleus	8	1		0	0
A1078 _soleus slide 3_section 14, Fast blue 405_Stk32a 520_C1qtnf4 570_Gulp1 690-stitched-overlayed	soleus	9	1		0	0
A1078 _soleus slide 3_section 14, Fast blue 405_Stk32a 520_C1qtnf4 570_Gulp1 690-stitched-overlayed	soleus	10	1		0	0
A1078 _soleus slide 3_section 15, Fast blue 405_Stk32a 520_C1qtnf4 570_Gulp1 690-stitched-overlayed	soleus	1	1		0	0
A1078 _soleus slide 3_section 15, Fast blue 405_Stk32a 520_C1qtnf4 570_Gulp1 690-stitched-overlayed	soleus	2	1		0	0
A1078 _soleus slide 3_section 15, Fast blue 405_Stk32a 520_C1qtnf4 570_Gulp1 690-stitched-overlayed	soleus	3	1		0	0
A1078 _soleus slide 3_section 15, Fast blue 405_Stk32a 520_C1qtnf4 570_Gulp1 690-stitched-overlayed	soleus	5	1		1	1
A1078 _soleus slide 3_section 17, Fast blue 405_Stk32a 520_C1qtnf4 570_Gulp1 690-stitched-overlayed	soleus	1	1		0	0
A1078 _soleus slide 3_section 17, Fast blue 405_Stk32a 520_C1qtnf4 570_Gulp1 690-stitched-overlayed	soleus	2	1		0	0
A1078 _soleus slide 3_section 17, Fast blue 405_Stk32a 520_C1qtnf4 570_Gulp1 690-stitched-overlayed	soleus	3	1		0	0
A1078 _soleus slide 3_section 17, Fast blue 405_Stk32a 520_C1qtnf4 570_Gulp1 690-stitched-overlayed	soleus	4	1		0	0
A1078 _soleus slide 3_section 17, Fast blue 405_Stk32a 520_C1qtnf4 570_Gulp1 690-stitched-overlayed	soleus	5	1		1	0
A1021 _axial slide 3_section 26 left aligned, Fast blue 405_Stk32a 520_C1qtnf4 570_Cpne4 690-stitched-overlayed	axial	1	1	0	1
A1021 _axial slide 3_section 26 left aligned, Fast blue 405_Stk32a 520_C1qtnf4 570_Cpne4 690-stitched-overlayed	axial	3	1	0	0
A1021 _axial slide 3_section 30, Fast blue 405_Stk32a 520_C1qtnf4 570_Cpne4 690-stitched-overlayed	axial	2	1	0	1
A1021 _axial slide 3_section 30, Fast blue 405_Stk32a 520_C1qtnf4 570_Cpne4 690-stitched-overlayed	axial	3	1	0	0
A1021 _axial slide 3_section 30, Fast blue 405_Stk32a 520_C1qtnf4 570_Cpne4 690-stitched-overlayed	axial	4	1	0	0
A1021 _axial slide 3_section 30, Fast blue 405_Stk32a 520_C1qtnf4 570_Cpne4 690-stitched-overlayed	axial	5	1	0	0
A1021 _axial slide 3_section 30, Fast blue 405_Stk32a 520_C1qtnf4 570_Cpne4 690-stitched-overlayed	axial	6	1	0	0
A1021 _axial slide 3_section 31, Fast blue 405_Stk32a 520_C1qtnf4 570_Cpne4 690-stitched-overlayed	axial	2	1	0	0
A1021 _axial slide 3_section 31, Fast blue 405_Stk32a 520_C1qtnf4 570_Cpne4 690-stitched-overlayed	axial	3	1	0	1
A1021 _axial slide 3_section 31, Fast blue 405_Stk32a 520_C1qtnf4 570_Cpne4 690-stitched-overlayed	axial	4	1	0	0
A1021 _axial slide 3_section 31, Fast blue 405_Stk32a 520_C1qtnf4 570_Cpne4 690-stitched-overlayed	axial	5	1	1	1
A1021 _axial slide 3_section 31, Fast blue 405_Stk32a 520_C1qtnf4 570_Cpne4 690-stitched-overlayed	axial	6	1	0	1
A1021 _axial slide 3_section 31, Fast blue 405_Stk32a 520_C1qtnf4 570_Cpne4 690-stitched-overlayed	axial	7	1	0	0
A1021 _axial slide 3_section 31, Fast blue 405_Stk32a 520_C1qtnf4 570_Cpne4 690-stitched-overlayed	axial	8	1	1	0
A1021 _axial slide 3_section 31, Fast blue 405_Stk32a 520_C1qtnf4 570_Cpne4 690-stitched-overlayed	axial	10	1	1	0
A1021 _axial slide 3_section 32, Fast blue 405_Stk32a 520_C1qtnf4 570_Cpne4 690-stitched-overlayed	axial	1	1	1	0
A1021 _axial slide 3_section 32, Fast blue 405_Stk32a 520_C1qtnf4 570_Cpne4 690-stitched-overlayed	axial	2	1	1	0
A1021 _axial slide 3_section 32, Fast blue 405_Stk32a 520_C1qtnf4 570_Cpne4 690-stitched-overlayed	axial	3	1	0	0
A1021 _axial slide 3_section 32, Fast blue 405_Stk32a 520_C1qtnf4 570_Cpne4 690-stitched-overlayed	axial	5	1	0	0
A1021 _axial slide 3_section 32, Fast blue 405_Stk32a 520_C1qtnf4 570_Cpne4 690-stitched-overlayed	axial	6	1	0	1
A1021 _axial slide 3_section 32, Fast blue 405_Stk32a 520_C1qtnf4 570_Cpne4 690-stitched-overlayed	axial	7	1	0	1
A1021 _axial slide 3_section 33 right aligned, Fast blue 405_Stk32a 520_C1qtnf4 570_Cpne4 690-stitched-overlayed	axial	1	1	0	1
A1021 _axial slide 3_section 33 left aligned, Fast blue 405_Stk32a 520_C1qtnf4 570_Cpne4 690-stitched-overlayed	axial	1	1	0	1
A1021 _axial slide 3_section 34, Fast blue 405_Stk32a 520_C1qtnf4 570_Cpne4 690-stitched-overlayed	axial	1	1	0	0
A1021 _axial slide 3_section 34, Fast blue 405_Stk32a 520_C1qtnf4 570_Cpne4 690-stitched-overlayed	axial	2	1	0	0
A1021 _axial slide 3_section 34, Fast blue 405_Stk32a 520_C1qtnf4 570_Cpne4 690-stitched-overlayed	axial	4	1	0	0
A1021 _axial slide 3_section 34, Fast blue 405_Stk32a 520_C1qtnf4 570_Cpne4 690-stitched-overlayed	axial	5	1	0	0
A1042 _digit slide 5_section 7, Fast blue 405_Stk32a 520_C1qtnf4 570_Cpne4 690-stitched-overlayed	digit	1	1	1	0
A1042 _digit slide 5_section 7, Fast blue 405_Stk32a 520_C1qtnf4 570_Cpne4 690-stitched-overlayed	digit	2	1	1	0
A1042 _digit slide 5_section 7, Fast blue 405_Stk32a 520_C1qtnf4 570_Cpne4 690-stitched-overlayed	digit	5	1	1	0
A1042 _digit slide 5_section 7, Fast blue 405_Stk32a 520_C1qtnf4 570_Cpne4 690-stitched-overlayed	digit	6	1	0	0
A1042 _digit slide 5_section 8, Fast blue 405_Stk32a 520_C1qtnf4 570_Cpne4 690-stitched-overlayed	digit	1	1	1	0
A1042 _digit slide 5_section 8, Fast blue 405_Stk32a 520_C1qtnf4 570_Cpne4 690-stitched-overlayed	digit	2	1	1	0
A1042 _digit slide 5_section 8, Fast blue 405_Stk32a 520_C1qtnf4 570_Cpne4 690-stitched-overlayed	digit	3	1	1	0
A1042 _digit slide 5_section 8, Fast blue 405_Stk32a 520_C1qtnf4 570_Cpne4 690-stitched-overlayed	digit	4	1	1	0
A1042 _digit slide 5_section 8, Fast blue 405_Stk32a 520_C1qtnf4 570_Cpne4 690-stitched-overlayed	digit	5	1	1	0
A1042 _digit slide 5_section 9, Fast blue 405_Stk32a 520_C1qtnf4 570_Cpne4 690-stitched-overlayed	digit	1	1	1	0
A1042 _digit slide 5_section 9, Fast blue 405_Stk32a 520_C1qtnf4 570_Cpne4 690-stitched-overlayed	digit	2	1	1	0
A1042 _digit slide 5_section 9, Fast blue 405_Stk32a 520_C1qtnf4 570_Cpne4 690-stitched-overlayed	digit	3	1	1	0
A1042 _digit slide 5_section 9, Fast blue 405_Stk32a 520_C1qtnf4 570_Cpne4 690-stitched-overlayed	digit	4	1	1	0
A1042 _digit slide 5_section 9, Fast blue 405_Stk32a 520_C1qtnf4 570_Cpne4 690-stitched-overlayed	digit	5	1	1	0
A1042 _digit slide 5_section 9, Fast blue 405_Stk32a 520_C1qtnf4 570_Cpne4 690-stitched-overlayed	digit	6	1	1	1
A1042 _digit slide 5_section 9, Fast blue 405_Stk32a 520_C1qtnf4 570_Cpne4 690-stitched-overlayed	digit	7	1	1	0
A1042 _digit slide 5_section 9, Fast blue 405_Stk32a 520_C1qtnf4 570_Cpne4 690-stitched-overlayed	digit	8	1	1	0
A1042 _digit slide 5_section 9, Fast blue 405_Stk32a 520_C1qtnf4 570_Cpne4 690-stitched-overlayed	digit	9	1	1	0
A1042 _digit slide 5_section 9, Fast blue 405_Stk32a 520_C1qtnf4 570_Cpne4 690-stitched-overlayed	digit	11	1	1	1
A1042 _digit slide 5_section 10, Fast blue 405_Stk32a 520_C1qtnf4 570_Cpne4 690-stitched-overlayed	digit	1	1	1	0
A1042 _digit slide 5_section 10, Fast blue 405_Stk32a 520_C1qtnf4 570_Cpne4 690-stitched-overlayed	digit	2	1	1	0
A1042 _digit slide 5_section 10, Fast blue 405_Stk32a 520_C1qtnf4 570_Cpne4 690-stitched-overlayed	digit	3	1	1	0
A1042 _digit slide 5_section 10, Fast blue 405_Stk32a 520_C1qtnf4 570_Cpne4 690-stitched-overlayed	digit	5	1	1	0
A1042 _digit slide 5_section 10, Fast blue 405_Stk32a 520_C1qtnf4 570_Cpne4 690-stitched-overlayed	digit	6	1	1	0
A1042 _digit slide 5_section 11, Fast blue 405_Stk32a 520_C1qtnf4 570_Cpne4 690-stitched-overlayed	digit	1	1	1	0
A1042 _digit slide 5_section 11, Fast blue 405_Stk32a 520_C1qtnf4 570_Cpne4 690-stitched-overlayed	digit	2	1	1	0
A1042 _digit slide 5_section 11, Fast blue 405_Stk32a 520_C1qtnf4 570_Cpne4 690-stitched-overlayed	digit	3	1	1	0
A1042 _digit slide 5_section 12, Fast blue 405_Stk32a 520_C1qtnf4 570_Cpne4 690-stitched-overlayed	digit	1	1	1	0
A1042 _digit slide 5_section 12, Fast blue 405_Stk32a 520_C1qtnf4 570_Cpne4 690-stitched-overlayed	digit	3	1	1	0
A1042 _digit slide 5_section 12, Fast blue 405_Stk32a 520_C1qtnf4 570_Cpne4 690-stitched-overlayed	digit	4	1	1	0
A1042 _digit slide 5_section 12, Fast blue 405_Stk32a 520_C1qtnf4 570_Cpne4 690-stitched-overlayed	digit	5	1	1	0
A1042 _digit slide 5_section 12, Fast blue 405_Stk32a 520_C1qtnf4 570_Cpne4 690-stitched-overlayed	digit	6	1	1	0
A1042 _digit slide 5_section 12, Fast blue 405_Stk32a 520_C1qtnf4 570_Cpne4 690-stitched-overlayed	digit	7	1	1	0
A1021 _TA slide 2_section 33, Fast blue 405_Stk32a 520_C1qtnf4 570_Cpne4 690-stitched-overlayed	TA	1	1	0	0
A1021 _TA slide 2_section 33, Fast blue 405_Stk32a 520_C1qtnf4 570_Cpne4 690-stitched-overlayed	TA	2	1	0	0
A1021 _TA slide 2_section 33, Fast blue 405_Stk32a 520_C1qtnf4 570_Cpne4 690-stitched-overlayed	TA	3	1	0	1
A1021 _TA slide 2_section 33, Fast blue 405_Stk32a 520_C1qtnf4 570_Cpne4 690-stitched-overlayed	TA	4	1	1	1
A1021 _TA slide 2_section 31, Fast blue 405_Stk32a 520_C1qtnf4 570_Cpne4 690-stitched-overlayed	TA	1	1	0	0
A1021 _TA slide 2_section 30, Fast blue 405_Stk32a 520_C1qtnf4 570_Cpne4 690-stitched-overlayed	TA	1	1	0	0
A1021 _TA slide 2_section 30, Fast blue 405_Stk32a 520_C1qtnf4 570_Cpne4 690-stitched-overlayed	TA	2	1	0	0
A1021 _TA slide 2_section 30, Fast blue 405_Stk32a 520_C1qtnf4 570_Cpne4 690-stitched-overlayed	TA	3	1	0	0
A1021 _TA slide 2_section 29, Fast blue 405_Stk32a 520_C1qtnf4 570_Cpne4 690-stitched-overlayed	TA	2	1	0	1
A1021 _TA slide 2_section 29, Fast blue 405_Stk32a 520_C1qtnf4 570_Cpne4 690-stitched-overlayed	TA	3	1	0	0
A1021 _TA slide 2_section 29, Fast blue 405_Stk32a 520_C1qtnf4 570_Cpne4 690-stitched-overlayed	TA	5	1	0	0
A1021 _TA slide 2_section 29, Fast blue 405_Stk32a 520_C1qtnf4 570_Cpne4 690-stitched-overlayed	TA	6	1	0	0
A1021 _TA slide 2_section 26, Fast blue 405_Stk32a 520_C1qtnf4 570_Cpne4 690-stitched-overlayed	TA	1	1	0	0
A1021 _TA slide 2_section 26, Fast blue 405_Stk32a 520_C1qtnf4 570_Cpne4 690-stitched-overlayed	TA	2	1	1	0
A1021 _TA slide 2_section 26, Fast blue 405_Stk32a 520_C1qtnf4 570_Cpne4 690-stitched-overlayed	TA	3	1	0	0
A1021 _TA slide 2_section 26, Fast blue 405_Stk32a 520_C1qtnf4 570_Cpne4 690-stitched-overlayed	TA	4	1	0	0
A1021 _TA slide 2_section 26, Fast blue 405_Stk32a 520_C1qtnf4 570_Cpne4 690-stitched-overlayed	TA	5	1	0	0
A1021 _TA slide 2_section 28, Fast blue 405_Stk32a 520_C1qtnf4 570_Cpne4 690-stitched-overlayed	TA	1	1	0	0
muscle combo slide 1 _digit_section 3, Fast blue 405_Stk32a 520_C1qtnf4 570_Cpne4 690-stitched-overlayed	digit	1	1	1	0
muscle combo slide 1 _digit_section 5, Fast blue 405_Stk32a 520_C1qtnf4 570_Cpne4 690-stitched-overlayed	digit	1	1	1	0
muscle combo slide 1 _digit_section 5, Fast blue 405_Stk32a 520_C1qtnf4 570_Cpne4 690-stitched-overlayed	digit	2	1	0	0
muscle combo slide 1 _digit_section 5, Fast blue 405_Stk32a 520_C1qtnf4 570_Cpne4 690-stitched-overlayed	digit	3	1	1	0
muscle combo slide 1 _digit_section 5, Fast blue 405_Stk32a 520_C1qtnf4 570_Cpne4 690-stitched-overlayed	digit	4	1	1	0
muscle combo slide 1 _axial_section 5, Fast blue 405_Stk32a 520_C1qtnf4 570_Cpne4 690-stitched-overlayed	axial	1	1	0	0
muscle combo slide 1 _axial_section 5, Fast blue 405_Stk32a 520_C1qtnf4 570_Cpne4 690-stitched-overlayed	axial	2	1	1	0
muscle combo slide 1 _axial_section 5, Fast blue 405_Stk32a 520_C1qtnf4 570_Cpne4 690-stitched-overlayed	axial	5	1	0	0
muscle combo slide 1 _axial_section 5, Fast blue 405_Stk32a 520_C1qtnf4 570_Cpne4 690-stitched-overlayed	axial	6	1	1	0
muscle combo slide 1 _axial_section 8, Fast blue 405_Stk32a 520_C1qtnf4 570_Cpne4 690-stitched-overlayed	axial	1	1	0	0
muscle combo slide 1 _axial_section 8, Fast blue 405_Stk32a 520_C1qtnf4 570_Cpne4 690-stitched-overlayed	axial	2	1	0	0
muscle combo slide 1 _axial_section 9, Fast blue 405_Stk32a 520_C1qtnf4 570_Cpne4 690-stitched-overlayed	axial	1	1	0	0
muscle combo slide 1 _axial_section 9, Fast blue 405_Stk32a 520_C1qtnf4 570_Cpne4 690-stitched-overlayed	axial	2	1	0	0
muscle combo slide 1 _axial_section 9, Fast blue 405_Stk32a 520_C1qtnf4 570_Cpne4 690-stitched-overlayed	axial	3	1	0	0
muscle combo slide 1 _axial_section 9, Fast blue 405_Stk32a 520_C1qtnf4 570_Cpne4 690-stitched-overlayed	axial	4	1	0	0
muscle combo slide 1 _axial_section 9, Fast blue 405_Stk32a 520_C1qtnf4 570_Cpne4 690-stitched-overlayed	axial	6	1	1	0
muscle combo slide 1 _axial_section 10, Fast blue 405_Stk32a 520_C1qtnf4 570_Cpne4 690-stitched-overlayed	axial	1	1	1	0
muscle combo slide 1 _axial_section 10, Fast blue 405_Stk32a 520_C1qtnf4 570_Cpne4 690-stitched-overlayed	axial	2	1	0	0
muscle combo slide 1 _TA_section 5, Fast blue 405_Stk32a 520_C1qtnf4 570_Cpne4 690-stitched-overlayed	TA	4	1	0	0
muscle combo slide 1 _TA_section 5, Fast blue 405_Stk32a 520_C1qtnf4 570_Cpne4 690-stitched-overlayed	TA	5	1	1	0
muscle combo slide 1 _TA_section 6, Fast blue 405_Stk32a 520_C1qtnf4 570_Cpne4 690-stitched-overlayed	TA	5	1	1	0
muscle combo slide 1 _TA_section 6, Fast blue 405_Stk32a 520_C1qtnf4 570_Cpne4 690-stitched-overlayed	TA	6	1	1	0
muscle combo slide 1 _TA_section 6, Fast blue 405_Stk32a 520_C1qtnf4 570_Cpne4 690-stitched-overlayed	TA	7	1	1	0
muscle combo slide 1 _TA_section 6, Fast blue 405_Stk32a 520_C1qtnf4 570_Cpne4 690-stitched-overlayed	TA	8	1	1	0
muscle combo slide 1 _TA_section 7, Fast blue 405_Stk32a 520_C1qtnf4 570_Cpne4 690-stitched-overlayed	TA	1	1	1	0
muscle combo slide 1 _TA_section 7, Fast blue 405_Stk32a 520_C1qtnf4 570_Cpne4 690-stitched-overlayed	TA	2	1	0	0
muscle combo slide 1 _TA_section 7, Fast blue 405_Stk32a 520_C1qtnf4 570_Cpne4 690-stitched-overlayed	TA	3	1	1	0
muscle combo slide 1 _TA_section 7, Fast blue 405_Stk32a 520_C1qtnf4 570_Cpne4 690-stitched-overlayed	TA	4	1	1	0
muscle combo slide 1 _TA_section 7, Fast blue 405_Stk32a 520_C1qtnf4 570_Cpne4 690-stitched-overlayed	TA	5	1	0	0
muscle combo slide 1 _TA_section 8, Fast blue 405_Stk32a 520_C1qtnf4 570_Cpne4 690-stitched-overlayed	TA	1	1	0	0
muscle combo slide 1 _TA_section 8, Fast blue 405_Stk32a 520_C1qtnf4 570_Cpne4 690-stitched-overlayed	TA	2	1	0	0
muscle combo slide 1 _soleus_section 5, Fast blue 405_Stk32a 520_C1qtnf4 570_Cpne4 690-stitched-overlayed	soleus	4	1	0	0
muscle combo slide 1 _soleus_section 6, Fast blue 405_Stk32a 520_C1qtnf4 570_Cpne4 690-stitched-overlayed	soleus	7	1	0	0
muscle combo slide 1 _soleus_section 6, Fast blue 405_Stk32a 520_C1qtnf4 570_Cpne4 690-stitched-overlayed	soleus	8	1	1	0
muscle combo slide 1 _soleus_section 6, Fast blue 405_Stk32a 520_C1qtnf4 570_Cpne4 690-stitched-overlayed	soleus	9	1	1	1
muscle combo slide 1 _soleus_section 6, Fast blue 405_Stk32a 520_C1qtnf4 570_Cpne4 690-stitched-overlayed	soleus	10	1	0	0
muscle combo slide 1 _soleus_section 7, Fast blue 405_Stk32a 520_C1qtnf4 570_Cpne4 690-stitched-overlayed	soleus	2	1	0	0
muscle combo slide 1 _soleus_section 7, Fast blue 405_Stk32a 520_C1qtnf4 570_Cpne4 690-stitched-overlayed	soleus	5	1	1	1
muscle combo slide 1 _soleus_section 7, Fast blue 405_Stk32a 520_C1qtnf4 570_Cpne4 690-stitched-overlayed	soleus	6	1	1	1
muscle combo slide 1 _soleus_section 8, Fast blue 405_Stk32a 520_C1qtnf4 570_Cpne4 690-stitched-overlayed	soleus	5	1	1	0
muscle combo slide 1 _soleus_section 8, Fast blue 405_Stk32a 520_C1qtnf4 570_Cpne4 690-stitched-overlayed	soleus	6	1	1	0
muscle combo slide 1 _soleus_section 8, Fast blue 405_Stk32a 520_C1qtnf4 570_Cpne4 690-stitched-overlayed	soleus	7	1	0	0
muscle combo slide 1 _soleus_section 8, Fast blue 405_Stk32a 520_C1qtnf4 570_Cpne4 690-stitched-overlayed	soleus	9	1	0	0
muscle combo slide 1 _soleus_section 8, Fast blue 405_Stk32a 520_C1qtnf4 570_Cpne4 690-stitched-overlayed	soleus	10	1	0	0
muscle combo slide 1 _soleus_section 8, Fast blue 405_Stk32a 520_C1qtnf4 570_Cpne4 690-stitched-overlayed	soleus	11	1	0	0
muscle combo slide 1 _soleus_section 8, Fast blue 405_Stk32a 520_C1qtnf4 570_Cpne4 690-stitched-overlayed	soleus	12	1	1	0
muscle combo slide 1 _soleus_section 8, Fast blue 405_Stk32a 520_C1qtnf4 570_Cpne4 690-stitched-overlayed	soleus	13	1	0	0
muscle combo slide 1 _soleus_section 8, Fast blue 405_Stk32a 520_C1qtnf4 570_Cpne4 690-stitched-overlayed	soleus	15	1	0	0
muscle combo slide 1 _soleus_section 8, Fast blue 405_Stk32a 520_C1qtnf4 570_Cpne4 690-stitched-overlayed	soleus	16	1	1	0
A1078 _soleus slide 5_section 11, Fast blue 405_Stk32a 520_C1qtnf4 570_Cpne4 690-stitched-overlayed	soleus	3	1	1	0
A1078 _soleus slide 5_section 11, Fast blue 405_Stk32a 520_C1qtnf4 570_Cpne4 690-stitched-overlayed	soleus	4	1	0	0
A1078 _soleus slide 5_section 12, Fast blue 405_Stk32a 520_C1qtnf4 570_Cpne4 690-stitched-overlayed	soleus	2	1	0	0
A1078 _soleus slide 5_section 12, Fast blue 405_Stk32a 520_C1qtnf4 570_Cpne4 690-stitched-overlayed	soleus	3	1	1	1
A1078 _soleus slide 5_section 13, Fast blue 405_Stk32a 520_C1qtnf4 570_Cpne4 690-stitched-overlayed	soleus	3	1	0	0
A1078 _soleus slide 5_section 13, Fast blue 405_Stk32a 520_C1qtnf4 570_Cpne4 690-stitched-overlayed	soleus	5	1	1	0
A1078 _soleus slide 5_section 14, Fast blue 405_Stk32a 520_C1qtnf4 570_Cpne4 690-stitched-overlayed	soleus	1	1	0	0
A1078 _soleus slide 5_section 14, Fast blue 405_Stk32a 520_C1qtnf4 570_Cpne4 690-stitched-overlayed	soleus	2	1	1	0
A1078 _soleus slide 5_section 14, Fast blue 405_Stk32a 520_C1qtnf4 570_Cpne4 690-stitched-overlayed	soleus	3	1	0	0
A1078 _soleus slide 5_section 14, Fast blue 405_Stk32a 520_C1qtnf4 570_Cpne4 690-stitched-overlayed	soleus	4	1	1	0
A1078 _soleus slide 5_section 14, Fast blue 405_Stk32a 520_C1qtnf4 570_Cpne4 690-stitched-overlayed	soleus	5	1	0	0
A1078 _soleus slide 5_section 14, Fast blue 405_Stk32a 520_C1qtnf4 570_Cpne4 690-stitched-overlayed	soleus	6	1	0	0
A1078 _soleus slide 5_section 15, Fast blue 405_Stk32a 520_C1qtnf4 570_Cpne4 690-stitched-overlayed	soleus	1	1	1	0
A1078 _soleus slide 5_section 15, Fast blue 405_Stk32a 520_C1qtnf4 570_Cpne4 690-stitched-overlayed	soleus	2	1	1	0
A1078 _soleus slide 5_section 15, Fast blue 405_Stk32a 520_C1qtnf4 570_Cpne4 690-stitched-overlayed	soleus	3	1	0	1
A1078 _soleus slide 5_section 15, Fast blue 405_Stk32a 520_C1qtnf4 570_Cpne4 690-stitched-overlayed	soleus	4	1	1	0
A1078 _soleus slide 5_section 15, Fast blue 405_Stk32a 520_C1qtnf4 570_Cpne4 690-stitched-overlayed	soleus	5	1	1	0
A1078 _soleus slide 5_section 15, Fast blue 405_Stk32a 520_C1qtnf4 570_Cpne4 690-stitched-overlayed	soleus	6	1	0	0
A1078 _soleus slide 5_section 17, Fast blue 405_Stk32a 520_C1qtnf4 570_Cpne4 690-stitched-overlayed	soleus	1	1	0	0
A1078 _soleus slide 5_section 17, Fast blue 405_Stk32a 520_C1qtnf4 570_Cpne4 690-stitched-overlayed	soleus	2	1	1	0
A1078 _soleus slide 5_section 18, Fast blue 405_Stk32a 520_C1qtnf4 570_Cpne4 690-stitched-overlayed	soleus	1	1	1	0
A1078 _soleus slide 5_section 18, Fast blue 405_Stk32a 520_C1qtnf4 570_Cpne4 690-stitched-overlayed	soleus	2	1	0	1
A1078 _soleus slide 5_section 18, Fast blue 405_Stk32a 520_C1qtnf4 570_Cpne4 690-stitched-overlayed	soleus	3	1	1	0
A3687 phrenic slide 1_section 1 overlayed_Fast Blue C1_Stk32a C2_Grm5 C3_Erbb4 C4	phrenic	1	1				1	1
A3687 phrenic slide 1_section 1 overlayed_Fast Blue C1_Stk32a C2_Grm5 C3_Erbb4 C4	phrenic	3	1				0	0
A3687 phrenic slide 1_section 1 overlayed_Fast Blue C1_Stk32a C2_Grm5 C3_Erbb4 C4	phrenic	4	1				0	1
A3687 phrenic slide 1_section 3 overlayed_Fast Blue C1_Stk32a C2_Grm5 C3_Erbb4 C4	phrenic	1	1				0	1
A3687 phrenic slide 1_section 3 overlayed_Fast Blue C1_Stk32a C2_Grm5 C3_Erbb4 C4	phrenic	2	1				0	1
A3687 phrenic slide 1_section 3 overlayed_Fast Blue C1_Stk32a C2_Grm5 C3_Erbb4 C4	phrenic	4	1				0	0
A3687 phrenic slide 1_section 3 overlayed_Fast Blue C1_Stk32a C2_Grm5 C3_Erbb4 C4	phrenic	5	1				0	1
A3687 phrenic slide 1_section 3 overlayed_Fast Blue C1_Stk32a C2_Grm5 C3_Erbb4 C4	phrenic	6	1				0	0
A3687 phrenic slide 1_section 3 overlayed_Fast Blue C1_Stk32a C2_Grm5 C3_Erbb4 C4	phrenic	7	1				0	1
A3687 phrenic slide 1_section 3 overlayed_Fast Blue C1_Stk32a C2_Grm5 C3_Erbb4 C4	phrenic	8	1				0	0
A3687 phrenic slide 1_section 3 overlayed_Fast Blue C1_Stk32a C2_Grm5 C3_Erbb4 C4	phrenic	9	1				0	1
A3687 phrenic slide 1_section 3 overlayed_Fast Blue C1_Stk32a C2_Grm5 C3_Erbb4 C4	phrenic	10	1				0	1
A3687 phrenic slide 1_section 3 overlayed_Fast Blue C1_Stk32a C2_Grm5 C3_Erbb4 C4	phrenic	11	1				0	1
A3687 phrenic slide 1_section 5 overlayed_Fast Blue C1_Stk32a C2_Grm5 C3_Erbb4 C4	phrenic	1	1				0	1
A3687 phrenic slide 1_section 5 overlayed_Fast Blue C1_Stk32a C2_Grm5 C3_Erbb4 C4	phrenic	2	1				0	1
A3687 phrenic slide 1_section 5 overlayed_Fast Blue C1_Stk32a C2_Grm5 C3_Erbb4 C4	phrenic	3	1				0	0
A3687 phrenic slide 1_section 5 overlayed_Fast Blue C1_Stk32a C2_Grm5 C3_Erbb4 C4	phrenic	4	1				0	0
A3687 phrenic slide 1_section 5 overlayed_Fast Blue C1_Stk32a C2_Grm5 C3_Erbb4 C4	phrenic	6	1				0	0
A3687 phrenic slide 1_section 5 overlayed_Fast Blue C1_Stk32a C2_Grm5 C3_Erbb4 C4	phrenic	7	1				0	0
A3687 phrenic slide 1_section 5 overlayed_Fast Blue C1_Stk32a C2_Grm5 C3_Erbb4 C4	phrenic	8	1				0	0
A3687 phrenic slide 1_section 7 overlayed_Fast Blue C1_Stk32a C2_Grm5 C3_Erbb4 C4	phrenic	1	1				0	1
A3687 phrenic slide 1_section 7 overlayed_Fast Blue C1_Stk32a C2_Grm5 C3_Erbb4 C4	phrenic	2	1				1	1
A3687 phrenic slide 1_section 7 overlayed_Fast Blue C1_Stk32a C2_Grm5 C3_Erbb4 C4	phrenic	3	1				0	1
A3687 phrenic slide 1_section 7 overlayed_Fast Blue C1_Stk32a C2_Grm5 C3_Erbb4 C4	phrenic	4	1				0	0
A3687 phrenic slide 1_section 7 overlayed_Fast Blue C1_Stk32a C2_Grm5 C3_Erbb4 C4	phrenic	5	1				0	0
A3687 phrenic slide 1_section 7 overlayed_Fast Blue C1_Stk32a C2_Grm5 C3_Erbb4 C4	phrenic	6	1				0	1
A3687 phrenic slide 1_section 7 overlayed_Fast Blue C1_Stk32a C2_Grm5 C3_Erbb4 C4	phrenic	8	1				0	0
A3687 phrenic slide 1_section 9 left overlayed_Fast Blue C1_Stk32a C2_Grm5 C3_Erbb4 C4	phrenic	1	1				0	1
A3687 phrenic slide 1_section 9 left overlayed_Fast Blue C1_Stk32a C2_Grm5 C3_Erbb4 C4	phrenic	2	1				0	0
A3687 phrenic slide 1_section 9 left overlayed_Fast Blue C1_Stk32a C2_Grm5 C3_Erbb4 C4	phrenic	3	1				0	1
A3687 phrenic slide 1_section 9 left overlayed_Fast Blue C1_Stk32a C2_Grm5 C3_Erbb4 C4	phrenic	4	1				0	1
A3687 phrenic slide 1_section 9 right overlayed_Fast Blue C1_Stk32a C2_Grm5 C3_Erbb4 C4	phrenic	1	1				1	0
A3687 phrenic slide 1_section 9 right overlayed_Fast Blue C1_Stk32a C2_Grm5 C3_Erbb4 C4	phrenic	2	1				0	1
A3687 phrenic slide 1_section 9 right overlayed_Fast Blue C1_Stk32a C2_Grm5 C3_Erbb4 C4	phrenic	3	1				0	0
A3687 phrenic slide 1_section 9 right overlayed_Fast Blue C1_Stk32a C2_Grm5 C3_Erbb4 C4	phrenic	4	1				0	1
A3687 phrenic slide 1_section 9 right overlayed_Fast Blue C1_Stk32a C2_Grm5 C3_Erbb4 C4	phrenic	5	1				0	0
A3687 phrenic slide 1_section 11 overlayed_Fast Blue C1_Stk32a C2_Grm5 C3_Erbb4 C4	phrenic	1	1				0	0
A3687 phrenic slide 1_section 11 overlayed_Fast Blue C1_Stk32a C2_Grm5 C3_Erbb4 C4	phrenic	3	1				0	1
A3687 phrenic slide 1_section 11 overlayed_Fast Blue C1_Stk32a C2_Grm5 C3_Erbb4 C4	phrenic	4	1				0	1
A3687 phrenic slide 1_section 11 overlayed_Fast Blue C1_Stk32a C2_Grm5 C3_Erbb4 C4	phrenic	5	1				0	1
A3687 phrenic slide 1_section 11 overlayed_Fast Blue C1_Stk32a C2_Grm5 C3_Erbb4 C4	phrenic	6	1				0	1
A3687 phrenic slide 1_section 11 overlayed_Fast Blue C1_Stk32a C2_Grm5 C3_Erbb4 C4	phrenic	7	1				0	1
A3687 phrenic slide 1_section 11 overlayed_Fast Blue C1_Stk32a C2_Grm5 C3_Erbb4 C4	phrenic	8	1				0	1
A3687 phrenic slide 1_section 11 overlayed_Fast Blue C1_Stk32a C2_Grm5 C3_Erbb4 C4	phrenic	9	1				0	1
A3687 phrenic slide 1_section 11 overlayed_Fast Blue C1_Stk32a C2_Grm5 C3_Erbb4 C4	phrenic	11	1				0	1
A3687 phrenic slide 1_section 11 overlayed_Fast Blue C1_Stk32a C2_Grm5 C3_Erbb4 C4	phrenic	12	1				0	0
A3687 phrenic slide 1_section 11 overlayed_Fast Blue C1_Stk32a C2_Grm5 C3_Erbb4 C4	phrenic	13	1				0	1
A3687 phrenic slide 1_section 13 overlayed_Fast Blue C1_Stk32a C2_Grm5 C3_Erbb4 C4	phrenic	1	1				0	0
A3687 phrenic slide 1_section 13 overlayed_Fast Blue C1_Stk32a C2_Grm5 C3_Erbb4 C4	phrenic	3	1				0	1
A3687 phrenic slide 1_section 13 overlayed_Fast Blue C1_Stk32a C2_Grm5 C3_Erbb4 C4	phrenic	4	1				0	0
A3687 phrenic slide 1_section 13 overlayed_Fast Blue C1_Stk32a C2_Grm5 C3_Erbb4 C4	phrenic	5	1				0	1
A3687 phrenic slide 1_section 13 overlayed_Fast Blue C1_Stk32a C2_Grm5 C3_Erbb4 C4	phrenic	6	1				1	1
A3687 phrenic slide 1_section 13 overlayed_Fast Blue C1_Stk32a C2_Grm5 C3_Erbb4 C4	phrenic	7	1				0	1
A3687 phrenic slide 1_section 13 overlayed_Fast Blue C1_Stk32a C2_Grm5 C3_Erbb4 C4	phrenic	8	1				0	0
A3817_phrenic slide 1_section 1_Fast Blue C1_Stk32a C2_Cpne4 C3	phrenic	1	1	0
A3817_phrenic slide 1_section 2_Fast Blue C1_Stk32a C2_Cpne4 C3	phrenic	1	1	0
A3817_phrenic slide 1_section 2_Fast Blue C1_Stk32a C2_Cpne4 C3	phrenic	2	1	0
A3817_phrenic slide 1_section 2_Fast Blue C1_Stk32a C2_Cpne4 C3	phrenic	3	1	0
A3817_phrenic slide 1_section 2_Fast Blue C1_Stk32a C2_Cpne4 C3	phrenic	4	1	1
A3817_phrenic slide 1_section 2_Fast Blue C1_Stk32a C2_Cpne4 C3	phrenic	5	1	1
A3817_phrenic slide 1_section 2_Fast Blue C1_Stk32a C2_Cpne4 C3	phrenic	6	1	0
A3817_phrenic slide 1_section 2_Fast Blue C1_Stk32a C2_Cpne4 C3	phrenic	7	1	1
A3817_phrenic slide 1_section 2_Fast Blue C1_Stk32a C2_Cpne4 C3	phrenic	8	1	0
A3817_phrenic slide 1_section 3_Fast Blue C1_Stk32a C2_Cpne4 C3	phrenic	1	1	0
A3817_phrenic slide 1_section 3_Fast Blue C1_Stk32a C2_Cpne4 C3	phrenic	2	1	0
A3817_phrenic slide 1_section 3_Fast Blue C1_Stk32a C2_Cpne4 C3	phrenic	3	1	0
A3817_phrenic slide 1_section 3_Fast Blue C1_Stk32a C2_Cpne4 C3	phrenic	4	1	1
A3817_phrenic slide 1_section 3_Fast Blue C1_Stk32a C2_Cpne4 C3	phrenic	5	1	0
A3817_phrenic slide 1_section 3_Fast Blue C1_Stk32a C2_Cpne4 C3	phrenic	6	1	0
A3817_phrenic slide 1_section 3_Fast Blue C1_Stk32a C2_Cpne4 C3	phrenic	7	1	0
A3817_phrenic slide 1_section 3_Fast Blue C1_Stk32a C2_Cpne4 C3	phrenic	8	1	0
A3817_phrenic slide 1_section 4_Fast Blue C1_Stk32a C2_Cpne4 C3	phrenic	1	1	1
A3817_phrenic slide 1_section 5_Fast Blue C1_Stk32a C2_Cpne4 C3	phrenic	1	1	0
A3817_phrenic slide 1_section 5_Fast Blue C1_Stk32a C2_Cpne4 C3	phrenic	3	1	0
A3817_phrenic slide 1_section 5_Fast Blue C1_Stk32a C2_Cpne4 C3	phrenic	4	1	0
A3817_phrenic slide 1_section 5_Fast Blue C1_Stk32a C2_Cpne4 C3	phrenic	5	1	0
A3817_phrenic slide 1_section 5_Fast Blue C1_Stk32a C2_Cpne4 C3	phrenic	7	1	0
A3817_phrenic slide 1_section 5_Fast Blue C1_Stk32a C2_Cpne4 C3	phrenic	8	1	1
A3817_phrenic slide 1_section 6 left_Fast Blue C1_Stk32a C2_Cpne4 C3	phrenic	1	1	1
A3817_phrenic slide 1_section 6 left_Fast Blue C1_Stk32a C2_Cpne4 C3	phrenic	2	1	0
A3817_phrenic slide 1_section 6 left_Fast Blue C1_Stk32a C2_Cpne4 C3	phrenic	3	1	1
A3817_phrenic slide 1_section 6 left_Fast Blue C1_Stk32a C2_Cpne4 C3	phrenic	4	1	0
A3817_phrenic slide 1_section 6 left_Fast Blue C1_Stk32a C2_Cpne4 C3	phrenic	5	1	0
A3817_phrenic slide 1_section 6 left_Fast Blue C1_Stk32a C2_Cpne4 C3	phrenic	6	1	0
A3817_phrenic slide 1_section 6 left_Fast Blue C1_Stk32a C2_Cpne4 C3	phrenic	7	1	0
A3817_phrenic slide 1_section 6 left_Fast Blue C1_Stk32a C2_Cpne4 C3	phrenic	8	1	0
A3817_phrenic slide 1_section 6 right_Fast Blue C1_Stk32a C2_Cpne4 C3	phrenic	1	1	1
A3817_phrenic slide 1_section 6 right_Fast Blue C1_Stk32a C2_Cpne4 C3	phrenic	2	1	0
A3817_phrenic slide 1_section 6 right_Fast Blue C1_Stk32a C2_Cpne4 C3	phrenic	3	1	0
A3817_phrenic slide 1_section 6 right_Fast Blue C1_Stk32a C2_Cpne4 C3	phrenic	4	1	0
A3817_phrenic slide 1_section 7_Fast Blue C1_Stk32a C2_Cpne4 C3	phrenic	1	1	0
A3817_phrenic slide 1_section 7_Fast Blue C1_Stk32a C2_Cpne4 C3	phrenic	2	1	0
A3817_phrenic slide 1_section 7_Fast Blue C1_Stk32a C2_Cpne4 C3	phrenic	3	1	0
A3817_phrenic slide 1_section 7_Fast Blue C1_Stk32a C2_Cpne4 C3	phrenic	5	1	0
A3817_phrenic slide 1_section 7_Fast Blue C1_Stk32a C2_Cpne4 C3	phrenic	6	1	0
A3817_phrenic slide 1_section 8_Fast Blue C1_Stk32a C2_Cpne4 C3	phrenic	1	1	1
A3817_phrenic slide 1_section 8_Fast Blue C1_Stk32a C2_Cpne4 C3	phrenic	2	1	0
A3817_phrenic slide 1_section 8_Fast Blue C1_Stk32a C2_Cpne4 C3	phrenic	3	1	1
A3817_phrenic slide 1_section 8_Fast Blue C1_Stk32a C2_Cpne4 C3	phrenic	4	1	1
A3817_phrenic slide 1_section 8_Fast Blue C1_Stk32a C2_Cpne4 C3	phrenic	5	1	0
A3817_phrenic slide 1_section 8_Fast Blue C1_Stk32a C2_Cpne4 C3	phrenic	6	1	0
A3817_phrenic slide 1_section 9_Fast Blue C1_Stk32a C2_Cpne4 C3	phrenic	1	1	1
A3817_phrenic slide 1_section 9_Fast Blue C1_Stk32a C2_Cpne4 C3	phrenic	2	1	0
A3817_phrenic slide 1_section 9_Fast Blue C1_Stk32a C2_Cpne4 C3	phrenic	3	1	0
A3817_phrenic slide 1_section 11 left aligned_Fast Blue C1_Stk32a C2_Cpne4 C3	phrenic	1	1	0
A3817_phrenic slide 1_section 11 left aligned_Fast Blue C1_Stk32a C2_Cpne4 C4	phrenic	2	1	1
A3817_phrenic slide 1_section 11 left aligned_Fast Blue C1_Stk32a C2_Cpne4 C5	phrenic	3	1	0
A3817_phrenic slide 1_section 11 left aligned_Fast Blue C1_Stk32a C2_Cpne4 C6	phrenic	4	1	0
A3817_phrenic slide 1_section 12_Fast Blue C1_Stk32a C2_Cpne4 C3	phrenic	1	1	0
A3817_phrenic slide 1_section 12_Fast Blue C1_Stk32a C2_Cpne4 C4	phrenic	2	1	0
A3817_phrenic slide 1_section 12_Fast Blue C1_Stk32a C2_Cpne4 C5	phrenic	3	1	1
A3817_phrenic slide 1_section 12_Fast Blue C1_Stk32a C2_Cpne4 C6	phrenic	4	1	0
A3817_phrenic slide 1_section 12_Fast Blue C1_Stk32a C2_Cpne4 C7	phrenic	5	1	0
A3817_phrenic slide 1_section 12_Fast Blue C1_Stk32a C2_Cpne4 C8	phrenic	6	1	0
A3817_phrenic slide 1_section 12_Fast Blue C1_Stk32a C2_Cpne4 C9	phrenic	7	1	1
A3817_phrenic slide 1_section 13_Fast Blue C1_Stk32a C2_Cpne4 C3	phrenic	1	1	0
A3817_phrenic slide 1_section 13_Fast Blue C1_Stk32a C2_Cpne4 C4	phrenic	2	1	0
A3817_phrenic slide 1_section 13_Fast Blue C1_Stk32a C2_Cpne4 C5	phrenic	3	1	0
A3817_phrenic slide 1_section 13_Fast Blue C1_Stk32a C2_Cpne4 C6	phrenic	4	1	0
A3817_phrenic slide 1_section 13_Fast Blue C1_Stk32a C2_Cpne4 C7	phrenic	5	1	0
A3817_phrenic slide 1_section 13_Fast Blue C1_Stk32a C2_Cpne4 C8	phrenic	6	1	1
A3817_phrenic slide 1_section 13_Fast Blue C1_Stk32a C2_Cpne4 C9	phrenic	7	1	0
A3817_phrenic slide 1_section 15_Fast Blue C1_Stk32a C2_Cpne4 C3	phrenic	1	1	1
A3817_phrenic slide 1_section 15_Fast Blue C1_Stk32a C2_Cpne4 C4	phrenic	2	1	0
A3817_phrenic slide 1_section 15_Fast Blue C1_Stk32a C2_Cpne4 C5	phrenic	3	1	1
A3817_phrenic slide 1_section 15_Fast Blue C1_Stk32a C2_Cpne4 C7	phrenic	5	1	0
A3817_phrenic slide 1_section 15_Fast Blue C1_Stk32a C2_Cpne4 C8	phrenic	6	1	0
A3817_phrenic slide 1_section 15_Fast Blue C1_Stk32a C2_Cpne4 C9	phrenic	7	1	0
A3817_phrenic slide 1_section 16_Fast Blue C1_Stk32a C2_Cpne4 C3	phrenic	1	1	1
A3817_phrenic slide 1_section 16_Fast Blue C1_Stk32a C2_Cpne4 C4	phrenic	2	1	1
A3817_phrenic slide 1_section 16_Fast Blue C1_Stk32a C2_Cpne4 C5	phrenic	3	1	0
A3817_phrenic slide 1_section 16_Fast Blue C1_Stk32a C2_Cpne4 C6	phrenic	4	1	0
A3817_phrenic slide 1_section 16_Fast Blue C1_Stk32a C2_Cpne4 C7	phrenic	5	1	0
A3817_phrenic slide 1_section 16_Fast Blue C1_Stk32a C2_Cpne4 C8	phrenic	6	1	0
A3817_phrenic slide 1_section 16_Fast Blue C1_Stk32a C2_Cpne4 C9	phrenic	7	1	0
A3817_phrenic slide 1_section 16_Fast Blue C1_Stk32a C2_Cpne4 C10	phrenic	8	1	0
A3817_phrenic slide 1_section 16_Fast Blue C1_Stk32a C2_Cpne4 C11	phrenic	9	1	0
A3817_phrenic slide 1_section 16_Fast Blue C1_Stk32a C2_Cpne4 C12	phrenic	10	1	1
A3817_phrenic slide 1_section 16_Fast Blue C1_Stk32a C2_Cpne4 C13	phrenic	11	1	0
A3817_phrenic slide 1_section 16_Fast Blue C1_Stk32a C2_Cpne4 C14	phrenic	12	1	0
A3817_phrenic slide 1_section 16_Fast Blue C1_Stk32a C2_Cpne4 C15	phrenic	13	1	1
A3817_phrenic slide 1_section 16_Fast Blue C1_Stk32a C2_Cpne4 C16	phrenic	14	1	0
A3817_phrenic slide 1_section 16_Fast Blue C1_Stk32a C2_Cpne4 C17	phrenic	15	1	0
A3817_phrenic slide 1_section 17_Fast Blue C1_Stk32a C2_Cpne4 C3	phrenic	1	1	0
A3817_phrenic slide 1_section 17_Fast Blue C1_Stk32a C2_Cpne4 C4	phrenic	2	1	0
A3817_phrenic slide 1_section 17_Fast Blue C1_Stk32a C2_Cpne4 C5	phrenic	3	1	1
A3817_phrenic slide 1_section 17_Fast Blue C1_Stk32a C2_Cpne4 C6	phrenic	4	1	0
A3817_phrenic slide 1_section 17_Fast Blue C1_Stk32a C2_Cpne4 C8	phrenic	6	1	1
A3817_phrenic slide 1_section 17_Fast Blue C1_Stk32a C2_Cpne4 C9	phrenic	7	1	0
A3817_phrenic slide 1_section 18_Fast Blue C1_Stk32a C2_Cpne4 C3	phrenic	1	1	0
A3817_phrenic slide 1_section 18_Fast Blue C1_Stk32a C2_Cpne4 C4	phrenic	2	1	0
A3817_phrenic slide 1_section 18_Fast Blue C1_Stk32a C2_Cpne4 C5	phrenic	3	1	0
A3817_phrenic slide 1_section 18_Fast Blue C1_Stk32a C2_Cpne4 C6	phrenic	4	1	0
A3817_phrenic slide 1_section 18_Fast Blue C1_Stk32a C2_Cpne4 C7	phrenic	5	1	0
A3817_phrenic slide 1_section 18_Fast Blue C1_Stk32a C2_Cpne4 C8	phrenic	6	1	1
A3817_phrenic slide 1_section 18_Fast Blue C1_Stk32a C2_Cpne4 C9	phrenic	7	1	0
A3817_phrenic slide 1_section 18_Fast Blue C1_Stk32a C2_Cpne4 C10	phrenic	8	1	0
A3817_phrenic slide 1_section 19_Fast Blue C1_Stk32a C2_Cpne4 C3	phrenic	1	1	0
A3817_phrenic slide 1_section 19_Fast Blue C1_Stk32a C2_Cpne4 C4	phrenic	2	1	0
A3817_phrenic slide 1_section 19_Fast Blue C1_Stk32a C2_Cpne4 C5	phrenic	3	1	0
A3817_phrenic slide 1_section 19_Fast Blue C1_Stk32a C2_Cpne4 C6	phrenic	4	1	0
A3817_phrenic slide 1_section 19_Fast Blue C1_Stk32a C2_Cpne4 C7	phrenic	5	1	0
A3817_phrenic slide 1_section 19_Fast Blue C1_Stk32a C2_Cpne4 C8	phrenic	6	1	1
A3817_phrenic slide 1_section 19_Fast Blue C1_Stk32a C2_Cpne4 C9	phrenic	7	1	0
A3817_phrenic slide 1_section 21_Fast Blue C1_Stk32a C2_Cpne4 C3	phrenic	1	1	0
A3817_phrenic slide 1_section 21_Fast Blue C1_Stk32a C2_Cpne4 C4	phrenic	2	1	0
A3817_phrenic slide 1_section 22_Fast Blue C1_Stk32a C2_Cpne4 C3	phrenic	1	1	1
A3817_phrenic slide 1_section 22_Fast Blue C1_Stk32a C2_Cpne4 C4	phrenic	2	1	0
A3817_phrenic slide 1_section 22_Fast Blue C1_Stk32a C2_Cpne4 C5	phrenic	3	1	1
A3817_phrenic slide 1_section 22_Fast Blue C1_Stk32a C2_Cpne4 C6	phrenic	4	1	0
A3817_phrenic slide 1_section 22_Fast Blue C1_Stk32a C2_Cpne4 C7	phrenic	5	1	0
A3817_phrenic slide 1_section 22_Fast Blue C1_Stk32a C2_Cpne4 C8	phrenic	6	1	0
A3817_phrenic slide 1_section 22_Fast Blue C1_Stk32a C2_Cpne4 C9	phrenic	7	1	1
A3817_phrenic slide 1_section 22_Fast Blue C1_Stk32a C2_Cpne4 C10	phrenic	8	1	0
A3817_phrenic slide 1_section 22_Fast Blue C1_Stk32a C2_Cpne4 C12	phrenic	10	1	0
A3817_phrenic slide 1_section 22_Fast Blue C1_Stk32a C2_Cpne4 C13	phrenic	11	1	0
A3817_phrenic slide 1_section 23_Fast Blue C1_Stk32a C2_Cpne4 C3	phrenic	1	1	0
A3817_phrenic slide 1_section 23_Fast Blue C1_Stk32a C2_Cpne4 C4	phrenic	2	1	0
A3817_phrenic slide 1_section 23_Fast Blue C1_Stk32a C2_Cpne4 C6	phrenic	4	1	0
A3817_phrenic slide 1_section 23_Fast Blue C1_Stk32a C2_Cpne4 C7	phrenic	5	1	0
A3817_phrenic slide 1_section 23_Fast Blue C1_Stk32a C2_Cpne4 C8	phrenic	6	1	0
A3817_phrenic slide 1_section 23_Fast Blue C1_Stk32a C2_Cpne4 C9	phrenic	7	1	0
A3817_phrenic slide 1_section 23_Fast Blue C1_Stk32a C2_Cpne4 C10	phrenic	8	1	0
A3817_phrenic slide 1_section 23_Fast Blue C1_Stk32a C2_Cpne4 C11	phrenic	9	1	0
A3817_phrenic slide 1_section 23_Fast Blue C1_Stk32a C2_Cpne4 C12	phrenic	10	1	0
A3817_phrenic slide 1_section 24_Fast Blue C1_Stk32a C2_Cpne4 C3	phrenic	1	1	1
A3817_phrenic slide 1_section 24_Fast Blue C1_Stk32a C2_Cpne4 C4	phrenic	2	1	0
A3817_phrenic slide 1_section 24_Fast Blue C1_Stk32a C2_Cpne4 C5	phrenic	3	1	0
A3817_phrenic slide 1_section 24_Fast Blue C1_Stk32a C2_Cpne4 C6	phrenic	4	1	0
A3817_phrenic slide 1_section 24_Fast Blue C1_Stk32a C2_Cpne4 C7	phrenic	5	1	0
A3817_phrenic slide 1_section 24_Fast Blue C1_Stk32a C2_Cpne4 C8	phrenic	6	1	0
A3817_phrenic slide 1_section 24_Fast Blue C1_Stk32a C2_Cpne4 C9	phrenic	7	1	0
A3817_phrenic slide 1_section 24_Fast Blue C1_Stk32a C2_Cpne4 C10	phrenic	8	1	0
A3817_phrenic slide 1_section 24_Fast Blue C1_Stk32a C2_Cpne4 C11	phrenic	9	1	0
A3817_phrenic slide 1_section 24_Fast Blue C1_Stk32a C2_Cpne4 C12	phrenic	10	1	0
A3817_phrenic slide 1_section 24_Fast Blue C1_Stk32a C2_Cpne4 C13	phrenic	11	1	0
A3817_phrenic slide 1_section 25_Fast Blue C1_Stk32a C2_Gulp1 C3_C1qtnf4 C4	phrenic	1	1		0	1
A3817_phrenic slide 1_section 25_Fast Blue C1_Stk32a C2_Gulp1 C3_C1qtnf4 C5	phrenic	2	1		0	0
A3817_phrenic slide 1_section 25_Fast Blue C1_Stk32a C2_Gulp1 C3_C1qtnf4 C6	phrenic	3	1		0	0
A3817_phrenic slide 1_section 25_Fast Blue C1_Stk32a C2_Gulp1 C3_C1qtnf4 C7	phrenic	4	1		0	0
A3817_phrenic slide 1_section 25_Fast Blue C1_Stk32a C2_Gulp1 C3_C1qtnf4 C8	phrenic	5	1		0	0
A3817_phrenic slide 1_section 25_Fast Blue C1_Stk32a C2_Gulp1 C3_C1qtnf4 C9	phrenic	6	1		0	0
A3817_phrenic slide 1_section 25_Fast Blue C1_Stk32a C2_Gulp1 C3_C1qtnf4 C10	phrenic	7	1		0	0
A3817_phrenic slide 1_section 25_Fast Blue C1_Stk32a C2_Gulp1 C3_C1qtnf4 C11	phrenic	8	1		0	0
A3817_phrenic slide 1_section 25_Fast Blue C1_Stk32a C2_Gulp1 C3_C1qtnf4 C12	phrenic	9	1		0	1
A3817_phrenic slide 1_section 25_Fast Blue C1_Stk32a C2_Gulp1 C3_C1qtnf4 C13	phrenic	10	1		0	0
A3817_phrenic slide 1_section 26_Fast Blue C1_Stk32a C2_Gulp1 C3_C1qtnf4 C4	phrenic	1	1		0	0
A3817_phrenic slide 1_section 26_Fast Blue C1_Stk32a C2_Gulp1 C3_C1qtnf4 C5	phrenic	2	1		0	0
A3817_phrenic slide 1_section 26_Fast Blue C1_Stk32a C2_Gulp1 C3_C1qtnf4 C6	phrenic	3	1		0	0
A3817_phrenic slide 1_section 26_Fast Blue C1_Stk32a C2_Gulp1 C3_C1qtnf4 C7	phrenic	4	1		0	0
A3817_phrenic slide 1_section 26_Fast Blue C1_Stk32a C2_Gulp1 C3_C1qtnf4 C8	phrenic	5	1		0	0
A3817_phrenic slide 1_section 26_Fast Blue C1_Stk32a C2_Gulp1 C3_C1qtnf4 C10	phrenic	7	1		0	0
A3817_phrenic slide 1_section 26_Fast Blue C1_Stk32a C2_Gulp1 C3_C1qtnf4 C11	phrenic	8	1		0	0
A3817_phrenic slide 1_section 26_Fast Blue C1_Stk32a C2_Gulp1 C3_C1qtnf4 C12	phrenic	9	1		1	0
A3817_phrenic slide 1_section 26_Fast Blue C1_Stk32a C2_Gulp1 C3_C1qtnf4 C13	phrenic	10	1		0	0
A3817_phrenic slide 1_section 26_Fast Blue C1_Stk32a C2_Gulp1 C3_C1qtnf4 C14	phrenic	11	1		0	1
A3817_phrenic slide 1_section 26_Fast Blue C1_Stk32a C2_Gulp1 C3_C1qtnf4 C15	phrenic	12	1		0	0
A3817_phrenic slide 1_section 26_Fast Blue C1_Stk32a C2_Gulp1 C3_C1qtnf4 C16	phrenic	13	1		0	0
A3817_phrenic slide 1_section 26_Fast Blue C1_Stk32a C2_Gulp1 C3_C1qtnf4 C17	phrenic	14	1		0	0
A3817_phrenic slide 1_section 27_Fast Blue C1_Stk32a C2_Gulp1 C3_C1qtnf4 C4	phrenic	1	1		0	0
A3817_phrenic slide 1_section 27_Fast Blue C1_Stk32a C2_Gulp1 C3_C1qtnf4 C5	phrenic	2	1		0	0
A3817_phrenic slide 1_section 27_Fast Blue C1_Stk32a C2_Gulp1 C3_C1qtnf4 C6	phrenic	3	1		0	0
A3817_phrenic slide 1_section 27_Fast Blue C1_Stk32a C2_Gulp1 C3_C1qtnf4 C7	phrenic	4	1		0	0
A3817_phrenic slide 1_section 27_Fast Blue C1_Stk32a C2_Gulp1 C3_C1qtnf4 C8	phrenic	5	1		1	0
A3817_phrenic slide 1_section 27_Fast Blue C1_Stk32a C2_Gulp1 C3_C1qtnf4 C9	phrenic	6	1		0	0
A3817_phrenic slide 1_section 27_Fast Blue C1_Stk32a C2_Gulp1 C3_C1qtnf4 C10	phrenic	7	1		1	0
A3817_phrenic slide 1_section 27_Fast Blue C1_Stk32a C2_Gulp1 C3_C1qtnf4 C11	phrenic	8	1		0	0
A3817_phrenic slide 1_section 28_Fast Blue C1_Stk32a C2_Gulp1 C3_C1qtnf4 C4	phrenic	1	1		0	0
A3817_phrenic slide 1_section 28_Fast Blue C1_Stk32a C2_Gulp1 C3_C1qtnf4 C6	phrenic	3	1		0	0
A3817_phrenic slide 1_section 28_Fast Blue C1_Stk32a C2_Gulp1 C3_C1qtnf4 C7	phrenic	4	1		0	0
A3817_phrenic slide 1_section 28_Fast Blue C1_Stk32a C2_Gulp1 C3_C1qtnf4 C8	phrenic	5	1		0	0
A3817_phrenic slide 1_section 29_Fast Blue C1_Stk32a C2_Gulp1 C3_C1qtnf4 C4	phrenic	1	1		1	0
A3817_phrenic slide 1_section 29_Fast Blue C1_Stk32a C2_Gulp1 C3_C1qtnf4 C5	phrenic	2	1		1	0
A3817_phrenic slide 1_section 29_Fast Blue C1_Stk32a C2_Gulp1 C3_C1qtnf4 C6	phrenic	3	1		0	0
A3817_phrenic slide 1_section 29_Fast Blue C1_Stk32a C2_Gulp1 C3_C1qtnf4 C8	phrenic	5	1		0	1
A3817_phrenic slide 1_section 29_Fast Blue C1_Stk32a C2_Gulp1 C3_C1qtnf4 C9	phrenic	6	1		0	0
A3817_phrenic slide 1_section 31 left_Fast Blue C1_Stk32a C2_Gulp1 C3_C1qtnf4 C4	phrenic	1	1		1	0
A3817_phrenic slide 1_section 31 left_Fast Blue C1_Stk32a C2_Gulp1 C3_C1qtnf4 C5	phrenic	2	1		0	0
A3817_phrenic slide 1_section 31 left_Fast Blue C1_Stk32a C2_Gulp1 C3_C1qtnf4 C6	phrenic	3	1		1	1
A3817_phrenic slide 1_section 31 left_Fast Blue C1_Stk32a C2_Gulp1 C3_C1qtnf4 C7	phrenic	4	1		0	0
A3817_phrenic slide 1_section 31 left_Fast Blue C1_Stk32a C2_Gulp1 C3_C1qtnf4 C8	phrenic	5	1		0	0
A3817_phrenic slide 1_section 31 left_Fast Blue C1_Stk32a C2_Gulp1 C3_C1qtnf4 C9	phrenic	6	1		0	1
A3817_phrenic slide 1_section 31 left_Fast Blue C1_Stk32a C2_Gulp1 C3_C1qtnf4 C10	phrenic	7	1		0	0
A3817_phrenic slide 1_section 31 right_Fast Blue C1_Stk32a C2_Gulp1 C3_C1qtnf4 C4	phrenic	1	1		0	1
A3817_phrenic slide 1_section 31 right_Fast Blue C1_Stk32a C2_Gulp1 C3_C1qtnf4 C5	phrenic	2	1		0	0
A3817_phrenic slide 1_section 31 right_Fast Blue C1_Stk32a C2_Gulp1 C3_C1qtnf4 C6	phrenic	3	1		0	0
A3817_phrenic slide 1_section 31 right_Fast Blue C1_Stk32a C2_Gulp1 C3_C1qtnf4 C7	phrenic	4	1		0	0
A3817_phrenic slide 1_section 31 right_Fast Blue C1_Stk32a C2_Gulp1 C3_C1qtnf4 C8	phrenic	5	1		1	1
A3817_phrenic slide 1_section 32_Fast Blue C1_Stk32a C2_Gulp1 C3_C1qtnf4 C4	phrenic	1	1		0	0
A3817_phrenic slide 1_section 32_Fast Blue C1_Stk32a C2_Gulp1 C3_C1qtnf4 C5	phrenic	2	1		0	0
A3817_phrenic slide 1_section 32_Fast Blue C1_Stk32a C2_Gulp1 C3_C1qtnf4 C6	phrenic	3	1		1	0
A3817_phrenic slide 1_section 32_Fast Blue C1_Stk32a C2_Gulp1 C3_C1qtnf4 C7	phrenic	4	1		0	1
A3817_phrenic slide 1_section 32_Fast Blue C1_Stk32a C2_Gulp1 C3_C1qtnf4 C8	phrenic	5	1		0	0
A3817_phrenic slide 1_section 32_Fast Blue C1_Stk32a C2_Gulp1 C3_C1qtnf4 C8	phrenic	6	1		1	0
A3817_phrenic slide 1_section 32_Fast Blue C1_Stk32a C2_Gulp1 C3_C1qtnf4 C8	phrenic	7	1		0	1
A3817_phrenic slide 1_section 33_Fast Blue C1_Stk32a C2_Gulp1 C3_C1qtnf4 C4	phrenic	1	1		0	0
A3817_phrenic slide 1_section 33_Fast Blue C1_Stk32a C2_Gulp1 C3_C1qtnf4 C5	phrenic	2	1		0	1
A3817_phrenic slide 1_section 33_Fast Blue C1_Stk32a C2_Gulp1 C3_C1qtnf4 C6	phrenic	3	1		0	0
A3817_phrenic slide 1_section 33_Fast Blue C1_Stk32a C2_Gulp1 C3_C1qtnf4 C7	phrenic	4	1		1	0
A3817_phrenic slide 1_section 33_Fast Blue C1_Stk32a C2_Gulp1 C3_C1qtnf4 C8	phrenic	5	1		0	0
A3817_phrenic slide 1_section 33_Fast Blue C1_Stk32a C2_Gulp1 C3_C1qtnf4 C9	phrenic	6	1		0	0
A3817_phrenic slide 1_section 34_Fast Blue C1_Stk32a C2_Gulp1 C3_C1qtnf4 C6	phrenic	3	1		0	0
A3817_phrenic slide 1_section 34_Fast Blue C1_Stk32a C2_Gulp1 C3_C1qtnf4 C7	phrenic	4	1		0	0
A3817_phrenic slide 1_section 34_Fast Blue C1_Stk32a C2_Gulp1 C3_C1qtnf4 C8	phrenic	5	1		0	1
A3817_phrenic slide 1_section 34_Fast Blue C1_Stk32a C2_Gulp1 C3_C1qtnf4 C9	phrenic	6	1		0	0
A3817_phrenic slide 1_section 34_Fast Blue C1_Stk32a C2_Gulp1 C3_C1qtnf4 C10	phrenic	7	1		0	1
A3817_phrenic slide 1_section 34_Fast Blue C1_Stk32a C2_Gulp1 C3_C1qtnf4 C11	phrenic	8	1		0	0
A3817_phrenic slide 1_section 34_Fast Blue C1_Stk32a C2_Gulp1 C3_C1qtnf4 C12	phrenic	9	1		0	0
A3817_phrenic slide 1_section 34_Fast Blue C1_Stk32a C2_Gulp1 C3_C1qtnf4 C13	phrenic	10	1		1	0
A3817_phrenic slide 1_section 34_Fast Blue C1_Stk32a C2_Gulp1 C3_C1qtnf4 C14	phrenic	11	1		0	0
A3817_phrenic slide 1_section 35_Fast Blue C1_Stk32a C2_Gulp1 C3_C1qtnf4 C4	phrenic	1	1		0	0
A3817_phrenic slide 1_section 35_Fast Blue C1_Stk32a C2_Gulp1 C3_C1qtnf4 C5	phrenic	2	1		0	0
A3817_phrenic slide 1_section 35_Fast Blue C1_Stk32a C2_Gulp1 C3_C1qtnf4 C6	phrenic	3	1		0	0
A3817_phrenic slide 1_section 35_Fast Blue C1_Stk32a C2_Gulp1 C3_C1qtnf4 C7	phrenic	4	1		0	0
A3817_phrenic slide 1_section 35_Fast Blue C1_Stk32a C2_Gulp1 C3_C1qtnf4 C8	phrenic	5	1		0	0
A3817_phrenic slide 1_section 36_Fast Blue C1_Stk32a C2_Gulp1 C3_C1qtnf4 C4	phrenic	1	1		0	0
A3817_phrenic slide 1_section 36_Fast Blue C1_Stk32a C2_Gulp1 C3_C1qtnf4 C5	phrenic	2	1		0	0
A3817_phrenic slide 1_section 36_Fast Blue C1_Stk32a C2_Gulp1 C3_C1qtnf4 C6	phrenic	3	1		0	0
A3817_phrenic slide 1_section 36_Fast Blue C1_Stk32a C2_Gulp1 C3_C1qtnf4 C7	phrenic	4	1		0	0
A3817_phrenic slide 1_section 36_Fast Blue C1_Stk32a C2_Gulp1 C3_C1qtnf4 C8	phrenic	5	1		1	1
A3817_phrenic slide 1_section 36_Fast Blue C1_Stk32a C2_Gulp1 C3_C1qtnf4 C9	phrenic	6	1		1	1
A3817_phrenic slide 1_section 37_Fast Blue C1_Stk32a C2_Gulp1 C3_C1qtnf4 C5	phrenic	2	1		0	0
A3817_phrenic slide 1_section 37_Fast Blue C1_Stk32a C2_Gulp1 C3_C1qtnf4 C6	phrenic	3	1		0	0
A3817_phrenic slide 1_section 37_Fast Blue C1_Stk32a C2_Gulp1 C3_C1qtnf4 C7	phrenic	4	1		0	1
A3817_phrenic slide 1_section 37_Fast Blue C1_Stk32a C2_Gulp1 C3_C1qtnf4 C8	phrenic	5	1		0	0
A3817_phrenic slide 1_section 37_Fast Blue C1_Stk32a C2_Gulp1 C3_C1qtnf4 C9	phrenic	6	1		0	0
A3817_phrenic slide 1_section 37_Fast Blue C1_Stk32a C2_Gulp1 C3_C1qtnf4 C10	phrenic	7	1		0	0
A3817_phrenic slide 1_section 37_Fast Blue C1_Stk32a C2_Gulp1 C3_C1qtnf4 C11	phrenic	8	1		0	0
A3817_phrenic slide 1_section 37_Fast Blue C1_Stk32a C2_Gulp1 C3_C1qtnf4 C13	phrenic	10	1		1	1
A3817_phrenic slide 1_section 39_Fast Blue C1_Stk32a C2_Gulp1 C3_C1qtnf4 C4	phrenic	1	1		0	0
A3817_phrenic slide 1_section 39_Fast Blue C1_Stk32a C2_Gulp1 C3_C1qtnf4 C4	phrenic	2	1		0	0
A3817_phrenic slide 1_section 39_Fast Blue C1_Stk32a C2_Gulp1 C3_C1qtnf4 C5	phrenic	3	1		0	0
A3817_phrenic slide 1_section 39_Fast Blue C1_Stk32a C2_Gulp1 C3_C1qtnf4 C6	phrenic	4	1		1	1
A3817_phrenic slide 1_section 39_Fast Blue C1_Stk32a C2_Gulp1 C3_C1qtnf4 C7	phrenic	5	1		0	1
A3817_phrenic slide 1_section 39_Fast Blue C1_Stk32a C2_Gulp1 C3_C1qtnf4 C8	phrenic	6	1		0	0
A3817_phrenic slide 2_section 1_Fast Blue C1_Stk32a C2_Grm5 C3_Erbb4 C4	phrenic	1	1				0	1
A3817_phrenic slide 2_section 1_Fast Blue C1_Stk32a C2_Grm5 C3_Erbb4 C5	phrenic	2	1				0	1
A3817_phrenic slide 2_section 1_Fast Blue C1_Stk32a C2_Grm5 C3_Erbb4 C6	phrenic	3	1				0	0
A3817_phrenic slide 2_section 2_Fast Blue C1_Stk32a C2_Grm5 C3_Erbb4 C4	phrenic	1	1				0	0
A3817_phrenic slide 2_section 2_Fast Blue C1_Stk32a C2_Grm5 C3_Erbb4 C5	phrenic	2	1				0	1
A3817_phrenic slide 2_section 2_Fast Blue C1_Stk32a C2_Grm5 C3_Erbb4 C6	phrenic	3	1				0	1
A3817_phrenic slide 2_section 2_Fast Blue C1_Stk32a C2_Grm5 C3_Erbb4 C7	phrenic	4	1				0	0
A3817_phrenic slide 2_section 2_Fast Blue C1_Stk32a C2_Grm5 C3_Erbb4 C8	phrenic	5	1				0	0
A3817_phrenic slide 2_section 5_Fast Blue C1_Stk32a C2_Grm5 C3_Erbb4 C4	phrenic	1	1				0	1
A3817_phrenic slide 2_section 5_Fast Blue C1_Stk32a C2_Grm5 C3_Erbb4 C6	phrenic	3	1				0	1
A3817_phrenic slide 2_section 5_Fast Blue C1_Stk32a C2_Grm5 C3_Erbb4 C7	phrenic	4	1				0	1
A3817_phrenic slide 2_section 5_Fast Blue C1_Stk32a C2_Grm5 C3_Erbb4 C8	phrenic	5	1				0	1
A3817_phrenic slide 2_section 5_Fast Blue C1_Stk32a C2_Grm5 C3_Erbb4 C10	phrenic	7	1				0	1
A3817_phrenic slide 2_section 5_Fast Blue C1_Stk32a C2_Grm5 C3_Erbb4 C11	phrenic	8	1				0	1
A3817_phrenic slide 2_section 5_Fast Blue C1_Stk32a C2_Grm5 C3_Erbb4 C12	phrenic	9	1				0	1
A3817_phrenic slide 2_section 6_Fast Blue C1_Stk32a C2_Grm5 C3_Erbb4 C4	phrenic	1	1				0	1
A3817_phrenic slide 2_section 6_Fast Blue C1_Stk32a C2_Grm5 C3_Erbb4 C5	phrenic	2	1				0	1
A3817_phrenic slide 2_section 6_Fast Blue C1_Stk32a C2_Grm5 C3_Erbb4 C6	phrenic	3	1				0	1
A3817_phrenic slide 2_section 6_Fast Blue C1_Stk32a C2_Grm5 C3_Erbb4 C7	phrenic	4	1				0	0
A3817_phrenic slide 2_section 6_Fast Blue C1_Stk32a C2_Grm5 C3_Erbb4 C8	phrenic	5	1				0	1
A3817_phrenic slide 2_section 6_Fast Blue C1_Stk32a C2_Grm5 C3_Erbb4 C9	phrenic	6	1				0	1
A3817_phrenic slide 2_section 6_Fast Blue C1_Stk32a C2_Grm5 C3_Erbb4 C10	phrenic	7	1				1	1
A3817_phrenic slide 2_section 6_Fast Blue C1_Stk32a C2_Grm5 C3_Erbb4 C11	phrenic	8	1				0	1
A3817_phrenic slide 2_section 6_Fast Blue C1_Stk32a C2_Grm5 C3_Erbb4 C12	phrenic	9	1				0	1
A3817_phrenic slide 2_section 6_Fast Blue C1_Stk32a C2_Grm5 C3_Erbb4 C13	phrenic	10	1				0	1
A3817_phrenic slide 2_section 7_Fast Blue C1_Stk32a C2_Grm5 C3_Erbb4 C5	phrenic	2	1				0	1
A3817_phrenic slide 2_section 7_Fast Blue C1_Stk32a C2_Grm5 C3_Erbb4 C6	phrenic	3	1				0	1
A3817_phrenic slide 2_section 7_Fast Blue C1_Stk32a C2_Grm5 C3_Erbb4 C7	phrenic	4	1				0	1
A3817_phrenic slide 2_section 7_Fast Blue C1_Stk32a C2_Grm5 C3_Erbb4 C8	phrenic	5	1				0	1
A3817_phrenic slide 2_section 7_Fast Blue C1_Stk32a C2_Grm5 C3_Erbb4 C9	phrenic	6	1				1	0
A3817_phrenic slide 2_section 7_Fast Blue C1_Stk32a C2_Grm5 C3_Erbb4 C10	phrenic	7	1				0	1
A3817_phrenic slide 2_section 8_Fast Blue C1_Stk32a C2_Grm5 C3_Erbb4 C4	phrenic	1	1				0	1
A3817_phrenic slide 2_section 8_Fast Blue C1_Stk32a C2_Grm5 C3_Erbb4 C5	phrenic	2	1				0	1
A3817_phrenic slide 2_section 8_Fast Blue C1_Stk32a C2_Grm5 C3_Erbb4 C6	phrenic	3	1				0	0
A3817_phrenic slide 2_section 8_Fast Blue C1_Stk32a C2_Grm5 C3_Erbb4 C7	phrenic	4	1				0	1
A3817_phrenic slide 2_section 8_Fast Blue C1_Stk32a C2_Grm5 C3_Erbb4 C8	phrenic	5	1				0	1
A3817_phrenic slide 2_section 8_Fast Blue C1_Stk32a C2_Grm5 C3_Erbb4 C9	phrenic	6	1				0	1
A3817_phrenic slide 2_section 8_Fast Blue C1_Stk32a C2_Grm5 C3_Erbb4 C11	phrenic	8	1				0	1
A3817_phrenic slide 2_section 9_Fast Blue C1_Stk32a C2_Grm5 C3_Erbb4 C4	phrenic	1	1				0	1
A3817_phrenic slide 2_section 9_Fast Blue C1_Stk32a C2_Grm5 C3_Erbb4 C5	phrenic	2	1				0	1
A3817_phrenic slide 2_section 9_Fast Blue C1_Stk32a C2_Grm5 C3_Erbb4 C6	phrenic	3	1				0	0
A3817_phrenic slide 2_section 9_Fast Blue C1_Stk32a C2_Grm5 C3_Erbb4 C7	phrenic	4	1				0	1
A3817_phrenic slide 2_section 9_Fast Blue C1_Stk32a C2_Grm5 C3_Erbb4 C8	phrenic	5	1				0	1
A3817_phrenic slide 2_section 9_Fast Blue C1_Stk32a C2_Grm5 C3_Erbb4 C9	phrenic	6	1				0	1
A3817_phrenic slide 2_section 9_Fast Blue C1_Stk32a C2_Grm5 C3_Erbb4 C10	phrenic	7	1				0	1
A3817_phrenic slide 2_section 9_Fast Blue C1_Stk32a C2_Grm5 C3_Erbb4 C11	phrenic	8	1				0	1
A3817_phrenic slide 2_section 9_Fast Blue C1_Stk32a C2_Grm5 C3_Erbb4 C14	phrenic	11	1				0	1
A3817_phrenic slide 2_section 9_Fast Blue C1_Stk32a C2_Grm5 C3_Erbb4 C15	phrenic	12	1				0	1
A3817_phrenic slide 2_section 9_Fast Blue C1_Stk32a C2_Grm5 C3_Erbb4 C17	phrenic	14	1				0	1
A3817_phrenic slide 2_section 10_Fast Blue C1_Stk32a C2_Grm5 C3_Erbb4 C7	phrenic	4	1				0	1
A3817_phrenic slide 2_section 10_Fast Blue C1_Stk32a C2_Grm5 C3_Erbb4 C8	phrenic	5	1				0	1
A3817_phrenic slide 2_section 10_Fast Blue C1_Stk32a C2_Grm5 C3_Erbb4 C9	phrenic	6	1				0	1
A3817_phrenic slide 2_section 11_Fast Blue C1_Stk32a C2_Grm5 C3_Erbb4 C4	phrenic	1	1				0	1
A3817_phrenic slide 2_section 11_Fast Blue C1_Stk32a C2_Grm5 C3_Erbb4 C5	phrenic	2	1				0	1
A3817_phrenic slide 2_section 11_Fast Blue C1_Stk32a C2_Grm5 C3_Erbb4 C6	phrenic	3	1				0	1
A3817_phrenic slide 2_section 12_Fast Blue C1_Stk32a C2_Grm5 C3_Erbb4 C4	phrenic	1	1				0	1
A3817_phrenic slide 2_section 12_Fast Blue C1_Stk32a C2_Grm5 C3_Erbb4 C5	phrenic	2	1				0	1
A3817_phrenic slide 2_section 12_Fast Blue C1_Stk32a C2_Grm5 C3_Erbb4 C6	phrenic	3	1				0	1
A3817_phrenic slide 2_section 12_Fast Blue C1_Stk32a C2_Grm5 C3_Erbb4 C7	phrenic	4	1				0	1
A3817_phrenic slide 2_section 12_Fast Blue C1_Stk32a C2_Grm5 C3_Erbb4 C8	phrenic	5	1				0	1
A3817_phrenic slide 2_section 12_Fast Blue C1_Stk32a C2_Grm5 C3_Erbb4 C10	phrenic	7	1				0	1
A3817_phrenic slide 2_section 12_Fast Blue C1_Stk32a C2_Grm5 C3_Erbb4 C11	phrenic	8	1				0	1
A3817_phrenic slide 2_section 13_Fast Blue C1_Stk32a C2_Grm5 C3_Erbb4 C4	phrenic	1	1				0	1
A3817_phrenic slide 2_section 13_Fast Blue C1_Stk32a C2_Grm5 C3_Erbb4 C5	phrenic	2	1				0	0
A3817_phrenic slide 2_section 13_Fast Blue C1_Stk32a C2_Grm5 C3_Erbb4 C6	phrenic	3	1				0	1
A3817_phrenic slide 2_section 13_Fast Blue C1_Stk32a C2_Grm5 C3_Erbb4 C7	phrenic	4	1				0	1
A3817_phrenic slide 2_section 13_Fast Blue C1_Stk32a C2_Grm5 C3_Erbb4 C8	phrenic	5	1				1	0
A3817_phrenic slide 2_section 13_Fast Blue C1_Stk32a C2_Grm5 C3_Erbb4 C9	phrenic	6	1				0	1
A3817_phrenic slide 2_section 13_Fast Blue C1_Stk32a C2_Grm5 C3_Erbb4 C10	phrenic	7	1				0	1
A3817_phrenic slide 2_section 13_Fast Blue C1_Stk32a C2_Grm5 C3_Erbb4 C12	phrenic	9	1				0	0
A3817_phrenic slide 2_section 14_Fast Blue C1_Stk32a C2_Grm5 C3_Erbb4 C4	phrenic	1	1				0	1
A3817_phrenic slide 2_section 14_Fast Blue C1_Stk32a C2_Grm5 C3_Erbb4 C5	phrenic	2	1				0	1
A3817_phrenic slide 2_section 14_Fast Blue C1_Stk32a C2_Grm5 C3_Erbb4 C6	phrenic	3	1				0	1
A3817_phrenic slide 2_section 14_Fast Blue C1_Stk32a C2_Grm5 C3_Erbb4 C7	phrenic	4	1				0	1
A3817_phrenic slide 2_section 14_Fast Blue C1_Stk32a C2_Grm5 C3_Erbb4 C8	phrenic	5	1				0	1
A3817_phrenic slide 2_section 14_Fast Blue C1_Stk32a C2_Grm5 C3_Erbb4 C9	phrenic	6	1				0	1
A3817_phrenic slide 2_section 14_Fast Blue C1_Stk32a C2_Grm5 C3_Erbb4 C10	phrenic	7	1				0	1
A3817_phrenic slide 2_section 14_Fast Blue C1_Stk32a C2_Grm5 C3_Erbb4 C11	phrenic	8	1				0	1
A3817_phrenic slide 2_section 14_Fast Blue C1_Stk32a C2_Grm5 C3_Erbb4 C12	phrenic	9	1				0	1
A3817_phrenic slide 2_section 14_Fast Blue C1_Stk32a C2_Grm5 C3_Erbb4 C13	phrenic	10	1				0	1
A3817_phrenic slide 2_section 14_Fast Blue C1_Stk32a C2_Grm5 C3_Erbb4 C14	phrenic	11	1				0	1
A3817_phrenic slide 2_section 14_Fast Blue C1_Stk32a C2_Grm5 C3_Erbb4 C15	phrenic	12	1				0	1
A3817_phrenic slide 2_section 15_Fast Blue C1_Stk32a C2_Grm5 C3_Erbb4 C4	phrenic	1	1				0	1
A3817_phrenic slide 2_section 15_Fast Blue C1_Stk32a C2_Grm5 C3_Erbb4 C5	phrenic	2	1				0	1
A3817_phrenic slide 2_section 15_Fast Blue C1_Stk32a C2_Grm5 C3_Erbb4 C6	phrenic	3	1				0	1
A3817_phrenic slide 2_section 15_Fast Blue C1_Stk32a C2_Grm5 C3_Erbb4 C7	phrenic	4	1				0	1
A3817_phrenic slide 2_section 15_Fast Blue C1_Stk32a C2_Grm5 C3_Erbb4 C8	phrenic	5	1				0	1
A3817_phrenic slide 2_section 15_Fast Blue C1_Stk32a C2_Grm5 C3_Erbb4 C10	phrenic	7	1				0	1
A3817_phrenic slide 2_section 15_Fast Blue C1_Stk32a C2_Grm5 C3_Erbb4 C11	phrenic	8	1				0	0
A3817_phrenic slide 2_section 15_Fast Blue C1_Stk32a C2_Grm5 C3_Erbb4 C12	phrenic	9	1				1	1
A3817_phrenic slide 2_section 15_Fast Blue C1_Stk32a C2_Grm5 C3_Erbb4 C13	phrenic	10	1				0	0
A3817_phrenic slide 2_section 15_Fast Blue C1_Stk32a C2_Grm5 C3_Erbb4 C14	phrenic	11	1				0	0
A3817_phrenic slide 2_section 15_Fast Blue C1_Stk32a C2_Grm5 C3_Erbb4 C15	phrenic	12	1				0	0
A3817_phrenic slide 2_section 15_Fast Blue C1_Stk32a C2_Grm5 C3_Erbb4 C16	phrenic	13	1				0	0
A3817_phrenic slide 2_section 16_Fast Blue C1_Stk32a C2_Grm5 C3_Erbb4 C4	phrenic	1	1				0	1
A3817_phrenic slide 2_section 16_Fast Blue C1_Stk32a C2_Grm5 C3_Erbb4 C5	phrenic	2	1				0	0
A3817_phrenic slide 2_section 16_Fast Blue C1_Stk32a C2_Grm5 C3_Erbb4 C6	phrenic	3	1				1	1
A3817_phrenic slide 2_section 16_Fast Blue C1_Stk32a C2_Grm5 C3_Erbb4 C7	phrenic	4	1				0	1
A3817_phrenic slide 2_section 17_Fast Blue C1_Stk32a C2_Grm5 C3_Erbb4 C4	phrenic	1	1				1	1
A3817_phrenic slide 2_section 17_Fast Blue C1_Stk32a C2_Grm5 C3_Erbb4 C7	phrenic	4	1				1	0
A3817_phrenic slide 2_section 18_Fast Blue C1_Stk32a C2_Grm5 C3_Erbb4 C5	phrenic	2	1				1	1
A3817_phrenic slide 2_section 18_Fast Blue C1_Stk32a C2_Grm5 C3_Erbb4 C6	phrenic	3	1				0	0
A3817_phrenic slide 2_section 18_Fast Blue C1_Stk32a C2_Grm5 C3_Erbb4 C7	phrenic	4	1				0	0
A3687 phrenic slide 2, section 1	phrenic	1	1	1
A3687 phrenic slide 2, section 1	phrenic	2	1	1
A3687 phrenic slide 2, section 1	phrenic	3	1	1
A3687 phrenic slide 2, section 1	phrenic	4	1	1
A3687 phrenic slide 2, section 1	phrenic	5	1	0
A3687 phrenic slide 2, section 1	phrenic	6	1	0
A3687 phrenic slide 2, section 1	phrenic	8	1	0
A3687 phrenic slide 2, section 3 LEFT	phrenic	1	1	1
A3687 phrenic slide 2, section 3 LEFT	phrenic	2	1	1
A3687 phrenic slide 2, section 3 RIGHT	phrenic	1	1	1
A3687 phrenic slide 2, section 3 RIGHT	phrenic	3	1	1
A3687 phrenic slide 2, section 3 RIGHT	phrenic	4	1	0
A3687 phrenic slide 2, section 5	phrenic	1	1	1
A3687 phrenic slide 2, section 5	phrenic	2	1	0
A3687 phrenic slide 2, section 5	phrenic	3	1	1
A3687 phrenic slide 2, section 7	phrenic	1	1	1
A3687 phrenic slide 2, section 7	phrenic	2	1	1
A3687 phrenic slide 2, section 7	phrenic	5	1	0
A3687 phrenic slide 2, section 7	phrenic	7	1	1
A3687 phrenic slide 2, section 7	phrenic	8	1	1
A3687 phrenic slide 2, section 7	phrenic	10	1	0
A3687 phrenic slide 2, section 7	phrenic	11	1	0
A3687 phrenic slide 2, section 7	phrenic	12	1	0
A3687 phrenic slide 2, section 7	phrenic	13	1	1
A3687 phrenic slide 2, section 9	phrenic	1	1	1
A3687 phrenic slide 2, section 9	phrenic	4	1	1
A3687 phrenic slide 2, section 11 LEFT	phrenic	4	1	1
A3687 phrenic slide 2, section 11 RIGHT	phrenic	1	1	1
A3687 phrenic slide 2, section 11 RIGHT	phrenic	2	1	1
A3687 phrenic slide 2, section 11 RIGHT	phrenic	3	1	1
A3687 phrenic slide 2, section 11 RIGHT	phrenic	5	1	1
A3687 phrenic slide 2, section 13 RIGHT	phrenic	1	1	0
A3687 phrenic slide 2, section 13 RIGHT	phrenic	2	1	0
A3687 phrenic slide 3, section 1 LEFT	phrenic	1	1		0	0
A3687 phrenic slide 3, section 1 LEFT	phrenic	2	1		0	0
A3687 phrenic slide 3, section 1 LEFT	phrenic	3	1		0	0
A3687 phrenic slide 3, section 1 LEFT	phrenic	4	1		0	0
A3687 phrenic slide 3, section 1 LEFT	phrenic	5	1		0	0
A3687 phrenic slide 3, section 1 LEFT	phrenic	6	1		1	0
A3687 phrenic slide 3, section 1 LEFT	phrenic	7	1		0	0
A3687 phrenic slide 3, section 1 RIGHT	phrenic	1	1		0	0
A3687 phrenic slide 3, section 1 RIGHT	phrenic	2	1		0	0
A3687 phrenic slide 3, section 1 RIGHT	phrenic	3	1		0	0
A3687 phrenic slide 3, section 1 RIGHT	phrenic	4	1		0	0
A3687 phrenic slide 3, section 1 RIGHT	phrenic	5	1		0	0
A3687 phrenic slide 3, section 1 RIGHT	phrenic	6	1		0	0
A3687 phrenic slide 3, section 1 RIGHT	phrenic	7	1		0	0
A3687 phrenic slide 3, section 1 RIGHT	phrenic	8	1		0	0
A3687 phrenic slide 3, section 3	phrenic	1	1		0	0
A3687 phrenic slide 3, section 3	phrenic	3	1		0	0
A3687 phrenic slide 3, section 5	phrenic	1	1		0	0
A3687 phrenic slide 3, section 5	phrenic	2	1		0	0
A3687 phrenic slide 3, section 5	phrenic	3	1		0	0
A3687 phrenic slide 3, section 5	phrenic	5	1		0	0
A3687 phrenic slide 3, section 5	phrenic	6	1		1	0
A3687 phrenic slide 3, section 5	phrenic	7	1		0	0
A3687 phrenic slide 3, section 5	phrenic	8	1		0	0
A3687 phrenic slide 3, section 7 LEFT	phrenic	3	1		1	0
A3687 phrenic slide 3, section 7 RIGHT	phrenic	1	1		0	0
A3687 phrenic slide 3, section 7 RIGHT	phrenic	2	1		1	0
A3687 phrenic slide 3, section 7 RIGHT	phrenic	3	1		1	0
A3687 phrenic slide 3, section 7 RIGHT	phrenic	4	1		1	0
A3687 phrenic slide 3, section 7 RIGHT	phrenic	5	1		0	0
A3687 phrenic slide 3, section 9	phrenic	2	1		0	0
A3687 phrenic slide 3, section 9	phrenic	4	1		0	0
A3687 phrenic slide 3, section 9	phrenic	5	1		0	0
A3687 phrenic slide 3, section 9	phrenic	6	1		0	0
A3687 phrenic slide 3, section 9	phrenic	7	1		0	0
A3687 phrenic slide 3, section 9	phrenic	8	1		0	0
A3687 phrenic slide 3, section 11 LEFT	phrenic	2	1		0	0
A3687 phrenic slide 3, section 11 LEFT	phrenic	5	1		0	0
A3687 phrenic slide 3, section 11 RIGHT	phrenic	2	1		0	0
A3687 phrenic slide 3, section 11 RIGHT	phrenic	3	1		0	0
A3687 phrenic slide 3, section 11 RIGHT	phrenic	4	1		0	0
A3687 phrenic slide 3, section 13	phrenic	1	1		0	0
A3687 phrenic slide 3, section 13	phrenic	2	1		0	0
A3687 phrenic slide 4, section 1 LEFT	phrenic	1	1				0	1
A3687 phrenic slide 4, section 1 LEFT	phrenic	2	1				0	1
A3687 phrenic slide 4, section 1 LEFT	phrenic	3	1				0	1
A3687 phrenic slide 4, section 1 RIGHT	phrenic	2	1				0	1
A3687 phrenic slide 4, section 1 RIGHT	phrenic	5	1				0	1
A3687 phrenic slide 4, section 3 LEFT	phrenic	1	1				0	1
A3687 phrenic slide 4, section 3 RIGHT	phrenic	2	1				0	1
A3687 phrenic slide 4, section 5	phrenic	3	1				0	1
A3687 phrenic slide 4, section 5	phrenic	5	1				0	1
A3687 phrenic slide 4, section 5	phrenic	7	1				0	1
A3687 phrenic slide 4, section 5	phrenic	8	1				0	1
A3687 phrenic slide 4, section 7 LEFT	phrenic	1	1				0	1
A3687 phrenic slide 4, section 7 LEFT	phrenic	3	1				0	0
A3687 phrenic slide 4, section 7 RIGHT	phrenic	1	1				0	0
A3687 phrenic slide 4, section 7 RIGHT	phrenic	2	1				0	1
A3687 phrenic slide 4, section 7 RIGHT	phrenic	3	1				0	0
A3687 phrenic slide 4, section 13	phrenic	5	1				0	1
A3687 phrenic slide 4, section 13	phrenic	6	1				0	1
A3687 phrenic slide 4, section 13	phrenic	7	1				0	1
A3687 phrenic slide 4, section 13	phrenic	8	1				0	1
A1042 digit slide 4, section 1	digit	1	1		0	1
A1042 digit slide 4, section 2	digit	1	1		0	1
A1042 digit slide 4, section 3	digit	1	1			1
A1042 digit slide 4, section 4 LEFT	digit	1	1		1	1
A1042 digit slide 4, section 4 LEFT	digit	2	1		0	0
A1042 digit slide 4, section 4 LEFT	digit	3	1		1	1
A1042 digit slide 4, section 4 LEFT	digit	4	1		0	0
A1042 digit slide 4, section 4 RIGHT	digit	1	1		0	0
A1042 digit slide 4, section 4 RIGHT	digit	2	1		0	1
A1042 digit slide 4, section 4 RIGHT	digit	3	1		0	0
A1042 digit slide 4, section 4 RIGHT	digit	4	1		1	1
A1042 digit slide 4, section 5	digit	1	1		0	1
A1042 digit slide 4, section 5	digit	2	1		0	1
A1042 digit slide 4, section 5	digit	3	1		0	1
A1042 digit slide 4, section 5	digit	4	1		0	0
A1042 digit slide 4, section 6	digit	1	1		0	0
A1042 digit slide 4, section 6	digit	2	1		0	0
A1042 digit slide 4, section 6	digit	3	1		1	1
A1042 digit slide 4, section 6	digit	6	1		0	1
muscle combo slide 2, axial section 1	axial	1	1		0	0
muscle combo slide 2, axial section 1	axial	3	1		0	1
muscle combo slide 2, axial section 1	axial	4	1		0	1
muscle combo slide 2, axial section 1	axial	5	1		0	0
muscle combo slide 2, axial section 2	axial	1	1		0	0
muscle combo slide 2, axial section 2	axial	2	1		1	1
muscle combo slide 2, axial section 2	axial	4	1		0	0
muscle combo slide 2, axial section 4	axial	1	1		0	0
muscle combo slide 2, axial section 4	axial	2	1		0	0
muscle combo slide 2, axial section 4	axial	3	1		0	0
muscle combo slide 2, axial section 4	axial	4	1		0	0
muscle combo slide 2, axial section 4	axial	5	1		0	0
muscle combo slide 2, axial section 4	axial	7	1		0	1
muscle combo slide 2, axial section 4	axial	8	1		0	0
muscle combo slide 2, axial section 4	axial	9	1		0	0
muscle combo slide 2, axial section 4	axial	10	1		1	1
muscle combo slide 2, digit section 1	digit	2	1		0	0
muscle combo slide 2, digit section 1	digit	3	1		0	1
muscle combo slide 2, digit section 2	digit	1	1		0	1
muscle combo slide 2, digit section 2	digit	2	1		1	0
muscle combo slide 2, soleus section 4 BOTTOM	soleus	1	1
muscle combo slide 2, soleus section 4 BOTTOM	soleus	2	1
muscle combo slide 2, TA section 1	TA	1	1		0	1
muscle combo slide 2, TA section 1	TA	2	1		0	1
muscle combo slide 2, TA section 1	TA	3	1		1	1
muscle combo slide 2, TA section 2	TA	1	1		0	0
muscle combo slide 2, TA section 2	TA	2	1		0	0
muscle combo slide 2, TA section 2	TA	3	1		0	0
muscle combo slide 2, TA section 2	TA	4	1		0	0
muscle combo slide 2, TA section 3	TA	1	1		0	1
muscle combo slide 2, TA section 3	TA	2	1		1	0
muscle combo slide 2, TA section 3	TA	3	1		0	0
muscle combo slide 2, TA section 3	TA	4	1		0	0
muscle combo slide 2, TA section 3	TA	5	1		0	0
muscle combo slide 2, TA section 3	TA	6	1		1	0
muscle combo slide 2, TA section 4	TA	2	1		0	0
A1078 soleus slide 3, section 2 BOTTOM	soleus	1	1		0	0
A1078 soleus slide 3, section 2 BOTTOM	soleus	2	1		1	1
A1078 soleus slide 3, section 2 BOTTOM	soleus	3	1		0	0
A1078 soleus slide 3, section 2 BOTTOM	soleus	4	1		0	1
A1078 soleus slide 3, section 2 BOTTOM	soleus	5	1		1	0
A1078 soleus slide 3, section 2 BOTTOM	soleus	6	1		0	0
A1078 soleus slide 3, section 2 TOP	soleus	1	1		0	0
A1078 soleus slide 3, section 2 TOP	soleus	2	1		0	0
A1078 soleus slide 3, section 2 TOP	soleus	3	1		0	0
A1078 soleus slide 3, section 2 TOP	soleus	6	1		0	0
A1078 soleus slide 3, section 3	soleus	1	1		1	1
A1078 soleus slide 3, section 3	soleus	3	1		1	1
A1078 soleus slide 3, section 3	soleus	6	1		0	0
A1078 soleus slide 3, section 3	soleus	7	1		0	0
A1078 soleus slide 3, section 3	soleus	8	1		1	0
A1078 soleus slide 3, section 5	soleus	2	1		0	1
A1078 soleus slide 3, section 5	soleus	3	1		1	1
A1078 soleus slide 3, section 5	soleus	4	1		0	1
A1078 soleus slide 3, section 6	soleus	1	1		0	1
A1078 soleus slide 3, section 8	soleus	1	1		0	0
A1078 soleus slide 3, section 8	soleus	2	1		1	0
A1078 soleus slide 3, section 8	soleus	3	1		0	0
A1078 soleus slide 3, section 9	soleus	1	1		0	0
A1078 soleus slide 3, section 9	soleus	2	1		0	0
A1078 soleus slide 3, section 9	soleus	3	1		0	0
A1078 soleus slide 3, section 9	soleus	4	1		0	1
A1078 soleus slide 3, section 9	soleus	5	1		0	0
A1078 soleus slide 3, section 9	soleus	6	1		0	0
A1078 soleus slide 3, section 9	soleus	8	1		0	0
A1078 soleus slide 3, section 9	soleus	9	1		0	1
A1078 soleus slide 3, section 9	soleus	10	1		0	1
A1078 soleus slide 3, section 9	soleus	11	1		0	0
A1078 soleus slide 3, section 9	soleus	12	1		0	0
A1078 soleus slide 3, section 9	soleus	14	1		0	0
A1078 soleus slide 3, section 9	soleus	15	1		0	1
A1021 TA slide 2, section 4	TA	1	1		0	1
A1021 TA slide 2, section 4	TA	2	1		0	1
A1021 TA slide 2, section 5	TA	1	1		0	0
A1021 TA slide 2, section 5	TA	2	1		0	0
A1021 TA slide 2, section 5	TA	3	1		0	0
A1021 TA slide 2, section 6	TA	1	1		1	1
A1021 TA slide 2, section 6	TA	2	1		0	1
A1021 TA slide 2, section 6	TA	3	1		1	1
A1021 TA slide 2, section 7 LEFT	TA	2	1		0	0
A1021 TA slide 2, section 7 LEFT	TA	3	1		0	1
A1021 TA slide 2, section 7 LEFT	TA	4	1		0	1
A1021 TA slide 2, section 7 LEFT	TA	5	1		1	0
A1021 TA slide 2, section 7 LEFT	TA	6	1		0	0
A1021 TA slide 2, section 7 RIGHT	TA	1	1		0	0
A1021 TA slide 2, section 7 RIGHT	TA	2	1		0	0
A1021 TA slide 2, section 7 RIGHT	TA	4	1		0	0
A1021 TA slide 2, section 8	TA	2	1		0	0
A1021 TA slide 2, section 8	TA	3	1		0	1
A1021 TA slide 2, section 9	TA	1	1		0	0
A1021 TA slide 2, section 9	TA	2	1		0	0
A1021 TA slide 2, section 9	TA	3	1		0	0
A1021 TA slide 2, section 9	TA	4	1		0	0
A1021 TA slide 2, section 9	TA	5	1		0	1
A1021 TA slide 2, section 9	TA	6	1		0	0
A1021 TA slide 2, section 19	TA	1	1	0	1
A1021 TA slide 2, section 19	TA	2	1	0	1
A1021 TA slide 2, section 21	TA	1	1	0	0
A1021 TA slide 2, section 21	TA	2	1	0	1
A1021 TA slide 2, section 21	TA	3	1	1	0
A1021 TA slide 2, section 22	TA	2	1	1	0
A1021 TA slide 2, section 22	TA	3	1	0	0
A1021 TA slide 2, section 22	TA	4	1	1	0
A1021 TA slide 2, section 22	TA	5	1	0	0
A1021 TA slide 2, section 22	TA	6	1	1	0
A1021 TA slide 2, section 22	TA	7	1	1	0
A1021 TA slide 2, section 22	TA	8	1	0	0
A1021 TA slide 2, section 22	TA	9	1	1	0
A1021 TA slide 2, section 22	TA	10	1	0	0
A1021 TA slide 2, section 23	TA	1	1	0	0
A1021 TA slide 2, section 23	TA	2	1	1	0
A1021 TA slide 2, section 23	TA	3	1	1	0
A1021 TA slide 2, section 24	TA	2	1	0	0
A1021 TA slide 2, section 24	TA	3	1	1	0
A1021 TA slide 2, section 24	TA	4	1	1	1
A1021 TA slide 2, section 24	TA	5	1	0	0
A1021 TA slide 2, section 25	TA	1	1	1	0
A1021 TA slide 2, section 25	TA	2	1	0	0
A1021 TA slide 2, section 25	TA	5	1	1	0
A1042 digit slide 5, section 4	digit	1	1	1	0
A1042 digit slide 5, section 4	digit	2	1	1	1
A1042 digit slide 5, section 4	digit	3	1	1	0
A1042 digit slide 5, section 4	digit	4	1	1	0
A1042 digit slide 5, section 4	digit	5	1	1	0
A1042 digit slide 5, section 4	digit	6	1	1	1
A1042 digit slide 5, section 6	digit	1	1	1	1
A1042 digit slide 5, section 6	digit	2	1	1	0
A1042 digit slide 5, section 6	digit	4	1	1	0
A1042 digit slide 5, section 6	digit	5	1	1	0
A1042 digit slide 5, section 6	digit	6	1	1	0
A1042 digit slide 5, section 6	digit	7	1	1	0
A1042 digit slide 5, section 6	digit	8	1	1	0
muscle combo slide 1, TA section 1	TA	1	1	1	0
muscle combo slide 1, TA section 1	TA	2	1	1	0
muscle combo slide 1, TA section 1	TA	3	1	0	0
muscle combo slide 1, TA section 1	TA	4	1	0	0
muscle combo slide 1, TA section 1	TA	5	1	0	0
muscle combo slide 1, TA section 1	TA	7	1	1	1
muscle combo slide 1, TA section 1	TA	8	1	1	1
muscle combo slide 1, TA section 2	TA	2	1	1	0
muscle combo slide 1, TA section 2	TA	5	1	1	0
muscle combo slide 1, TA section 2	TA	6	1	1	0
muscle combo slide 1, TA section 2	TA	7	1	1	0
muscle combo slide 1, TA section 2	TA	8	1	0	0
muscle combo slide 1, TA section 3	TA	1	1	0	1
muscle combo slide 1, TA section 3	TA	3	1	1	0
muscle combo slide 1, TA section 3	TA	4	1	1	0
muscle combo slide 1, TA section 3	TA	5	1	0	0
muscle combo slide 1, TA section 3	TA	6	1	1	1
muscle combo slide 1, TA section 3	TA	7	1	0	0
muscle combo slide 1, TA section 4	TA	1	1	0	1
muscle combo slide 1, TA section 4	TA	4	1	1	0
muscle combo slide 1, TA section 4	TA	5	1	0	1
muscle combo slide 1, TA section 4	TA	6	1	0	0
muscle combo slide 1, TA section 4	TA	7	1	1	0
muscle combo slide 1, axial section 2	axial	2	1	0	0
muscle combo slide 1, axial section 2	axial	5	1	0	1
muscle combo slide 1, axial section 3	axial	1	1	0	0
muscle combo slide 1, axial section 3	axial	2	1	0	0
muscle combo slide 1, axial section 3	axial	3	1	1	0
muscle combo slide 1, axial section 3	axial	5	1	1	0
muscle combo slide 1, axial section 4	axial	1	1	0	0
muscle combo slide 1, axial section 4	axial	2	1	0	0
muscle combo slide 1, axial section 4	axial	3	1	0	0
muscle combo slide 1, axial section 4	axial	4	1	0	0
muscle combo slide 1, axial section 4	axial	5	1	1	0
muscle combo slide 1, axial section 4	axial	6	1	0	0
A1021 axial slide 3, section 19	axial	2	1	1	0
A1021 axial slide 3, section 19	axial	3	1	0	1
A1021 axial slide 3, section 19	axial	5	1	1	0
A1021 axial slide 3, section 20	axial	1	1	0	1
A1021 axial slide 3, section 20	axial	3	1	1	1
A1021 axial slide 3, section 20	axial	6	1	0	1
A1021 axial slide 3, section 22	axial	4	1	0	0
A1021 axial slide 3, section 22	axial	8	1	0	0
A1021 axial slide 3, section 22	axial	9	1	0	0
A1021 axial slide 3, section 22	axial	10	1	0	0
A1021 axial slide 3, section 25	axial	3	1	1	0
A1021 axial slide 3, section 25	axial	4	1	0	0
A1021 axial slide 3, section 25	axial	9	1	0	0
A1021 axial slide 3, section 25	axial	10	1	0	0
muscle combo slide 1, digit section 1	digit	1	1	1	1
muscle combo slide 1, digit section 1	digit	2	1	1	1
muscle combo slide 1, digit section 1	digit	3	1	1	0
muscle combo slide 1, digit section 2	digit	1	1	1	0
muscle combo slide 1, digit section 2	digit	2	1	1	1
muscle combo slide 1, soleus section 1	soleus	2	1	1	0
muscle combo slide 1, soleus section 2 BOTTOM	soleus	1	1	0
muscle combo slide 1, soleus section 2 BOTTOM	soleus	2	1	0
muscle combo slide 1, soleus section 2 BOTTOM	soleus	3	1	0
muscle combo slide 1, soleus section 2 BOTTOM	soleus	4	1	0
muscle combo slide 1, soleus section 2 TOP	soleus	1	1	0	0
muscle combo slide 1, soleus section 3	soleus	1	1	0
muscle combo slide 1, soleus section 3	soleus	2	1	0
A1078 soleus slide 5, section 1	soleus	1	1	0	0
A1078 soleus slide 5, section 1	soleus	2	1	0	0
A1078 soleus slide 5, section 1	soleus	3	1	0	0
A1078 soleus slide 5, section 1	soleus	4	1	0	0
A1078 soleus slide 5, section 3	soleus	1	1	0	0
A1078 soleus slide 5, section 3	soleus	2	1	0	0
A1078 soleus slide 5, section 3	soleus	3	1	0	0
A1078 soleus slide 5, section 4	soleus	1	1	0	1
A1078 soleus slide 5, section 4	soleus	2	1	0	0
A1078 soleus slide 5, section 4	soleus	3	1	1	0
A1078 soleus slide 5, section 5	soleus	1	1	0	1
A1078 soleus slide 5, section 6	soleus	1	1	0	0
A1078 soleus slide 5, section 6	soleus	2	1	0	0
A1078 soleus slide 5, section 6	soleus	3	1	0	0
A1078 soleus slide 5, section 6	soleus	4	1	0	0
A1078 soleus slide 5, section 6	soleus	5	1	1	0
A1078 soleus slide 5, section 6	soleus	6	1	1	0
A1078 soleus slide 5, section 6	soleus	7	1	0	0
A1078 soleus slide 5, section 7	soleus	1	1	1	0
A1078 soleus slide 5, section 7	soleus	2	1	1	0
A1078 soleus slide 5, section 7	soleus	3	1	1	0
A1078 soleus slide 5, section 7	soleus	4	1	1	0
A1078 soleus slide 5, section 7	soleus	5	1	1	0
A1078 soleus slide 5, section 8	soleus	1	1	0	0
A1078 soleus slide 5, section 8	soleus	2	1	0	0
A1078 soleus slide 5, section 8	soleus	3	1	0	0
A1078 soleus slide 5, section 8	soleus	4	1	0	0
A1078 soleus slide 5, section 8	soleus	5	1	1	0
A1078 soleus slide 5, section 8	soleus	6	1	0	0
A1078 soleus slide 5, section 8	soleus	7	1	0	0
A1078 soleus slide 5, section 8	soleus	8	1	1	0
A1078 soleus slide 5, section 9	soleus	1	1	1	0
A1078 soleus slide 5, section 9	soleus	2	1	1	0
A1078 soleus slide 5, section 9	soleus	4	1	0	0
A1078 soleus slide 5, section 9	soleus	5	1	0	0
A1078 soleus slide 5, section 9	soleus	6	1	0	0
A1078 soleus slide 5, section 9	soleus	7	1	1	0
A1078 soleus slide 5, section 9	soleus	8	1	1	0
A1078 soleus slide 5, section 9	soleus	9	1	0	0
A1078 soleus slide 5, section 9	soleus	10	1	0	0
A1078 soleus slide 5, section 9	soleus	11	1	1	0
A1078 soleus slide 5, section 9	soleus	12	1	1	0
A1021 axial slide 3, section 2	axial	2	1		0	0
A1021 axial slide 3, section 2	axial	4	1		1	0
A1021 axial slide 3, section 2	axial	5	1		0	0
A1021 axial slide 3, section 2	axial	6	1		0	0
A1021 axial slide 3, section 3 LEFT	axial	1	1		0	0
A1021 axial slide 3, section 3 LEFT	axial	2	1		0	0
A1021 axial slide 3, section 4	axial	1	1		1	1
A1021 axial slide 3, section 4	axial	2	1		0	0
A1021 axial slide 3, section 4	axial	5	1		0	0
A1021 axial slide 3, section 4	axial	6	1		0	0
A1021 axial slide 3, section 5	axial	2	1		0	0
A1021 axial slide 3, section 5	axial	5	1		0	0
A1021 axial slide 3, section 5	axial	6	1		0	0
A1021 axial slide 3, section 6 LEFT	axial	1	1		0	0
A1021 axial slide 3, section 6 LEFT	axial	2	1		0	0
A1021 axial slide 3, section 6 LEFT	axial	3	1		0	1
A1021 axial slide 3, section 8	axial	1	1		0	0
A1021 axial slide 3, section 8	axial	5	1		0	0
A1021 axial slide 3, section 8	axial	6	1		0	0
A1021 axial slide 3, section 9	axial	1	1		0	1
A1021 axial slide 3, section 9	axial	5	1		0	0
A1021 axial slide 3, section 9	axial	6	1		1	0
A1021 axial slide 3, section 9	axial	7	1		0	0
A1021 axial slide 3, section 18	axial	1	1		1	0
Muscle combo slide 5, digit section 1	digit	1	1				0	0
Muscle combo slide 5, digit section 2 RIGHT	digit	1	1				0	0
Muscle combo slide 5, digit section 2 RIGHT	digit	2	1				0	0
Muscle combo slide 5, digit section 2 RIGHT	digit	3	1				0	1
Muscle combo slide 5, digit section 2 RIGHT	digit	4	1				0	1
Muscle combo slide 5, digit section 2 RIGHT	digit	5	1				0	0
Muscle combo slide 5, digit section 2 RIGHT	digit	6	1				0	0
Muscle combo slide 5, digit section 2 RIGHT	digit	7	1				1	0
Muscle combo slide 5, digit section 2 RIGHT	digit	8	1				1	0
Muscle combo slide 5, digit section 2 RIGHT	digit	9	1				0	0
Muscle combo slide 5, digit section 2 LEFT	digit	1	1				0	0
Muscle combo slide 5, digit section 2 LEFT	digit	3	1				0	0
Muscle combo slide 5, digit section 2 LEFT	digit	4	1				0	0
Muscle combo slide 5, digit section 2 LEFT	digit	5	1				0	0
Muscle combo slide 5, digit section 3 LEFT	digit	1	1				0	0
Muscle combo slide 5, digit section 3 RIGHT	digit	1	1				0	0
Muscle combo slide 5, digit section 3 RIGHT	digit	2	1				0	0
Muscle combo slide 5, digit section 3 RIGHT	digit	3	1				0	0
Muscle combo slide 5, digit section 3 RIGHT	digit	4	1				0	0
Muscle combo slide 5, digit section 3 RIGHT	digit	5	1				0	0
Muscle combo slide 5, digit section 3 RIGHT	digit	6	1				0	0
Muscle combo slide 5, digit section 4 LEFT	digit	1	1				0	0
Muscle combo slide 5, digit section 4 LEFT	digit	2	1				0	0
Muscle combo slide 5, digit section 4 RIGHT	digit	1	1				0	0
Muscle combo slide 5, digit section 4 RIGHT	digit	2	1				0	0
Muscle combo slide 5, digit section 4 RIGHT	digit	3	1				0	1
Muscle combo slide 5, digit section 4 RIGHT	digit	4	1				0	0
Muscle combo slide 5, axial section 2	axial	1	1				1	0
Muscle combo slide 5, axial section 2	axial	2	1				1	0
Muscle combo slide 5, axial section 2	axial	3	1				1	0
Muscle combo slide 5, axial section 2	axial	4	1				1	0
Muscle combo slide 5, axial section 2	axial	5	1				1	0
Muscle combo slide 5, axial section 3	axial	2	1				0	0
Muscle combo slide 5, axial section 3	axial	3	1				0	0
Muscle combo slide 5, axial section 3	axial	4	1				0	0
Muscle combo slide 5, axial section 4	axial	1	1				0	0
Muscle combo slide 5, axial section 4	axial	2	1				0	0
Muscle combo slide 5, axial section 5 LEFT	axial	1	1				1	0
Muscle combo slide 5, axial section 5 LEFT	axial	2	1				0	0
Muscle combo slide 5, axial section 8 LEFT	axial	1	1				0	0
Muscle combo slide 5, axial section 8 LEFT	axial	2	1				0	0
Muscle combo slide 5, axial section 8 LEFT	axial	4	1				0	0
Muscle combo slide 5, axial section 8 LEFT	axial	6	1				0	0
Muscle combo slide 5, axial section 8 LEFT	axial	8	1				0	1
Muscle combo slide 5, axial section 8 RIGHT	axial	1	1				0	0
Muscle combo slide 5, axial section 8 RIGHT	axial	2	1				0	0
Muscle combo slide 5, axial section 8 RIGHT	axial	3	1				0	0
Muscle combo slide 5, soleus section 1 BOTTOM	soleus	1	1				0	0
Muscle combo slide 5, soleus section 1 BOTTOM	soleus	2	1				0	0
Muscle combo slide 5, soleus section 1 BOTTOM	soleus	5	1				0	0
Muscle combo slide 5, soleus section 1 BOTTOM	soleus	6	1				0	0
Muscle combo slide 5, soleus section 1 TOP	soleus	1	1				0	0
Muscle combo slide 5, soleus section 1 TOP	soleus	2	1				0	0
Muscle combo slide 5, soleus section 1 TOP	soleus	3	1				0	0
Muscle combo slide 5, soleus section 2	soleus	1	1				0	0
Muscle combo slide 5, soleus section 2	soleus	2	1				0	0
Muscle combo slide 5, soleus section 5	soleus	1	1				0	0
Muscle combo slide 5, soleus section 5	soleus	2	1				0	0
Muscle combo slide 5, TA section 1	TA	1	1				0	0
Muscle combo slide 5, TA section 1	TA	2	1				1	0
Muscle combo slide 5, TA section 1	TA	3	1				0	0
Muscle combo slide 5, TA section 1	TA	4	1				1	0
Muscle combo slide 5, TA section 1	TA	6	1				0	0
Muscle combo slide 5, TA section 1	TA	7	1				0	0
Muscle combo slide 5, TA section 2 BOTTOM	TA	1	1				0	0
Muscle combo slide 5, TA section 2 BOTTOM	TA	3	1				0	0
Muscle combo slide 5, TA section 2 BOTTOM	TA	4	1				0	0
Muscle combo slide 5, TA section 2 BOTTOM	TA	5	1				0	0
Muscle combo slide 5, TA section 2 BOTTOM	TA	6	1				0	0
Muscle combo slide 5, TA section 2 BOTTOM	TA	7	1				0	0
Muscle combo slide 5, TA section 2 TOP	TA	1	1				0	0
Muscle combo slide 5, TA section 2 TOP	TA	3	1				0	0
Muscle combo slide 5, TA section 2 TOP	TA	4	1				0	0
Muscle combo slide 5, TA section 2 TOP	TA	5	1				0	0
Muscle combo slide 5, TA section 2 TOP	TA	7	1				0	0
Muscle combo slide 5, TA section 2 TOP	TA	8	1				0	0
Muscle combo slide 5, TA section 2 TOP	TA	10	1				0	0
Muscle combo slide 5, TA section 3 BOTTOM	TA	1	1				0	0
Muscle combo slide 5, TA section 3 BOTTOM	TA	3	1				0	0
Muscle combo slide 5, TA section 3 BOTTOM	TA	4	1				0	0
Muscle combo slide 5, TA section 3 BOTTOM	TA	6	1				0	0
Muscle combo slide 5, TA section 3 TOP	TA	3	1				0	0
Muscle combo slide 5, TA section 3 TOP	TA	6	1				0	0
Muscle combo slide 5, TA section 3 TOP	TA	8	1				0	0
Muscle combo slide 5, TA section 3 TOP	TA	9	1				0	0
Muscle combo slide 5, TA section 3 TOP	TA	11	1				0	0
A1042 digit slide 3, section 2 RIGHT	digit	1	1				0	0
A1042 digit slide 3, section 4	digit	2	1				1	0
A1042 digit slide 3, section 5 RIGHT	digit	1	1				1	1
A1042 digit slide 3, section 5 RIGHT	digit	2	1				1	0
A1042 digit slide 3, section 5 RIGHT	digit	3	1				1	1
A1042 digit slide 3, section 5 RIGHT	digit	4	1				1	0
A1042 digit slide 3, section 5 LEFT	digit	1	1				0	0
A1078 soleus slide 1, section 2	soleus	2	1				1	0
A1078 soleus slide 1, section 2	soleus	3	1				1	1
A1078 soleus slide 1, section 2	soleus	4	1				0	0
A1078 soleus slide 1, section 2	soleus	6	1				1	0
A1078 soleus slide 1, section 5 BOTTOM	soleus	1	1				1	0
A1078 soleus slide 1, section 5 BOTTOM	soleus	4	1				1	1
A1078 soleus slide 1, section 5 BOTTOM	soleus	6	1				1	1
A1078 soleus slide 1, section 5 BOTTOM	soleus	7	1				0	0
A1078 soleus slide 1, section 5 TOP	soleus	1	1				1	0
A1078 soleus slide 1, section 5 TOP	soleus	2	1				1	0
A1078 soleus slide 1, section 5 TOP	soleus	3	1				1	0
A1078 soleus slide 1, section 5 TOP	soleus	4	1				0	0
A1078 soleus slide 1, section 5 TOP	soleus	5	1				1	0
A1078 soleus slide 1, section 6 TOP	soleus	1	1				1	1
A1078 soleus slide 1, section 6 TOP	soleus	2	1				0	1
A1078 soleus slide 1, section 6 TOP	soleus	3	1				0	1
A1078 soleus slide 1, section 6 TOP	soleus	4	1				0	0
A1078 soleus slide 1, section 7 TOP	soleus	1	1				1	0
A1078 soleus slide 1, section 7 TOP	soleus	2	1				1	0
A1078 soleus slide 1, section 7 TOP	soleus	3	1				0	0
A1078 soleus slide 1, section 7 TOP	soleus	4	1				0	0
A1078 soleus slide 1, section 7 TOP	soleus	5	1				1	0
A1078 soleus slide 1, section 7 TOP	soleus	6	1				0	0
A1078 soleus slide 1, section 8 BOTTOM	soleus	3	1				0	0
A1078 soleus slide 1, section 9 TOP	soleus	1	1				0	0
A1078 soleus slide 1, section 9 TOP	soleus	2	1				0	0
A1078 soleus slide 1, section 9 TOP	soleus	3	1				0	0
A1078 soleus slide 1, section 9 TOP	soleus	4	1				0	0
A1021 TA slide 1, section 8 LEFT	TA	1	1				0	0
A1021 TA slide 1, section 8 LEFT	TA	2	1				0	0
A1021 TA slide 1, section 8 LEFT	TA	4	1				0	0
A1021 TA slide 1, section 8 RIGHT	TA	1	1				0	0
A1021 TA slide 1, section 8 RIGHT	TA	4	1				0	0
A1021 TA slide 1, section 8 RIGHT	TA	5	1				0	0
A1021 TA slide 1, section 8 RIGHT	TA	6	1				0	0
A1021 TA slide 1, section 8 RIGHT	TA	7	1				0	0
A1021 TA slide 1, section 10 RIGHT	TA	1	1				1	0
A1021 TA slide 1, section 12 LEFT	TA	1	1				1	0
A1021 TA slide 1, section 12 LEFT	TA	2	1				1	1
A1021 TA slide 1, section 14	TA	3	1				0	0
A1021 TA slide 1, section 14	TA	4	1				0	0
A1021 TA slide 1, section 15	TA	1	1				0	0
A1021 TA slide 1, section 15	TA	2	1				1	0
A1021 TA slide 1, section 15	TA	3	1				1	0
A1021 TA slide 1, section 15	TA	4	1				0	0
A1021 TA slide 1, section 16 LEFT	TA	1	1				0	0
A1021 TA slide 1, section 16 RIGHT	TA	1	1				1	0
A1021 TA slide 1, section 16 RIGHT	TA	2	1				1	0
A1021 TA slide 1, section 18 LEFT	TA	1	1				1	0
A1021 TA slide 1, section 18 RIGHT	TA	1	1				0	1
A1021 TA slide 1, section 18 RIGHT	TA	3	1				0	1
A1021 TA slide 1, section 18 RIGHT	TA	4	1				0	0
A1021 TA slide 1, section 19 LEFT	TA	1	1				0	0
A1021 TA slide 1, section 19 RIGHT	TA	1	1				0	0
A1021 TA slide 1, section 19 RIGHT	TA	3	1				0	0
A1034 axial slide 1, section 2 LEFT	axial	1	1				0	0
A1034 axial slide 1, section 2 LEFT	axial	4	1				0	0
A1034 axial slide 1, section 2 LEFT	axial	5	1				0	0
A1034 axial slide 1, section 2 LEFT	axial	6	1				0	0
A1034 axial slide 1, section 7 RIGHT	axial	1	1				0	1
A1034 axial slide 1, section 7 RIGHT	axial	2	1				0	0
A1034 axial slide 1, section 7 RIGHT	axial	3	1				0	0
A1034 axial slide 1, section 7 RIGHT	axial	4	1				0	0
A1034 axial slide 1, section 7 RIGHT	axial	5	1				0	0
A1034 axial slide 1, section 8 LEFT	axial	2	1				0	0
A1034 axial slide 1, section 8 LEFT	axial	3	1				0	0
A1034 axial slide 1, section 8 LEFT	axial	4	1				0	0
A1034 axial slide 1, section 8 LEFT	axial	5	1				0	0
A1034 axial slide 1, section 8 LEFT	axial	6	1				0	0
A1034 axial slide 1, section 8 LEFT	axial	7	1				0	0
A1034 axial slide 1, section 8 RIGHT	axial	1	1				0	1
A1034 axial slide 1, section 8 RIGHT	axial	2	1				0	1
A1034 axial slide 1, section 9 LEFT	axial	1	1				0	0
A1034 axial slide 1, section 9 LEFT	axial	2	1				0	0
A1034 axial slide 1, section 9 LEFT	axial	3	1				0	0
A1034 axial slide 1, section 9 LEFT	axial	4	1				0	0
A1034 axial slide 1, section 9 LEFT	axial	5	1				0	0
A1034 axial slide 1, section 9 RIGHT	axial	2	1				0	0
A1034 axial slide 1, section 10 LEFT	axial	1	1				1	0
A1034 axial slide 1, section 10 LEFT	axial	2	1				0	0
A1034 axial slide 1, section 10 LEFT	axial	3	1				0	0
A1034 axial slide 1, section 10 LEFT	axial	4	1				1	1
A1034 axial slide 1, section 10 LEFT	axial	5	1				0	0
A1034 axial slide 1, section 10 LEFT	axial	6	1				1	1
A1034 axial slide 1, section 10 RIGHT	axial	2	1				0	1
A1034 axial slide 1, section 10 RIGHT	axial	3	1				0	1
A1034 axial slide 1, section 10 RIGHT	axial	4	1				0	0
A1034 axial slide 1, section 11 LEFT	axial	1	1				0	0
A1034 axial slide 1, section 11 RIGHT	axial	1	1				0	0
A1034 axial slide 1, section 11 RIGHT	axial	2	1				0	0
A1034 axial slide 1, section 11 RIGHT	axial	3	1				1	1
A1034 axial slide 1, section 11 RIGHT	axial	4	1				1	1
A1034 axial slide 1, section 12 RIGHT	axial	1	1				0	0
A1034 axial slide 1, section 12 RIGHT	axial	2	1				0	0
A1034 axial slide 1, section 12 RIGHT	axial	3	1				0	0
A1034 axial slide 1, section 13 LEFT	axial	1	1				0	0
A1034 axial slide 1, section 13 LEFT	axial	3	1				0	0
A1034 axial slide 1, section 13 RIGHT	axial	1	1				0	0
A1034 axial slide 1, section 13 RIGHT	axial	2	1				0	0
A1034 axial slide 1, section 13 RIGHT	axial	5	1				0	0
A1034 axial slide 1, section 13 RIGHT	axial	6	1				1	0
A1034 axial slide 1, section 13 RIGHT	axial	7	1				1	0
A1034 axial slide 1, section 14	axial	1	1				0	0
A1034 axial slide 1, section 14	axial	2	1				0	0
A1034 axial slide 1, section 14	axial	3	1				0	0
A1034 axial slide 1, section 14	axial	4	1				0	0
A1034 axial slide 1, section 15 LEFT	axial	1	1				0	1
A1034 axial slide 1, section 15 LEFT	axial	2	1				0	1
A1034 axial slide 1, section 15 LEFT	axial	3	1				0	0
A1034 axial slide 1, section 15 LEFT	axial	4	1				0	0
A1034 axial slide 1, section 15 LEFT	axial	5	1				0	0
A1034 axial slide 1, section 15 LEFT	axial	6	1				0	0
A1034 axial slide 1, section 15 LEFT	axial	7	1				0	0
A1034 axial slide 1, section 15 RIGHT	axial	2	1				0	0
A1034 axial slide 1, section 16 LEFT	axial	1	1				0	0
A1034 axial slide 1, section 16 LEFT	axial	2	1				0	0
A1034 axial slide 1, section 16 LEFT	axial	3	1				0	0
A1034 axial slide 1, section 16 LEFT	axial	5	1				0	0
A1034 axial slide 1, section 16 RIGHT	axial	1	1				0	1
A1034 axial slide 1, section 16 RIGHT	axial	4	1				0	1

## Sheet: Figure 6e
Filename	Gene	Level	Cell	Fbn2	GOI
A3537 sacral row7 sec4.2 DAPI Fbn2 488 Dach2 594 Chat 647.czi	Dach2	sacral	1	1	0
A3537 sacral row7 sec4.1 DAPI Fbn2 488 Dach2 594 Chat 647.czi	Dach2	sacral	1	1	0
A3537 sacral row7 sec4.1 DAPI Fbn2 488 Dach2 594 Chat 647.czi	Dach2	sacral	2	1	0
A3537 sacral row7 sec4.1 DAPI Fbn2 488 Dach2 594 Chat 647.czi	Dach2	sacral	3	1	0
A3537 sacral row7 sec4.1 DAPI Fbn2 488 Dach2 594 Chat 647.czi	Dach2	sacral	4	1	0
A3537 sacral row7 sec2.1 DAPI Fbn2 488 Dach2 594 Chat 647.czi	Dach2	sacral	1	1	0
A3537 sacral row7 sec2.1 DAPI Fbn2 488 Dach2 594 Chat 647.czi	Dach2	sacral	2	1	0
A3537 sacral row7 sec2.2 DAPI Fbn2 488 Dach2 594 Chat 647.czi	Dach2	sacral	1	1	0
A3537 sacral row7 sec2.2 DAPI Fbn2 488 Dach2 594 Chat 647.czi	Dach2	sacral	3	1	0
A3537 sacral row7 sec2.2 DAPI Fbn2 488 Dach2 594 Chat 647.czi	Dach2	sacral	5	1	0
A3537 lumbar row6 sec1.1 DAPI Fbn2 488 Dach2 594 Chat 647.czi	Dach2	lumbar	2	1	0
A3537 lumbar row6 sec1.1 DAPI Fbn2 488 Dach2 594 Chat 647.czi	Dach2	lumbar	4	1	1
A3537 lumbar row6 sec1.1 DAPI Fbn2 488 Dach2 594 Chat 647.czi	Dach2	lumbar	5	1	0
A3537 lumbar row6 sec1.2 DAPI Fbn2 488 Dach2 594 Chat 647.czi	Dach2	lumbar	1	1	0
A3537 lumbar row6 sec1.2 DAPI Fbn2 488 Dach2 594 Chat 647.czi	Dach2	lumbar	3	1	0
A3537 lumbar row6 sec1.2 DAPI Fbn2 488 Dach2 594 Chat 647.czi	Dach2	lumbar	4	1	0
A3537 lumbar row6 sec1.2 DAPI Fbn2 488 Dach2 594 Chat 647.czi	Dach2	lumbar	5	1	0
A3537 lumbar row6 sec1.2 DAPI Fbn2 488 Dach2 594 Chat 647.czi	Dach2	lumbar	6	1	1
A3537 lumbar row6 sec1.2 DAPI Fbn2 488 Dach2 594 Chat 647.czi	Dach2	lumbar	7	1	0
A3537 lumbar row6 sec1.2 DAPI Fbn2 488 Dach2 594 Chat 647.czi	Dach2	lumbar	8	1	0
A3537 lumbar row6 sec1.2 DAPI Fbn2 488 Dach2 594 Chat 647.czi	Dach2	lumbar	9	1	0
A3537 lumbar row6 sec2.1 DAPI Fbn2 488 Dach2 594 Chat 647.czi	Dach2	lumbar	1	1	0
A3537 lumbar row6 sec2.1 DAPI Fbn2 488 Dach2 594 Chat 647.czi	Dach2	lumbar	2	1	0
A3537 lumbar row6 sec2.1 DAPI Fbn2 488 Dach2 594 Chat 647.czi	Dach2	lumbar	3	1	0
A3537 lumbar row6 sec2.1 DAPI Fbn2 488 Dach2 594 Chat 647.czi	Dach2	lumbar	4	1	0
A3537 lumbar row6 sec2.1 DAPI Fbn2 488 Dach2 594 Chat 647.czi	Dach2	lumbar	5	1	0
A3537 lumbar row6 sec2.1 DAPI Fbn2 488 Dach2 594 Chat 647.czi	Dach2	lumbar	6	1	0
A3537 lumbar row6 sec2.2 DAPI Fbn2 488 Dach2 594 Chat 647.czi	Dach2	lumbar	1	1	0
A3537 lumbar row6 sec2.2 DAPI Fbn2 488 Dach2 594 Chat 647.czi	Dach2	lumbar	2	1	0
A3537 lumbar row6 sec2.2 DAPI Fbn2 488 Dach2 594 Chat 647.czi	Dach2	lumbar	3	1	0
A3537 lumbar row6 sec2.2 DAPI Fbn2 488 Dach2 594 Chat 647.czi	Dach2	lumbar	4	1	0
A3537 lumbar row6 sec2.2 DAPI Fbn2 488 Dach2 594 Chat 647.czi	Dach2	lumbar	5	1	0
A3537 lumbar row6 sec2.2 DAPI Fbn2 488 Dach2 594 Chat 647.czi	Dach2	lumbar	6	1	1
A3537 lumbar row6 sec2.2 DAPI Fbn2 488 Dach2 594 Chat 647.czi	Dach2	lumbar	7	1	0
A3537 lumbar row6 sec2.2 DAPI Fbn2 488 Dach2 594 Chat 647.czi	Dach2	lumbar	8	1	0
A3537 lumbar row6 sec2.2 DAPI Fbn2 488 Dach2 594 Chat 647.czi	Dach2	lumbar	9	1	0
A3537 lumbar row6 sec3.1 DAPI Fbn2 488 Dach2 594 Chat 647.czi	Dach2	lumbar	1	1	0
A3537 lumbar row6 sec3.1 DAPI Fbn2 488 Dach2 594 Chat 647.czi	Dach2	lumbar	2	1	1
A3537 lumbar row6 sec3.1 DAPI Fbn2 488 Dach2 594 Chat 647.czi	Dach2	lumbar	3	1	0
A3537 lumbar row6 sec3.1 DAPI Fbn2 488 Dach2 594 Chat 647.czi	Dach2	lumbar	4	1	0
A3537 lumbar row6 sec3.1 DAPI Fbn2 488 Dach2 594 Chat 647.czi	Dach2	lumbar	5	1	1
A3537 lumbar row6 sec3.2 DAPI Fbn2 488 Dach2 594 Chat 647.czi	Dach2	lumbar	2	1	0
A3537 lumbar row6 sec3.2 DAPI Fbn2 488 Dach2 594 Chat 647.czi	Dach2	lumbar	3	1	0
A3537 lumbar row6 sec3.2 DAPI Fbn2 488 Dach2 594 Chat 647.czi	Dach2	lumbar	4	1	0
A3537 lumbar row6 sec3.2 DAPI Fbn2 488 Dach2 594 Chat 647.czi	Dach2	lumbar	5	1	0
A3537 lumbar row6 sec4.1 DAPI Fbn2 488 Dach2 594 Chat 647.czi	Dach2	lumbar	1	1	1
A3537 lumbar row6 sec4.2 DAPI Fbn2 488 Dach2 594 Chat 647.czi	Dach2	lumbar	1	1	0
A3537 lumbar row5 sec1.1 DAPI Fbn2 488 Dach2 594 Chat 647.czi	Dach2	lumbar	1	1	0
A3537 lumbar row5 sec1.1 DAPI Fbn2 488 Dach2 594 Chat 647.czi	Dach2	lumbar	2	1	0
A3537 lumbar row5 sec1.1 DAPI Fbn2 488 Dach2 594 Chat 647.czi	Dach2	lumbar	3	1	0
A3537 lumbar row5 sec2.1 DAPI Fbn2 488 Dach2 594 Chat 647.czi	Dach2	lumbar	1	1	0
A3537 lumbar row5 sec2.1 DAPI Fbn2 488 Dach2 594 Chat 647.czi	Dach2	lumbar	2	1	1
A3537 lumbar row5 sec2.1 DAPI Fbn2 488 Dach2 594 Chat 647.czi	Dach2	lumbar	3	1	0
A3537 lumbar row5 sec3.1 DAPI Fbn2 488 Dach2 594 Chat 647.czi	Dach2	lumbar	1	1	0
A3537 lumbar row5 sec3.1 DAPI Fbn2 488 Dach2 594 Chat 647.czi	Dach2	lumbar	3	1	0
A3537 lumbar row5 sec3.1 DAPI Fbn2 488 Dach2 594 Chat 647.czi	Dach2	lumbar	4	1	0
A3537 lumbar row5 sec3.1 DAPI Fbn2 488 Dach2 594 Chat 647.czi	Dach2	lumbar	5	1	0
A3537 lumbar row5 sec3.1 DAPI Fbn2 488 Dach2 594 Chat 647.czi	Dach2	lumbar	6	1	0
A3537 lumbar row5 sec3.1 DAPI Fbn2 488 Dach2 594 Chat 647.czi	Dach2	lumbar	7	1	0
A3537 lumbar row5 sec3.1 DAPI Fbn2 488 Dach2 594 Chat 647.czi	Dach2	lumbar	8	1	0
A3537 lumbar row5 sec3.2 DAPI Fbn2 488 Dach2 594 Chat 647.czi	Dach2	lumbar	1	1	0
A3537 lumbar row5 sec3.2 DAPI Fbn2 488 Dach2 594 Chat 647.czi	Dach2	lumbar	2	1	0
A3537 lumbar row5 sec3.2 DAPI Fbn2 488 Dach2 594 Chat 647.czi	Dach2	lumbar	3	1	0
A3537 lumbar row5 sec3.2 DAPI Fbn2 488 Dach2 594 Chat 647.czi	Dach2	lumbar	4	1	0
A3537 lumbar row5 sec3.2 DAPI Fbn2 488 Dach2 594 Chat 647.czi	Dach2	lumbar	5	1	1
A3537 lumbar row5 sec3.2 DAPI Fbn2 488 Dach2 594 Chat 647.czi	Dach2	lumbar	6	1	0
A3537 lumbar row5 sec3.2 DAPI Fbn2 488 Dach2 594 Chat 647.czi	Dach2	lumbar	8	1	0
A3537 lumbar row5 sec3.2 DAPI Fbn2 488 Dach2 594 Chat 647.czi	Dach2	lumbar	9	1	0
A3537 lumbar row5 sec4.1 DAPI Fbn2 488 Dach2 594 Chat 647.czi	Dach2	lumbar	1	1	0
A3537 lumbar row5 sec4.2 DAPI Fbn2 488 Dach2 594 Chat 647.czi	Dach2	lumbar	1	1	0
A3537 lumbar row5 sec4.2 DAPI Fbn2 488 Dach2 594 Chat 647.czi	Dach2	lumbar	2	1	0
A3537 lumbar row5 sec4.2 DAPI Fbn2 488 Dach2 594 Chat 647.czi	Dach2	lumbar	3	1	0
A3537 lumbar row5 sec4.2 DAPI Fbn2 488 Dach2 594 Chat 647.czi	Dach2	lumbar	4	1	0
A3537 lumbar row5 sec4.2 DAPI Fbn2 488 Dach2 594 Chat 647.czi	Dach2	lumbar	7	1	0
A3537 thoracic row4 sec2.1 DAPI Fbn2 488 Dach2 594 Chat 647.czi	Dach2	thoracic	1	1	0
A3537 thoracic row4 sec2.1 DAPI Fbn2 488 Dach2 594 Chat 647.czi	Dach2	thoracic	2	1	1
A3537 thoracic row4 sec2.1 DAPI Fbn2 488 Dach2 594 Chat 647.czi	Dach2	thoracic	3	1	1
A3537 thoracic row4 sec2.1 DAPI Fbn2 488 Dach2 594 Chat 647.czi	Dach2	thoracic	5	1	1
A3537 thoracic row4 sec2.1 DAPI Fbn2 488 Dach2 594 Chat 647.czi	Dach2	thoracic	6	1	0
A3537 thoracic row4 sec2.2 DAPI Fbn2 488 Dach2 594 Chat 647.czi	Dach2	thoracic	1	1	0
A3537 thoracic row4 sec2.2 DAPI Fbn2 488 Dach2 594 Chat 647.czi	Dach2	thoracic	2	1	1
A3537 thoracic row4 sec2.2 DAPI Fbn2 488 Dach2 594 Chat 647.czi	Dach2	thoracic	4	1	1
A3537 thoracic row4 sec2.2 DAPI Fbn2 488 Dach2 594 Chat 647.czi	Dach2	thoracic	5	1	0
A3537 thoracic row4 sec2.2 DAPI Fbn2 488 Dach2 594 Chat 647.czi	Dach2	thoracic	6	1	0
A3537 thoracic row4 sec2.2 DAPI Fbn2 488 Dach2 594 Chat 647.czi	Dach2	thoracic	7	1	0
A3537 thoracic row4 sec2.2 DAPI Fbn2 488 Dach2 594 Chat 647.czi	Dach2	thoracic	8	1	0
A3537 thoracic row4 sec2.2 DAPI Fbn2 488 Dach2 594 Chat 647.czi	Dach2	thoracic	9	1	1
A3537 thoracic row4 sec2.2 DAPI Fbn2 488 Dach2 594 Chat 647.czi	Dach2	thoracic	10	1	0
A3537 thoracic row4 sec3.1 DAPI Fbn2 488 Dach2 594 Chat 647.czi	Dach2	thoracic	1	1	1
A3537 thoracic row4 sec3.1 DAPI Fbn2 488 Dach2 594 Chat 647.czi	Dach2	thoracic	2	1	1
A3537 thoracic row4 sec4.1 DAPI Fbn2 488 Dach2 594 Chat 647.czi	Dach2	thoracic	1	1	0
A3537 thoracic row4 sec4.1 DAPI Fbn2 488 Dach2 594 Chat 647.czi	Dach2	thoracic	2	1	0
A3537 thoracic row4 sec4.2 DAPI Fbn2 488 Dach2 594 Chat 647.czi	Dach2	thoracic	1	1	0
A3537 thoracic row4 sec4.2 DAPI Fbn2 488 Dach2 594 Chat 647.czi	Dach2	thoracic	2	1	0
A3537 thoracic row4 sec4.2 DAPI Fbn2 488 Dach2 594 Chat 647.czi	Dach2	thoracic	3	1	0
A3537 thoracic row4 sec4.2 DAPI Fbn2 488 Dach2 594 Chat 647.czi	Dach2	thoracic	5	1	1
A3537 thoracic row4 sec4.2 DAPI Fbn2 488 Dach2 594 Chat 647.czi	Dach2	thoracic	6	1	1
A3537 thoracic row3 sec1.2 DAPI Fbn2 488 Dach2 594 Chat 647.czi	Dach2	thoracic	1	1	1
A3537 thoracic row3 sec1.2 DAPI Fbn2 488 Dach2 594 Chat 647.czi	Dach2	thoracic	2	1	0
A3537 thoracic row3 sec1.2 DAPI Fbn2 488 Dach2 594 Chat 647.czi	Dach2	thoracic	3	1	0
A3537 thoracic row3 sec2.1 DAPI Fbn2 488 Dach2 594 Chat 647.czi	Dach2	thoracic	1	1	1
A3537 thoracic row3 sec2.1 DAPI Fbn2 488 Dach2 594 Chat 647.czi	Dach2	thoracic	2	1	1
A3537 thoracic row3 sec2.1 DAPI Fbn2 488 Dach2 594 Chat 647.czi	Dach2	thoracic	3	1	0
A3537 thoracic row3 sec2.1 DAPI Fbn2 488 Dach2 594 Chat 647.czi	Dach2	thoracic	4	1	1
A3537 thoracic row3 sec2.1 DAPI Fbn2 488 Dach2 594 Chat 647.czi	Dach2	thoracic	5	1	1
A3537 thoracic row3 sec2.1 DAPI Fbn2 488 Dach2 594 Chat 647.czi	Dach2	thoracic	7	1	1
A3537 thoracic row3 sec2.1 DAPI Fbn2 488 Dach2 594 Chat 647.czi	Dach2	thoracic	8	1	0
A3537 thoracic row3 sec2.2 DAPI Fbn2 488 Dach2 594 Chat 647.czi	Dach2	thoracic	1	1	0
A3537 thoracic row3 sec2.2 DAPI Fbn2 488 Dach2 594 Chat 647.czi	Dach2	thoracic	2	1	0
A3537 thoracic row3 sec2.2 DAPI Fbn2 488 Dach2 594 Chat 647.czi	Dach2	thoracic	4	1	0
A3537 thoracic row3 sec3.1 DAPI Fbn2 488 Dach2 594 Chat 647.czi	Dach2	thoracic	1	1	0
A3537 thoracic row3 sec3.1 DAPI Fbn2 488 Dach2 594 Chat 647.czi	Dach2	thoracic	2	1	1
A3537 thoracic row3 sec3.2 DAPI Fbn2 488 Dach2 594 Chat 647.czi	Dach2	thoracic	1	1	1
A3537 thoracic row3 sec3.2 DAPI Fbn2 488 Dach2 594 Chat 647.czi	Dach2	thoracic	3	1	1
A3537 thoracic row3 sec4.1 DAPI Fbn2 488 Dach2 594 Chat 647.czi	Dach2	thoracic	1	1	1
A3537 thoracic row3 sec4.1 DAPI Fbn2 488 Dach2 594 Chat 647.czi	Dach2	thoracic	2	1	0
A3537 thoracic row3 sec4.1 DAPI Fbn2 488 Dach2 594 Chat 647.czi	Dach2	thoracic	3	1	0
A3537 thoracic row3 sec4.1 DAPI Fbn2 488 Dach2 594 Chat 647.czi	Dach2	thoracic	4	1	0
A3537 thoracic row3 sec4.1 DAPI Fbn2 488 Dach2 594 Chat 647.czi	Dach2	thoracic	5	1	0
A3537 thoracic row3 sec4.2 DAPI Fbn2 488 Dach2 594 Chat 647.czi	Dach2	thoracic	1	1	0
A3537 thoracic row3 sec4.2 DAPI Fbn2 488 Dach2 594 Chat 647.czi	Dach2	thoracic	2	1	0
A3537 thoracic row3 sec4.2 DAPI Fbn2 488 Dach2 594 Chat 647.czi	Dach2	thoracic	3	1	0
A3537 thoracic row3 sec4.2 DAPI Fbn2 488 Dach2 594 Chat 647.czi	Dach2	thoracic	4	1	0
A3537 thoracic row3 sec4.2 DAPI Fbn2 488 Dach2 594 Chat 647.czi	Dach2	thoracic	5	1	0
A3537 thoracic row3 sec4.2 DAPI Fbn2 488 Dach2 594 Chat 647.czi	Dach2	thoracic	6	1	0
A3537 cervical row2 sec4.1 DAPI Fbn2 488 Dach2 594 Chat 647.czi	Dach2	cervical	1	1	0
A3537 cervical row2 sec4.2 DAPI Fbn2 488 Dach2 594 Chat 647.czi	Dach2	cervical	1	1	0
A3537 cervical row2 sec4.2 DAPI Fbn2 488 Dach2 594 Chat 647.czi	Dach2	cervical	2	1	1
A3537 cervical row2 sec4.2 DAPI Fbn2 488 Dach2 594 Chat 647.czi	Dach2	cervical	3	1	1
A3537 cervical row1 sec2.1 DAPI Fbn2 488 Dach2 594 Chat 647.czi	Dach2	cervical	2	1	0
A3537 cervical row2 sec5.1 DAPI Fbn2 488 Dach2 594 Chat 647.czi	Dach2	cervical	1	1	1
A3537 cervical row1 sec3.2 DAPI Fbn2 488 Dach2 594 Chat 647.czi	Dach2	cervical	1	1	1
A3537 cervical row1 sec3.2 DAPI Fbn2 488 Dach2 594 Chat 647.czi	Dach2	cervical	3	1	0
A3537 sacral row7 sec5.1 DAPI Fbn2 488 Gpc3 594 Chat 647.czi	Gpc3	sacral	1	1	0
A3537 sacral row7 sec5.1 DAPI Fbn2 488 Gpc3 594 Chat 647.czi	Gpc3	sacral	2	1	0
A3537 sacral row7 sec4.1 DAPI Fbn2 488 Gpc3 594 Chat 647.czi	Gpc3	sacral	1	1	0
A3537 sacral row7 sec4.1 DAPI Fbn2 488 Gpc3 594 Chat 647.czi	Gpc3	sacral	2	1	0
A3537 sacral row7 sec4.1 DAPI Fbn2 488 Gpc3 594 Chat 647.czi	Gpc3	sacral	3	1	0
A3537 sacral row7 sec4.1 DAPI Fbn2 488 Gpc3 594 Chat 647.czi	Gpc3	sacral	4	1	0
A3537 sacral row7 sec4.2 DAPI Fbn2 488 Gpc3 594 Chat 647.czi	Gpc3	sacral	1	1	1
A3537 sacral row7 sec3.1 DAPI Fbn2 488 Gpc3 594 Chat 647.czi	Gpc3	sacral	1	1	0
A3537 sacral row7 sec3.1 DAPI Fbn2 488 Gpc3 594 Chat 647.czi	Gpc3	sacral	2	1	0
A3537 sacral row7 sec3.1 DAPI Fbn2 488 Gpc3 594 Chat 647.czi	Gpc3	sacral	3	1	0
A3537 sacral row7 sec2.1 DAPI Fbn2 488 Gpc3 594 Chat 647.czi	Gpc3	sacral	1	1	0
A3537 lumbar row6 sec1.1 DAPI Fbn2 488 Gpc3 594 Chat 647.czi	Gpc3	lumbar	1	1	0
A3537 lumbar row6 sec1.1 DAPI Fbn2 488 Gpc3 594 Chat 647.czi	Gpc3	lumbar	2	1	1
A3537 lumbar row6 sec1.2 DAPI Fbn2 488 Gpc3 594 Chat 647.czi	Gpc3	lumbar	1	1	0
A3537 lumbar row6 sec1.2 DAPI Fbn2 488 Gpc3 594 Chat 647.czi	Gpc3	lumbar	2	1	0
A3537 lumbar row6 sec2.1 DAPI Fbn2 488 Gpc3 594 Chat 647.czi	Gpc3	lumbar	1	1	0
A3537 lumbar row6 sec2.1 DAPI Fbn2 488 Gpc3 594 Chat 647.czi	Gpc3	lumbar	2	1	0
A3537 lumbar row6 sec2.2 DAPI Fbn2 488 Gpc3 594 Chat 647.czi	Gpc3	lumbar	1	1	0
A3537 lumbar row6 sec2.2 DAPI Fbn2 488 Gpc3 594 Chat 647.czi	Gpc3	lumbar	2	1	1
A3537 lumbar row6 sec2.2 DAPI Fbn2 488 Gpc3 594 Chat 647.czi	Gpc3	lumbar	3	1	0
A3537 lumbar row6 sec2.2 DAPI Fbn2 488 Gpc3 594 Chat 647.czi	Gpc3	lumbar	4	1	0
A3537 lumbar row6 sec2.2 DAPI Fbn2 488 Gpc3 594 Chat 647.czi	Gpc3	lumbar	5	1	0
A3537 lumbar row6 sec3.2 DAPI Fbn2 488 Gpc3 594 Chat 647.czi	Gpc3	lumbar	1	1	0
A3537 lumbar row6 sec4.1 DAPI Fbn2 488 Gpc3 594 Chat 647.czi	Gpc3	lumbar	1	1	0
A3537 lumbar row6 sec4.1 DAPI Fbn2 488 Gpc3 594 Chat 647.czi	Gpc3	lumbar	2	1	1
A3537 lumbar row6 sec4.1 DAPI Fbn2 488 Gpc3 594 Chat 647.czi	Gpc3	lumbar	3	1	1
A3537 lumbar row6 sec4.1 DAPI Fbn2 488 Gpc3 594 Chat 647.czi	Gpc3	lumbar	4	1	0
A3537 lumbar row5 sec4.1 DAPI Fbn2 488 Gpc3 594 Chat 647.czi	Gpc3	lumbar	1	1	0
A3537 lumbar row5 sec4.1 DAPI Fbn2 488 Gpc3 594 Chat 647.czi	Gpc3	lumbar	2	1	0
A3537 lumbar row5 sec3.1 DAPI Fbn2 488 Gpc3 594 Chat 647.czi	Gpc3	lumbar	1	1	0
A3537 lumbar row5 sec3.1 DAPI Fbn2 488 Gpc3 594 Chat 647.czi	Gpc3	lumbar	2	1	1
A3537 lumbar row5 sec3.1 DAPI Fbn2 488 Gpc3 594 Chat 647.czi	Gpc3	lumbar	3	1	0
A3537 lumbar row5 sec3.2 DAPI Fbn2 488 Gpc3 594 Chat 647.czi	Gpc3	lumbar	1	1	0
A3537 lumbar row5 sec3.2 DAPI Fbn2 488 Gpc3 594 Chat 647.czi	Gpc3	lumbar	2	1	0
A3537 lumbar row5 sec3.2 DAPI Fbn2 488 Gpc3 594 Chat 647.czi	Gpc3	lumbar	3	1	0
A3537 lumbar row5 sec2.1 DAPI Fbn2 488 Gpc3 594 Chat 647.czi	Gpc3	lumbar	2	1	0
A3537 lumbar row5 sec1.1 DAPI Fbn2 488 Gpc3 594 Chat 647.czi	Gpc3	lumbar	1	1	1
A3537 lumbar row5 sec1.1 DAPI Fbn2 488 Gpc3 594 Chat 647.czi	Gpc3	lumbar	3	1	1
A3537 lumbar row5 sec2.2 DAPI Fbn2 488 Gpc3 594 Chat 647.czi	Gpc3	lumbar	1	1	0
A3537 lumbar row5 sec1.2 DAPI Fbn2 488 Gpc3 594 Chat 647.czi	Gpc3	lumbar	1	1	1
A3537 lumbar row5 sec1.2 DAPI Fbn2 488 Gpc3 594 Chat 647.czi	Gpc3	lumbar	3	1	0
A3537 lumbar row5 sec1.2 DAPI Fbn2 488 Gpc3 594 Chat 647.czi	Gpc3	lumbar	5	1	0
A3537 lumbar row5 sec1.2 DAPI Fbn2 488 Gpc3 594 Chat 647.czi	Gpc3	lumbar	7	1	1
A3537 thoracic row4 sec1.1 DAPI Fbn2 488 Gpc3 594 Chat 647.czi	Gpc3	thoracic	1	1	1
A3537 thoracic row4 sec1.2 DAPI Fbn2 488 Gpc3 594 Chat 647.czi	Gpc3	thoracic	1	1	0
A3537 thoracic row4 sec1.2 DAPI Fbn2 488 Gpc3 594 Chat 647.czi	Gpc3	thoracic	2	1	1
A3537 thoracic row4 sec1.2 DAPI Fbn2 488 Gpc3 594 Chat 647.czi	Gpc3	thoracic	3	1	1
A3537 thoracic row4 sec1.2 DAPI Fbn2 488 Gpc3 594 Chat 647.czi	Gpc3	thoracic	4	1	0
A3537 thoracic row4 sec1.2 DAPI Fbn2 488 Gpc3 594 Chat 647.czi	Gpc3	thoracic	5	1	0
A3537 thoracic row4 sec2.1 DAPI Fbn2 488 Gpc3 594 Chat 647.czi	Gpc3	thoracic	1	1	1
A3537 thoracic row4 sec2.1 DAPI Fbn2 488 Gpc3 594 Chat 647.czi	Gpc3	thoracic	2	1	0
A3537 thoracic row4 sec3.1 DAPI Fbn2 488 Gpc3 594 Chat 647.czi	Gpc3	thoracic	1	1	0
A3537 thoracic row4 sec3.1 DAPI Fbn2 488 Gpc3 594 Chat 647.czi	Gpc3	thoracic	2	1	0
A3537 thoracic row4 sec3.1 DAPI Fbn2 488 Gpc3 594 Chat 647.czi	Gpc3	thoracic	3	1	0
A3537 thoracic row4 sec3.2 DAPI Fbn2 488 Gpc3 594 Chat 647.czi	Gpc3	thoracic	1	1	1
A3537 thoracic row4 sec3.2 DAPI Fbn2 488 Gpc3 594 Chat 647.czi	Gpc3	thoracic	2	1	1
A3537 thoracic row4 sec3.2 DAPI Fbn2 488 Gpc3 594 Chat 647.czi	Gpc3	thoracic	3	1	0
A3537 thoracic row4 sec3.2 DAPI Fbn2 488 Gpc3 594 Chat 647.czi	Gpc3	thoracic	5	1	0
A3537 thoracic row4 sec3.2 DAPI Fbn2 488 Gpc3 594 Chat 647.czi	Gpc3	thoracic	6	1	0
A3537 thoracic row4 sec3.2 DAPI Fbn2 488 Gpc3 594 Chat 647.czi	Gpc3	thoracic	8	1	0
A3537 thoracic row4 sec4.1 DAPI Fbn2 488 Gpc3 594 Chat 647.czi	Gpc3	thoracic	1	1	0
A3537 thoracic row4 sec4.1 DAPI Fbn2 488 Gpc3 594 Chat 647.czi	Gpc3	thoracic	3	1	0
A3537 thoracic row4 sec4.1 DAPI Fbn2 488 Gpc3 594 Chat 647.czi	Gpc3	thoracic	4	1	0
A3537 thoracic row3 sec4.2 DAPI Fbn2 488 Gpc3 594 Chat 647.czi	Gpc3	thoracic	1	1	0
A3537 thoracic row3 sec4.2 DAPI Fbn2 488 Gpc3 594 Chat 647.czi	Gpc3	thoracic	2	1	0
A3537 thoracic row3 sec4.2 DAPI Fbn2 488 Gpc3 594 Chat 647.czi	Gpc3	thoracic	3	1	1
A3537 thoracic row3 sec4.2 DAPI Fbn2 488 Gpc3 594 Chat 647.czi	Gpc3	thoracic	4	1	0
A3537 thoracic row3 sec3.1 DAPI Fbn2 488 Gpc3 594 Chat 647.czi	Gpc3	thoracic	1	1	0
A3537 thoracic row3 sec3.1 DAPI Fbn2 488 Gpc3 594 Chat 647.czi	Gpc3	thoracic	2	1	0
A3537 thoracic row3 sec3.1 DAPI Fbn2 488 Gpc3 594 Chat 647.czi	Gpc3	thoracic	3	1	0
A3537 thoracic row3 sec3.1 DAPI Fbn2 488 Gpc3 594 Chat 647.czi	Gpc3	thoracic	4	1	0
A3537 thoracic row3 sec3.2 DAPI Fbn2 488 Gpc3 594 Chat 647.czi	Gpc3	thoracic	1	1	1
A3537 thoracic row3 sec3.2 DAPI Fbn2 488 Gpc3 594 Chat 647.czi	Gpc3	thoracic	2	1	0
A3537 thoracic row3 sec3.2 DAPI Fbn2 488 Gpc3 594 Chat 647.czi	Gpc3	thoracic	3	1	0
A3537 thoracic row3 sec3.2 DAPI Fbn2 488 Gpc3 594 Chat 647.czi	Gpc3	thoracic	4	1	0
A3537 thoracic row3 sec3.2 DAPI Fbn2 488 Gpc3 594 Chat 647.czi	Gpc3	thoracic	6	1	0
A3537 thoracic row3 sec2.1 DAPI Fbn2 488 Gpc3 594 Chat 647.czi	Gpc3	thoracic	1	1	0
A3537 thoracic row3 sec2.1 DAPI Fbn2 488 Gpc3 594 Chat 647.czi	Gpc3	thoracic	2	1	0
A3537 thoracic row3 sec2.2 DAPI Fbn2 488 Gpc3 594 Chat 647.czi	Gpc3	thoracic	3	1	0
A3537 thoracic row3 sec1.1 DAPI Fbn2 488 Gpc3 594 Chat 647.czi	Gpc3	thoracic	1	1	0
A3537 thoracic row3 sec1.1 DAPI Fbn2 488 Gpc3 594 Chat 647.czi	Gpc3	thoracic	2	1	0
A3537 thoracic row3 sec1.1 DAPI Fbn2 488 Gpc3 594 Chat 647.czi	Gpc3	thoracic	3	1	1
A3537 thoracic row3 sec1.2 DAPI Fbn2 488 Gpc3 594 Chat 647.czi	Gpc3	thoracic	1	1	1
A3537 thoracic row3 sec1.2 DAPI Fbn2 488 Gpc3 594 Chat 647.czi	Gpc3	thoracic	2	1	0
A3537 thoracic row3 sec1.2 DAPI Fbn2 488 Gpc3 594 Chat 647.czi	Gpc3	thoracic	3	1	0
A3537 thoracic row3 sec1.2 DAPI Fbn2 488 Gpc3 594 Chat 647.czi	Gpc3	thoracic	4	1	0
A3537 cervical row2 sec3.2 DAPI Fbn2 488 Gpc3 594 Chat 647.czi	Gpc3	cervical	1	1	0
A3537 cervical row2 sec5.1 DAPI Fbn2 488 Gpc3 594 Chat 647.czi	Gpc3	cervical	1	1	1
A3537 cervical row2 sec6.2 DAPI Fbn2 488 Gpc3 594 Chat 647.czi	Gpc3	cervical	1	1	0
A3537 cervical row1 sec5.2 DAPI Fbn2 488 Gpc3 594 Chat 647.czi	Gpc3	cervical	1	1	1
A3537 cervical row1 sec4.2 DAPI Fbn2 488 Gpc3 594 Chat 647.czi	Gpc3	cervical	1	1	0
A3537 cervical row1 sec4.2 DAPI Fbn2 488 Gpc3 594 Chat 647.czi	Gpc3	cervical	4	1	0
A3537 cervical row1 sec3.2 DAPI Fbn2 488 Gpc3 594 Chat 647.czi	Gpc3	cervical	2	1	1
A3537 cervical row1 sec2.1 DAPI Fbn2 488 Gpc3 594 Chat 647.czi	Gpc3	cervical	1	1	1
A3537 sacral row7 sec5.1 DAPI Fbn2 488 Chat 594 Sema5a 647.czi	Sema5a	sacral	1	1	0
A3537 sacral row7 sec5.1 DAPI Fbn2 488 Chat 594 Sema5a 647.czi	Sema5a	sacral	2	1	0
A3537 sacral row7 sec5.1 DAPI Fbn2 488 Chat 594 Sema5a 647.czi	Sema5a	sacral	3	1	0
A3537 sacral row7 sec5.1 DAPI Fbn2 488 Chat 594 Sema5a 647.czi	Sema5a	sacral	4	1	0
A3537 sacral row7 sec3.1 DAPI Fbn2 488 Chat 594 Sema5a 647.czi	Sema5a	sacral	1	1	0
A3537 sacral row7 sec3.1 DAPI Fbn2 488 Chat 594 Sema5a 647.czi	Sema5a	sacral	4	1	0
A3537 sacral row7 sec3.2 DAPI Fbn2 488 Chat 594 Sema5a 647.czi	Sema5a	sacral	1	1	1
A3537 sacral row7 sec2.1 DAPI Fbn2 488 Chat 594 Sema5a 647.czi	Sema5a	sacral	2	1	0
A3537 sacral row7 sec2.2 DAPI Fbn2 488 Chat 594 Sema5a 647.czi	Sema5a	sacral	1	1	0
A3537 lumbar row6 sec1.1 DAPI Fbn2 488 Chat 594 Sema5a 647.czi	Sema5a	lumbar	1	1	0
A3537 lumbar row6 sec2.1 DAPI Fbn2 488 Chat 594 Sema5a 647.czi	Sema5a	lumbar	1	1	0
A3537 lumbar row6 sec2.2 DAPI Fbn2 488 Chat 594 Sema5a 647.czi	Sema5a	lumbar	1	1	1
A3537 lumbar row6 sec2.2 DAPI Fbn2 488 Chat 594 Sema5a 647.czi	Sema5a	lumbar	2	1	0
A3537 lumbar row6 sec2.2 DAPI Fbn2 488 Chat 594 Sema5a 647.czi	Sema5a	lumbar	4	1	0
A3537 lumbar row6 sec2.2 DAPI Fbn2 488 Chat 594 Sema5a 647.czi	Sema5a	lumbar	5	1	0
A3537 lumbar row6 sec2.2 DAPI Fbn2 488 Chat 594 Sema5a 647.czi	Sema5a	lumbar	6	1	0
A3537 lumbar row6 sec4.1 DAPI Fbn2 488 Chat 594 Sema5a 647.czi	Sema5a	lumbar	2	1	1
A3537 lumbar row6 sec4.2 DAPI Fbn2 488 Chat 594 Sema5a 647.czi	Sema5a	lumbar	1	1	0
A3537 lumbar row5 sec4.2 DAPI Fbn2 488 Chat 594 Sema5a 647.czi	Sema5a	lumbar	1	1	0
A3537 lumbar row5 sec4.2 DAPI Fbn2 488 Chat 594 Sema5a 647.czi	Sema5a	lumbar	2	1	0
A3537 lumbar row5 sec4.2 DAPI Fbn2 488 Chat 594 Sema5a 647.czi	Sema5a	lumbar	3	1	0
A3537 lumbar row5 sec4.2 DAPI Fbn2 488 Chat 594 Sema5a 647.czi	Sema5a	lumbar	4	1	0
A3537 lumbar row5 sec4.2 DAPI Fbn2 488 Chat 594 Sema5a 647.czi	Sema5a	lumbar	6	1	1
A3537 lumbar row5 sec3.1 DAPI Fbn2 488 Chat 594 Sema5a 647.czi	Sema5a	lumbar	1	1	0
A3537 lumbar row5 sec3.1 DAPI Fbn2 488 Chat 594 Sema5a 647.czi	Sema5a	lumbar	2	1	0
A3537 lumbar row5 sec3.1 DAPI Fbn2 488 Chat 594 Sema5a 647.czi	Sema5a	lumbar	3	1	0
A3537 lumbar row5 sec3.1 DAPI Fbn2 488 Chat 594 Sema5a 647.czi	Sema5a	lumbar	4	1	0
A3537 lumbar row5 sec3.1 DAPI Fbn2 488 Chat 594 Sema5a 647.czi	Sema5a	lumbar	5	1	0
A3537 lumbar row5 sec3.1 DAPI Fbn2 488 Chat 594 Sema5a 647.czi	Sema5a	lumbar	6	1	1
A3537 lumbar row5 sec3.2 DAPI Fbn2 488 Chat 594 Sema5a 647.czi	Sema5a	lumbar	1	1	0
A3537 lumbar row5 sec3.2 DAPI Fbn2 488 Chat 594 Sema5a 647.czi	Sema5a	lumbar	2	1	1
A3537 lumbar row5 sec3.2 DAPI Fbn2 488 Chat 594 Sema5a 647.czi	Sema5a	lumbar	3	1	0
A3537 lumbar row5 sec3.2 DAPI Fbn2 488 Chat 594 Sema5a 647.czi	Sema5a	lumbar	4	1	0
A3537 lumbar row5 sec3.2 DAPI Fbn2 488 Chat 594 Sema5a 647.czi	Sema5a	lumbar	5	1	0
A3537 lumbar row5 sec3.2 DAPI Fbn2 488 Chat 594 Sema5a 647.czi	Sema5a	lumbar	6	1	0
A3537 lumbar row5 sec3.2 DAPI Fbn2 488 Chat 594 Sema5a 647.czi	Sema5a	lumbar	7	1	0
A3537 lumbar row5 sec3.2 DAPI Fbn2 488 Chat 594 Sema5a 647.czi	Sema5a	lumbar	8	1	1
A3537 lumbar row5 sec3.2 DAPI Fbn2 488 Chat 594 Sema5a 647.czi	Sema5a	lumbar	10	1	0
A3537 lumbar row5 sec2.1 DAPI Fbn2 488 Chat 594 Sema5a 647.czi	Sema5a	lumbar	2	1	0
A3537 lumbar row5 sec2.1 DAPI Fbn2 488 Chat 594 Sema5a 647.czi	Sema5a	lumbar	3	1	0
A3537 lumbar row5 sec1.1 DAPI Fbn2 488 Chat 594 Sema5a 647.czi	Sema5a	lumbar	1	1	0
A3537 lumbar row5 sec1.1 DAPI Fbn2 488 Chat 594 Sema5a 647.czi	Sema5a	lumbar	2	1	0
A3537 lumbar row5 sec1.1 DAPI Fbn2 488 Chat 594 Sema5a 647.czi	Sema5a	lumbar	3	1	0
A3537 lumbar row5 sec1.1 DAPI Fbn2 488 Chat 594 Sema5a 647.czi	Sema5a	lumbar	4	1	0
A3537 lumbar row5 sec1.1 DAPI Fbn2 488 Chat 594 Sema5a 647.czi	Sema5a	lumbar	6	1	1
A3537 lumbar row5 sec1.1 DAPI Fbn2 488 Chat 594 Sema5a 647.czi	Sema5a	lumbar	7	1	0
A3537 lumbar row5 sec1.1 DAPI Fbn2 488 Chat 594 Sema5a 647.czi	Sema5a	lumbar	8	1	0
A3537 lumbar row5 sec1.2 DAPI Fbn2 488 Chat 594 Sema5a 647.czi	Sema5a	lumbar	1	1	0
A3537 lumbar row5 sec1.2 DAPI Fbn2 488 Chat 594 Sema5a 647.czi	Sema5a	lumbar	2	1	0
A3537 lumbar row5 sec1.2 DAPI Fbn2 488 Chat 594 Sema5a 647.czi	Sema5a	lumbar	3	1	0
A3537 thoracic row4 sec1.1 DAPI Fbn2 488 Chat 594 Sema5a 647.czi	Sema5a	thoracic	2	1	0
A3537 thoracic row4 sec1.1 DAPI Fbn2 488 Chat 594 Sema5a 647.czi	Sema5a	thoracic	3	1	0
A3537 thoracic row4 sec1.1 DAPI Fbn2 488 Chat 594 Sema5a 647.czi	Sema5a	thoracic	4	1	0
A3537 thoracic row4 sec1.1 DAPI Fbn2 488 Chat 594 Sema5a 647.czi	Sema5a	thoracic	5	1	1
A3537 thoracic row4 sec1.1 DAPI Fbn2 488 Chat 594 Sema5a 647.czi	Sema5a	thoracic	7	1	0
A3537 thoracic row4 sec1.1 DAPI Fbn2 488 Chat 594 Sema5a 647.czi	Sema5a	thoracic	8	1	0
A3537 thoracic row4 sec1.1 DAPI Fbn2 488 Chat 594 Sema5a 647.czi	Sema5a	thoracic	9	1	0
A3537 thoracic row4 sec1.2 DAPI Fbn2 488 Chat 594 Sema5a 647.czi	Sema5a	thoracic	1	1	0
A3537 thoracic row4 sec1.2 DAPI Fbn2 488 Chat 594 Sema5a 647.czi	Sema5a	thoracic	3	1	1
A3537 thoracic row4 sec1.2 DAPI Fbn2 488 Chat 594 Sema5a 647.czi	Sema5a	thoracic	4	1	0
A3537 thoracic row4 sec1.2 DAPI Fbn2 488 Chat 594 Sema5a 647.czi	Sema5a	thoracic	5	1	1
A3537 thoracic row4 sec1.2 DAPI Fbn2 488 Chat 594 Sema5a 647.czi	Sema5a	thoracic	6	1	0
A3537 thoracic row4 sec2.1 DAPI Fbn2 488 Chat 594 Sema5a 647.czi	Sema5a	thoracic	1	1	1
A3537 thoracic row4 sec2.1 DAPI Fbn2 488 Chat 594 Sema5a 647.czi	Sema5a	thoracic	2	1	0
A3537 thoracic row4 sec2.1 DAPI Fbn2 488 Chat 594 Sema5a 647.czi	Sema5a	thoracic	3	1	0
A3537 thoracic row4 sec2.1 DAPI Fbn2 488 Chat 594 Sema5a 647.czi	Sema5a	thoracic	4	1	1
A3537 thoracic row4 sec2.2 DAPI Fbn2 488 Chat 594 Sema5a 647.czi	Sema5a	thoracic	1	1	0
A3537 thoracic row4 sec2.2 DAPI Fbn2 488 Chat 594 Sema5a 647.czi	Sema5a	thoracic	2	1	0
A3537 thoracic row4 sec3.1 DAPI Fbn2 488 Chat 594 Sema5a 647.czi	Sema5a	thoracic	1	1	0
A3537 thoracic row4 sec3.1 DAPI Fbn2 488 Chat 594 Sema5a 647.czi	Sema5a	thoracic	2	1	0
A3537 thoracic row4 sec3.1 DAPI Fbn2 488 Chat 594 Sema5a 647.czi	Sema5a	thoracic	3	1	0
A3537 thoracic row4 sec3.1 DAPI Fbn2 488 Chat 594 Sema5a 647.czi	Sema5a	thoracic	4	1	0
A3537 thoracic row4 sec3.1 DAPI Fbn2 488 Chat 594 Sema5a 647.czi	Sema5a	thoracic	5	1	0
A3537 thoracic row4 sec3.2 DAPI Fbn2 488 Chat 594 Sema5a 647.czi	Sema5a	thoracic	1	1	0
A3537 thoracic row4 sec3.2 DAPI Fbn2 488 Chat 594 Sema5a 647.czi	Sema5a	thoracic	2	1	0
A3537 thoracic row4 sec3.2 DAPI Fbn2 488 Chat 594 Sema5a 647.czi	Sema5a	thoracic	3	1	0
A3537 thoracic row4 sec4.1 DAPI Fbn2 488 Chat 594 Sema5a 647.czi	Sema5a	thoracic	1	1	1
A3537 thoracic row4 sec4.1 DAPI Fbn2 488 Chat 594 Sema5a 647.czi	Sema5a	thoracic	2	1	0
A3537 thoracic row4 sec4.1 DAPI Fbn2 488 Chat 594 Sema5a 647.czi	Sema5a	thoracic	3	1	0
A3537 thoracic row4 sec4.1 DAPI Fbn2 488 Chat 594 Sema5a 647.czi	Sema5a	thoracic	4	1	0
A3537 thoracic row4 sec4.1 DAPI Fbn2 488 Chat 594 Sema5a 647.czi	Sema5a	thoracic	5	1	0
A3537 thoracic row4 sec4.2 DAPI Fbn2 488 Chat 594 Sema5a 647.czi	Sema5a	thoracic	1	1	0
A3537 thoracic row4 sec4.2 DAPI Fbn2 488 Chat 594 Sema5a 647.czi	Sema5a	thoracic	2	1	1
A3537 thoracic row4 sec4.2 DAPI Fbn2 488 Chat 594 Sema5a 647.czi	Sema5a	thoracic	4	1	0
A3537 thoracic row4 sec4.2 DAPI Fbn2 488 Chat 594 Sema5a 647.czi	Sema5a	thoracic	5	1	1
A3537 thoracic row3 sec4.1 DAPI Fbn2 488 Chat 594 Sema5a 647.czi	Sema5a	thoracic	1	1	1
A3537 thoracic row3 sec4.1 DAPI Fbn2 488 Chat 594 Sema5a 647.czi	Sema5a	thoracic	2	1	1
A3537 thoracic row3 sec4.1 DAPI Fbn2 488 Chat 594 Sema5a 647.czi	Sema5a	thoracic	3	1	1
A3537 thoracic row3 sec4.1 DAPI Fbn2 488 Chat 594 Sema5a 647.czi	Sema5a	thoracic	4	1	0
A3537 thoracic row3 sec4.2 DAPI Fbn2 488 Chat 594 Sema5a 647.czi	Sema5a	thoracic	1	1	1
A3537 thoracic row3 sec4.2 DAPI Fbn2 488 Chat 594 Sema5a 647.czi	Sema5a	thoracic	2	1	0
A3537 thoracic row3 sec4.2 DAPI Fbn2 488 Chat 594 Sema5a 647.czi	Sema5a	thoracic	3	1	0
A3537 thoracic row3 sec4.2 DAPI Fbn2 488 Chat 594 Sema5a 647.czi	Sema5a	thoracic	4	1	0
A3537 thoracic row3 sec3.1 DAPI Fbn2 488 Chat 594 Sema5a 647.czi	Sema5a	thoracic	1	1	0
A3537 thoracic row3 sec3.1 DAPI Fbn2 488 Chat 594 Sema5a 647.czi	Sema5a	thoracic	2	1	1
A3537 thoracic row3 sec3.2 DAPI Fbn2 488 Chat 594 Sema5a 647.czi	Sema5a	thoracic	1	1	0
A3537 thoracic row3 sec2.1 DAPI Fbn2 488 Chat 594 Sema5a 647.czi	Sema5a	thoracic	1	1	0
A3537 thoracic row3 sec2.1 DAPI Fbn2 488 Chat 594 Sema5a 647.czi	Sema5a	thoracic	2	1	1
A3537 thoracic row3 sec2.1 DAPI Fbn2 488 Chat 594 Sema5a 647.czi	Sema5a	thoracic	3	1	0
A3537 thoracic row3 sec2.1 DAPI Fbn2 488 Chat 594 Sema5a 647.czi	Sema5a	thoracic	4	1	0
A3537 thoracic row3 sec2.1 DAPI Fbn2 488 Chat 594 Sema5a 647.czi	Sema5a	thoracic	5	1	0
A3537 thoracic row3 sec2.1 DAPI Fbn2 488 Chat 594 Sema5a 647.czi	Sema5a	thoracic	6	1	0
A3537 thoracic row3 sec2.2 DAPI Fbn2 488 Chat 594 Sema5a 647.czi	Sema5a	thoracic	2	1	0
A3537 thoracic row3 sec2.2 DAPI Fbn2 488 Chat 594 Sema5a 647.czi	Sema5a	thoracic	4	1	0
A3537 thoracic row3 sec2.2 DAPI Fbn2 488 Chat 594 Sema5a 647.czi	Sema5a	thoracic	5	1	0
A3537 thoracic row3 sec2.2 DAPI Fbn2 488 Chat 594 Sema5a 647.czi	Sema5a	thoracic	6	1	0
A3537 thoracic row3 sec2.2 DAPI Fbn2 488 Chat 594 Sema5a 647.czi	Sema5a	thoracic	7	1	0
A3537 thoracic row3 sec1.1 DAPI Fbn2 488 Chat 594 Sema5a 647.czi	Sema5a	thoracic	1	1	0
A3537 thoracic row3 sec1.1 DAPI Fbn2 488 Chat 594 Sema5a 647.czi	Sema5a	thoracic	2	1	0
A3537 thoracic row3 sec1.1 DAPI Fbn2 488 Chat 594 Sema5a 647.czi	Sema5a	thoracic	3	1	1
A3537 thoracic row3 sec1.1 DAPI Fbn2 488 Chat 594 Sema5a 647.czi	Sema5a	thoracic	4	1	0
A3537 thoracic row3 sec1.1 DAPI Fbn2 488 Chat 594 Sema5a 647.czi	Sema5a	thoracic	5	1	0
A3537 thoracic row3 sec1.1 DAPI Fbn2 488 Chat 594 Sema5a 647.czi	Sema5a	thoracic	6	1	1
A3537 thoracic row3 sec1.1 DAPI Fbn2 488 Chat 594 Sema5a 647.czi	Sema5a	thoracic	7	1	0
A3537 thoracic row3 sec1.2 DAPI Fbn2 488 Chat 594 Sema5a 647.czi	Sema5a	thoracic	1	1	0
A3537 thoracic row3 sec1.2 DAPI Fbn2 488 Chat 594 Sema5a 647.czi	Sema5a	thoracic	2	1	0
A3537 thoracic row3 sec1.2 DAPI Fbn2 488 Chat 594 Sema5a 647.czi	Sema5a	thoracic	4	1	1
A3537 thoracic row3 sec1.2 DAPI Fbn2 488 Chat 594 Sema5a 647.czi	Sema5a	thoracic	5	1	0
A3537 thoracic row3 sec1.2 DAPI Fbn2 488 Chat 594 Sema5a 647.czi	Sema5a	thoracic	6	1	0
A3537 thoracic row3 sec1.2 DAPI Fbn2 488 Chat 594 Sema5a 647.czi	Sema5a	thoracic	7	1	0
A3537 thoracic row3 sec1.2 DAPI Fbn2 488 Chat 594 Sema5a 647.czi	Sema5a	thoracic	8	1	0
A3537 cervical row2 sec4.1 DAPI Fbn2 488 Chat 594 Sema5a 647.czi	Sema5a	cervical	3	1	0
A3537 cervical row1 sec4.1 DAPI Fbn2 488 Chat 594 Sema5a 647.czi	Sema5a	cervical	2	1	0
A3537 cervical row1 sec3.1 DAPI Fbn2 488 Chat 594 Sema5a 647.czi	Sema5a	cervical	6	1	1
A3537 cervical row1 sec3.2 DAPI Fbn2 488 Chat 594 Sema5a 647.czi	Sema5a	cervical	3	1	1
A3537 cervical row1 sec2.1 DAPI Fbn2 488 Chat 594 Sema5a 647.czi	Sema5a	cervical	1	1	1
A3816 lumbar row6 sec3.1 DAPI Fbn2 488 Gpc3 594 Chat 647	Gpc3	lumbar	3	1	0
A3816 lumbar row6 sec2.1 DAPI Fbn2 488 Gpc3 594 Chat 647	Gpc3	lumbar	1	1	0
A3816 lumbar row5 sec2.2 DAPI Fbn2 488 Gpc3 594 Chat 647	Gpc3	lumbar	1	1	0
A3816 lumbar row5 sec2.2 DAPI Fbn2 488 Gpc3 594 Chat 647	Gpc3	lumbar	2	1	0
A3816 sacral row7 sec2.2 DAPI Fbn2 488 Gpc3 594 Chat 647	Gpc3	sacral	1	1	0
A3816 sacral row7 sec2.2 DAPI Fbn2 488 Gpc3 594 Chat 647	Gpc3	sacral	2	1	0
A3816 sacral row7 sec2.2 DAPI Fbn2 488 Gpc3 594 Chat 647	Gpc3	sacral	5	1	0
A3816 sacral row7 sec2.2 DAPI Fbn2 488 Gpc3 594 Chat 647	Gpc3	sacral	6	1	0
A3816 sacral row7 sec2.2 DAPI Fbn2 488 Gpc3 594 Chat 647	Gpc3	sacral	8	1	1
A3816 lumbar row5 sec4.1 DAPI Fbn2 488 Gpc3 594 Chat 647	Gpc3	lumbar	1	1	0
A3816 lumbar row5 sec4.1 DAPI Fbn2 488 Gpc3 594 Chat 647	Gpc3	lumbar	2	1	1
A3816 lumbar row5 sec4.1 DAPI Fbn2 488 Gpc3 594 Chat 647	Gpc3	lumbar	5	1	0
A3816 lumbar row5 sec4.2 DAPI Fbn2 488 Gpc3 594 Chat 647	Gpc3	lumbar	1	1	1
A3816 lumbar row5 sec4.2 DAPI Fbn2 488 Gpc3 594 Chat 647	Gpc3	lumbar	2	1	0
A3816 sacral row8 sec2.1 DAPI Fbn2 488 Gpc3 594 Chat 647	Gpc3	sacral	1	1	0
A3816 sacral row8 sec2.1 DAPI Fbn2 488 Gpc3 594 Chat 647	Gpc3	sacral	2	1	0
A3816 sacral row8 sec2.1 DAPI Fbn2 488 Gpc3 594 Chat 647	Gpc3	sacral	3	1	0
A3816 sacral row8 sec2.1 DAPI Fbn2 488 Gpc3 594 Chat 647	Gpc3	sacral	4	1	0
A3816 sacral row8 sec2.1 DAPI Fbn2 488 Gpc3 594 Chat 647	Gpc3	sacral	5	1	0
A3816 sacral row8 sec2.1 DAPI Fbn2 488 Gpc3 594 Chat 647	Gpc3	sacral	6	1	0
A3816 sacral row8 sec4.1 DAPI Fbn2 488 Gpc3 594 Chat 647	Gpc3	sacral	1	1	0
A3816 sacral row8 sec4.1 DAPI Fbn2 488 Gpc3 594 Chat 647	Gpc3	sacral	3	1	0
A3816 sacral row8 sec4.1 DAPI Fbn2 488 Gpc3 594 Chat 647	Gpc3	sacral	6	1	0
A3816 sacral row8 sec4.1 DAPI Fbn2 488 Gpc3 594 Chat 647	Gpc3	sacral	7	1	0
A3816 sacral row8 sec4.1 DAPI Fbn2 488 Gpc3 594 Chat 647	Gpc3	sacral	9	1	0
A3816 sacral row8 sec4.1 DAPI Fbn2 488 Gpc3 594 Chat 647	Gpc3	sacral	10	1	0
A3816 sacral row8 sec4.1 DAPI Fbn2 488 Gpc3 594 Chat 647	Gpc3	sacral	11	1	0
A3816 sacral row8 sec4.1 DAPI Fbn2 488 Gpc3 594 Chat 647	Gpc3	sacral	12	1	0
A3816 sacral row8 sec4.1 DAPI Fbn2 488 Gpc3 594 Chat 647	Gpc3	sacral	13	1	0
A3816 sacral row8 sec1.1 DAPI Fbn2 488 Gpc3 594 Chat 647	Gpc3	sacral	1	1	0
A3816 sacral row8 sec1.1 DAPI Fbn2 488 Gpc3 594 Chat 647	Gpc3	sacral	2	1	0
A3816 sacral row8 sec1.1 DAPI Fbn2 488 Gpc3 594 Chat 647	Gpc3	sacral	3	1	0
A3816 sacral row8 sec1.1 DAPI Fbn2 488 Gpc3 594 Chat 647	Gpc3	sacral	4	1	0
A3816 sacral row8 sec1.1 DAPI Fbn2 488 Gpc3 594 Chat 647	Gpc3	sacral	5	1	0
A3816 sacral row8 sec1.1 DAPI Fbn2 488 Gpc3 594 Chat 647	Gpc3	sacral	6	1	0
A3816 sacral row8 sec1.1 DAPI Fbn2 488 Gpc3 594 Chat 647	Gpc3	sacral	7	1	0
A3816 sacral row8 sec1.1 DAPI Fbn2 488 Gpc3 594 Chat 647	Gpc3	sacral	8	1	0
A3816 sacral row8 sec1.1 DAPI Fbn2 488 Gpc3 594 Chat 647	Gpc3	sacral	9	1	0
A3816 sacral row8 sec1.1 DAPI Fbn2 488 Gpc3 594 Chat 647	Gpc3	sacral	11	1	0
A3816 sacral row8 sec1.1 DAPI Fbn2 488 Gpc3 594 Chat 647	Gpc3	sacral	12	1	0
A3816 sacral row8 sec3.1 DAPI Fbn2 488 Gpc3 594 Chat 647	Gpc3	sacral	1	1	0
A3816 sacral row8 sec3.1 DAPI Fbn2 488 Gpc3 594 Chat 647	Gpc3	sacral	2	1	0
A3816 sacral row8 sec3.1 DAPI Fbn2 488 Gpc3 594 Chat 647	Gpc3	sacral	3	1	0
A3816 sacral row8 sec3.1 DAPI Fbn2 488 Gpc3 594 Chat 647	Gpc3	sacral	4	1	0
A3816 sacral row8 sec3.1 DAPI Fbn2 488 Gpc3 594 Chat 647	Gpc3	sacral	6	1	0
A3816 sacral row8 sec3.1 DAPI Fbn2 488 Gpc3 594 Chat 647	Gpc3	sacral	7	1	0
A3816 sacral row8 sec3.1 DAPI Fbn2 488 Gpc3 594 Chat 647	Gpc3	sacral	8	1	0
A3816 sacral row8 sec3.1 DAPI Fbn2 488 Gpc3 594 Chat 647	Gpc3	sacral	9	1	0
A3816 sacral row8 sec3.1 DAPI Fbn2 488 Gpc3 594 Chat 647	Gpc3	sacral	10	1	0
A3816 sacral row8 sec1.2 DAPI Fbn2 488 Gpc3 594 Chat 647	Gpc3	sacral	1	1	0
A3816 sacral row8 sec1.2 DAPI Fbn2 488 Gpc3 594 Chat 647	Gpc3	sacral	3	1	1
A3816 sacral row8 sec1.2 DAPI Fbn2 488 Gpc3 594 Chat 647	Gpc3	sacral	4	1	0
A3816 sacral row8 sec1.2 DAPI Fbn2 488 Gpc3 594 Chat 647	Gpc3	sacral	6	1	0
A3816 sacral row8 sec1.2 DAPI Fbn2 488 Gpc3 594 Chat 647	Gpc3	sacral	8	1	0
A3816 sacral row8 sec1.2 DAPI Fbn2 488 Gpc3 594 Chat 647	Gpc3	sacral	9	1	0
A3816 sacral row8 sec3.2 DAPI Fbn2 488 Gpc3 594 Chat 647	Gpc3	sacral	1	1	0
A3816 sacral row8 sec3.2 DAPI Fbn2 488 Gpc3 594 Chat 647	Gpc3	sacral	2	1	0
A3816 sacral row8 sec3.2 DAPI Fbn2 488 Gpc3 594 Chat 647	Gpc3	sacral	3	1	0
A3816 sacral row8 sec3.2 DAPI Fbn2 488 Gpc3 594 Chat 647	Gpc3	sacral	4	1	0
A3816 sacral row8 sec3.2 DAPI Fbn2 488 Gpc3 594 Chat 647	Gpc3	sacral	5	1	0
A3816 sacral row8 sec3.2 DAPI Fbn2 488 Gpc3 594 Chat 647	Gpc3	sacral	6	1	0
A3816 sacral row8 sec3.2 DAPI Fbn2 488 Gpc3 594 Chat 647	Gpc3	sacral	7	1	1
A3816 sacral row8 sec3.2 DAPI Fbn2 488 Gpc3 594 Chat 647	Gpc3	sacral	8	1	0
A3816 sacral row8 sec3.2 DAPI Fbn2 488 Gpc3 594 Chat 647	Gpc3	sacral	9	1	1
A3816 sacral row8 sec3.2 DAPI Fbn2 488 Gpc3 594 Chat 647	Gpc3	sacral	10	1	0
A3816 sacral row8 sec3.2 DAPI Fbn2 488 Gpc3 594 Chat 647	Gpc3	sacral	11	1	0
A3816 sacral row8 sec3.2 DAPI Fbn2 488 Gpc3 594 Chat 647	Gpc3	sacral	12	1	0
A3816 sacral row8 sec2.2 DAPI Fbn2 488 Gpc3 594 Chat 647	Gpc3	sacral	1	1	0
A3816 sacral row8 sec2.2 DAPI Fbn2 488 Gpc3 594 Chat 647	Gpc3	sacral	2	1	0
A3816 sacral row8 sec2.2 DAPI Fbn2 488 Gpc3 594 Chat 647	Gpc3	sacral	3	1	0
A3816 sacral row8 sec2.2 DAPI Fbn2 488 Gpc3 594 Chat 647	Gpc3	sacral	4	1	0
A3816 sacral row8 sec2.2 DAPI Fbn2 488 Gpc3 594 Chat 647	Gpc3	sacral	5	1	1
A3816 sacral row8 sec2.2 DAPI Fbn2 488 Gpc3 594 Chat 647	Gpc3	sacral	6	1	0
A3816 sacral row8 sec2.2 DAPI Fbn2 488 Gpc3 594 Chat 647	Gpc3	sacral	8	1	0
A3816 sacral row8 sec2.2 DAPI Fbn2 488 Gpc3 594 Chat 647	Gpc3	sacral	9	1	0
A3816 sacral row8 sec2.2 DAPI Fbn2 488 Gpc3 594 Chat 647	Gpc3	sacral	10	1	0
A3816 sacral row8 sec2.2 DAPI Fbn2 488 Gpc3 594 Chat 647	Gpc3	sacral	11	1	0
A3816 sacral row8 sec2.2 DAPI Fbn2 488 Gpc3 594 Chat 647	Gpc3	sacral	12	1	0
A3816 sacral row8 sec4.2 DAPI Fbn2 488 Gpc3 594 Chat 647	Gpc3	sacral	1	1	0
A3816 sacral row8 sec4.2 DAPI Fbn2 488 Gpc3 594 Chat 647	Gpc3	sacral	2	1	0
A3816 sacral row8 sec4.2 DAPI Fbn2 488 Gpc3 594 Chat 647	Gpc3	sacral	3	1	0
A3816 sacral row8 sec4.2 DAPI Fbn2 488 Gpc3 594 Chat 647	Gpc3	sacral	4	1	0
A3816 sacral row8 sec4.2 DAPI Fbn2 488 Gpc3 594 Chat 647	Gpc3	sacral	5	1	0
A3816 sacral row7 sec4.2 DAPI Fbn2 488 Gpc3 594 Chat 647	Gpc3	sacral	1	1	0
A3816 sacral row7 sec4.2 DAPI Fbn2 488 Gpc3 594 Chat 647	Gpc3	sacral	2	1	0
A3816 sacral row7 sec4.2 DAPI Fbn2 488 Gpc3 594 Chat 647	Gpc3	sacral	3	1	0
A3816 sacral row7 sec4.2 DAPI Fbn2 488 Gpc3 594 Chat 647	Gpc3	sacral	4	1	0
A3816 sacral row7 sec4.2 DAPI Fbn2 488 Gpc3 594 Chat 647	Gpc3	sacral	5	1	0
A3816 sacral row7 sec4.2 DAPI Fbn2 488 Gpc3 594 Chat 647	Gpc3	sacral	7	1	0
A3816 sacral row7 sec4.2 DAPI Fbn2 488 Gpc3 594 Chat 647	Gpc3	sacral	8	1	1
A3816 sacral row7 sec4.2 DAPI Fbn2 488 Gpc3 594 Chat 647	Gpc3	sacral	10	1	0
A3816 sacral row7 sec3.2 DAPI Fbn2 488 Gpc3 594 Chat 647	Gpc3	sacral	1	1	0
A3816 sacral row7 sec3.2 DAPI Fbn2 488 Gpc3 594 Chat 647	Gpc3	sacral	2	1	0
A3816 sacral row7 sec3.2 DAPI Fbn2 488 Gpc3 594 Chat 647	Gpc3	sacral	4	1	0
A3816 sacral row7 sec3.2 DAPI Fbn2 488 Gpc3 594 Chat 647	Gpc3	sacral	5	1	0
A3816 sacral row7 sec3.2 DAPI Fbn2 488 Gpc3 594 Chat 647	Gpc3	sacral	6	1	0
A3816 sacral row7 sec3.2 DAPI Fbn2 488 Gpc3 594 Chat 647	Gpc3	sacral	8	1	1
A3816 sacral row7 sec3.2 DAPI Fbn2 488 Gpc3 594 Chat 647	Gpc3	sacral	10	1	0
A3816 sacral row7 sec1.1 DAPI Fbn2 488 Gpc3 594 Chat 647	Gpc3	sacral	1	1	0
A3816 sacral row7 sec1.1 DAPI Fbn2 488 Gpc3 594 Chat 647	Gpc3	sacral	3	1	0
A3816 sacral row7 sec1.1 DAPI Fbn2 488 Gpc3 594 Chat 647	Gpc3	sacral	4	1	0
A3816 sacral row7 sec1.1 DAPI Fbn2 488 Gpc3 594 Chat 647	Gpc3	sacral	6	1	0
A3816 sacral row7 sec1.1 DAPI Fbn2 488 Gpc3 594 Chat 647	Gpc3	sacral	7	1	0
A3816 sacral row7 sec3.1 DAPI Fbn2 488 Gpc3 594 Chat 647	Gpc3	sacral	1	1	0
A3816 sacral row7 sec3.1 DAPI Fbn2 488 Gpc3 594 Chat 647	Gpc3	sacral	2	1	0
A3816 sacral row7 sec3.1 DAPI Fbn2 488 Gpc3 594 Chat 647	Gpc3	sacral	3	1	0
A3816 sacral row7 sec3.1 DAPI Fbn2 488 Gpc3 594 Chat 647	Gpc3	sacral	4	1	0
A3816 sacral row7 sec3.1 DAPI Fbn2 488 Gpc3 594 Chat 647	Gpc3	sacral	5	1	0
A3816 sacral row7 sec3.1 DAPI Fbn2 488 Gpc3 594 Chat 647	Gpc3	sacral	6	1	0
A3816 sacral row7 sec3.1 DAPI Fbn2 488 Gpc3 594 Chat 647	Gpc3	sacral	8	1	0
A3816 sacral row7 sec3.1 DAPI Fbn2 488 Gpc3 594 Chat 647	Gpc3	sacral	9	1	0
A3816 sacral row7 sec3.1 DAPI Fbn2 488 Gpc3 594 Chat 647	Gpc3	sacral	10	1	0
A3816 sacral row7 sec3.1 DAPI Fbn2 488 Gpc3 594 Chat 647	Gpc3	sacral	11	1	0
A3816 sacral row7 sec3.1 DAPI Fbn2 488 Gpc3 594 Chat 647	Gpc3	sacral	12	1	0
A3816 sacral row7 sec3.1 DAPI Fbn2 488 Gpc3 594 Chat 647	Gpc3	sacral	13	1	0
A3816 sacral row7 sec3.1 DAPI Fbn2 488 Gpc3 594 Chat 647	Gpc3	sacral	14	1	0
A3816 sacral row7 sec2.1 DAPI Fbn2 488 Gpc3 594 Chat 647	Gpc3	sacral	1	1	0
A3816 sacral row7 sec2.1 DAPI Fbn2 488 Gpc3 594 Chat 647	Gpc3	sacral	2	1	0
A3816 sacral row7 sec2.1 DAPI Fbn2 488 Gpc3 594 Chat 647	Gpc3	sacral	3	1	0
A3816 sacral row7 sec2.1 DAPI Fbn2 488 Gpc3 594 Chat 647	Gpc3	sacral	4	1	0
A3816 sacral row7 sec2.1 DAPI Fbn2 488 Gpc3 594 Chat 647	Gpc3	sacral	5	1	0
A3816 sacral row7 sec2.1 DAPI Fbn2 488 Gpc3 594 Chat 647	Gpc3	sacral	6	1	0
A3816 sacral row7 sec2.1 DAPI Fbn2 488 Gpc3 594 Chat 647	Gpc3	sacral	7	1	0
A3816 sacral row7 sec2.1 DAPI Fbn2 488 Gpc3 594 Chat 647	Gpc3	sacral	8	1	0
A3816 sacral row7 sec2.1 DAPI Fbn2 488 Gpc3 594 Chat 647	Gpc3	sacral	9	1	0
A3816 sacral row7 sec2.1 DAPI Fbn2 488 Gpc3 594 Chat 647	Gpc3	sacral	10	1	0
A3816 sacral row7 sec2.1 DAPI Fbn2 488 Gpc3 594 Chat 647	Gpc3	sacral	11	1	0
A3816 sacral row7 sec4.1 DAPI Fbn2 488 Gpc3 594 Chat 647	Gpc3	sacral	1	1	0
A3816 sacral row7 sec4.1 DAPI Fbn2 488 Gpc3 594 Chat 647	Gpc3	sacral	2	1	0
A3816 sacral row7 sec4.1 DAPI Fbn2 488 Gpc3 594 Chat 647	Gpc3	sacral	3	1	0
A3816 sacral row7 sec4.1 DAPI Fbn2 488 Gpc3 594 Chat 647	Gpc3	sacral	4	1	0
A3816 sacral row7 sec4.1 DAPI Fbn2 488 Gpc3 594 Chat 647	Gpc3	sacral	5	1	0
A3816 sacral row7 sec4.1 DAPI Fbn2 488 Gpc3 594 Chat 647	Gpc3	sacral	6	1	0
A3816 sacral row7 sec4.1 DAPI Fbn2 488 Gpc3 594 Chat 647	Gpc3	sacral	7	1	0
A3816 sacral row7 sec4.1 DAPI Fbn2 488 Gpc3 594 Chat 647	Gpc3	sacral	10	1	0
A3816 sacral row7 sec4.1 DAPI Fbn2 488 Gpc3 594 Chat 647	Gpc3	sacral	11	1	0
A3816 sacral row7 sec4.1 DAPI Fbn2 488 Gpc3 594 Chat 647	Gpc3	sacral	12	1	0
A3816 sacral row7 sec4.1 DAPI Fbn2 488 Gpc3 594 Chat 647	Gpc3	sacral	13	1	0
A3816 thoracic row4 sec6.1 DAPI Fbn2 488 Gpc3 594 Chat 647	Gpc3	thoracic	3	1	0
A3816 thoracic row4 sec6.1 DAPI Fbn2 488 Gpc3 594 Chat 647	Gpc3	thoracic	6	1	0
A3816 thoracic row4 sec6.1 DAPI Fbn2 488 Gpc3 594 Chat 647	Gpc3	thoracic	8	1	0
A3816 thoracic row4 sec2.1 DAPI Fbn2 488 Gpc3 594 Chat 647	Gpc3	thoracic	2	1	0
A3816 thoracic row4 sec2.1 DAPI Fbn2 488 Gpc3 594 Chat 647	Gpc3	thoracic	4	1	1
A3816 thoracic row4 sec2.1 DAPI Fbn2 488 Gpc3 594 Chat 647	Gpc3	thoracic	5	1	1
A3816 thoracic row4 sec4.1 DAPI Fbn2 488 Gpc3 594 Chat 647	Gpc3	thoracic	1	1	0
A3816 thoracic row4 sec4.1 DAPI Fbn2 488 Gpc3 594 Chat 647	Gpc3	thoracic	2	1	0
A3816 thoracic row4 sec5.1 DAPI Fbn2 488 Gpc3 594 Chat 647	Gpc3	thoracic	3	1	0
A3816 thoracic row4 sec5.1 DAPI Fbn2 488 Gpc3 594 Chat 647	Gpc3	thoracic	5	1	0
A3816 thoracic row4 sec5.1 DAPI Fbn2 488 Gpc3 594 Chat 647	Gpc3	thoracic	6	1	0
A3816 thoracic row4 sec1.1 DAPI Fbn2 488 Gpc3 594 Chat 647	Gpc3	thoracic	1	1	0
A3816 thoracic row4 sec1.1 DAPI Fbn2 488 Gpc3 594 Chat 647	Gpc3	thoracic	3	1	1
A3816 thoracic row4 sec1.1 DAPI Fbn2 488 Gpc3 594 Chat 647	Gpc3	thoracic	5	1	0
A3816 thoracic row4 sec1.1 DAPI Fbn2 488 Gpc3 594 Chat 647	Gpc3	thoracic	7	1	0
A3816 thoracic row4 sec1.1 DAPI Fbn2 488 Gpc3 594 Chat 647	Gpc3	thoracic	8	1	1
A3816 thoracic row4 sec1.2 DAPI Fbn2 488 Gpc3 594 Chat 647	Gpc3	thoracic	4	1	0
A3816 thoracic row4 sec1.2 DAPI Fbn2 488 Gpc3 594 Chat 647	Gpc3	thoracic	6	1	1
A3816 thoracic row4 sec3.2 DAPI Fbn2 488 Gpc3 594 Chat 647	Gpc3	thoracic	1	1	0
A3816 thoracic row4 sec3.2 DAPI Fbn2 488 Gpc3 594 Chat 647	Gpc3	thoracic	2	1	0
A3816 thoracic row4 sec3.2 DAPI Fbn2 488 Gpc3 594 Chat 647	Gpc3	thoracic	6	1	0
A3816 FF_cervical 3.1_DAPI_Fbn2 488_Sst 550_Chat 647	Sst	cervical	2	1	0
A3816 FF_lumbar 7.1_DAPI_Fbn2 488_Sst 550_Chat 647	Sst	lumbar	1	1	1
A3816 FF_lumbar 2.2_DAPI_Fbn2 488_Sst 550_Chat 647	Sst	lumbar	2	1	0
A3816 FF_lumbar 1.1_DAPI_Fbn2 488_Sst 550_Chat 647	Sst	lumbar	2	1	0
A3816 FF_lumbar 2.1_DAPI_Fbn2 488_Sst 550_Chat 647	Sst	lumbar	1	1	0
A3816 FF_lumbar 5.1_DAPI_Fbn2 488_Sst 550_Chat 647	Sst	lumbar	1	1	0
A3816 FF_sacral 7.1_DAPI_Fbn2 488_Sst 550_Chat 647	Sst	sacral	1	1	1
A3816 FF_sacral 7.1_DAPI_Fbn2 488_Sst 550_Chat 647	Sst	sacral	2	1	0
A3816 FF_sacral 7.1_DAPI_Fbn2 488_Sst 550_Chat 647	Sst	sacral	3	1	1
A3816 FF_sacral 7.1_DAPI_Fbn2 488_Sst 550_Chat 647	Sst	sacral	4	1	0
A3816 FF_sacral 7.1_DAPI_Fbn2 488_Sst 550_Chat 647	Sst	sacral	5	1	1
A3816 FF_sacral 7.1_DAPI_Fbn2 488_Sst 550_Chat 647	Sst	sacral	6	1	0
A3816 FF_sacral 7.1_DAPI_Fbn2 488_Sst 550_Chat 647	Sst	sacral	7	1	0
A3816 FF_sacral 7.1_DAPI_Fbn2 488_Sst 550_Chat 647	Sst	sacral	8	1	0
A3816 FF_sacral 4.2_DAPI_Fbn2 488_Sst 550_Chat 647	Sst	sacral	1	1	0
A3816 FF_sacral 4.2_DAPI_Fbn2 488_Sst 550_Chat 647	Sst	sacral	2	1	0
A3816 FF_sacral 4.2_DAPI_Fbn2 488_Sst 550_Chat 647	Sst	sacral	3	1	0
A3816 FF_sacral 4.2_DAPI_Fbn2 488_Sst 550_Chat 647	Sst	sacral	4	1	1
A3816 FF_sacral 4.2_DAPI_Fbn2 488_Sst 550_Chat 647	Sst	sacral	5	1	1
A3816 FF_sacral 4.2_DAPI_Fbn2 488_Sst 550_Chat 647	Sst	sacral	6	1	1
A3816 FF_sacral 3.2_DAPI_Fbn2 488_Sst 550_Chat 647	Sst	sacral	1	1	0
A3816 FF_sacral 3.2_DAPI_Fbn2 488_Sst 550_Chat 647	Sst	sacral	2	1	0
A3816 FF_sacral 3.2_DAPI_Fbn2 488_Sst 550_Chat 647	Sst	sacral	3	1	0
A3816 FF_sacral 3.2_DAPI_Fbn2 488_Sst 550_Chat 647	Sst	sacral	4	1	1
A3816 FF_sacral 3.2_DAPI_Fbn2 488_Sst 550_Chat 647	Sst	sacral	6	1	1
A3816 FF_sacral 1.1_DAPI_Fbn2 488_Sst 550_Chat 647	Sst	sacral	1	1	1
A3816 FF_sacral 1.1_DAPI_Fbn2 488_Sst 550_Chat 647	Sst	sacral	2	1	0
A3816 FF_sacral 1.1_DAPI_Fbn2 488_Sst 550_Chat 647	Sst	sacral	3	1	1
A3816 FF_sacral 1.1_DAPI_Fbn2 488_Sst 550_Chat 647	Sst	sacral	4	1	0
A3816 FF_sacral 1.1_DAPI_Fbn2 488_Sst 550_Chat 647	Sst	sacral	5	1	0
A3816 FF_sacral 1.1_DAPI_Fbn2 488_Sst 550_Chat 647	Sst	sacral	6	1	0
A3816 FF_sacral 1.1_DAPI_Fbn2 488_Sst 550_Chat 647	Sst	sacral	8	1	0
A3816 FF_sacral 1.1_DAPI_Fbn2 488_Sst 550_Chat 647	Sst	sacral	9	1	0
A3816 FF_sacral 5.2_DAPI_Fbn2 488_Sst 550_Chat 647	Sst	sacral	1	1	1
A3816 FF_sacral 5.2_DAPI_Fbn2 488_Sst 550_Chat 647	Sst	sacral	2	1	1
A3816 FF_sacral 5.2_DAPI_Fbn2 488_Sst 550_Chat 647	Sst	sacral	3	1	1
A3816 FF_sacral 5.2_DAPI_Fbn2 488_Sst 550_Chat 647	Sst	sacral	4	1	1
A3816 FF_sacral 2.2_DAPI_Fbn2 488_Sst 550_Chat 647	Sst	sacral	1	1	1
A3816 FF_sacral 2.2_DAPI_Fbn2 488_Sst 550_Chat 647	Sst	sacral	2	1	0
A3816 FF_sacral 2.2_DAPI_Fbn2 488_Sst 550_Chat 647	Sst	sacral	3	1	0
A3816 FF_sacral 2.2_DAPI_Fbn2 488_Sst 550_Chat 647	Sst	sacral	4	1	0
A3816 FF_sacral 2.2_DAPI_Fbn2 488_Sst 550_Chat 647	Sst	sacral	5	1	1
A3816 FF_sacral 6.1_DAPI_Fbn2 488_Sst 550_Chat 647	Sst	sacral	1	1	1
A3816 FF_sacral 6.1_DAPI_Fbn2 488_Sst 550_Chat 647	Sst	sacral	2	1	0
A3816 FF_sacral 6.1_DAPI_Fbn2 488_Sst 550_Chat 647	Sst	sacral	3	1	0
A3816 FF_sacral 6.1_DAPI_Fbn2 488_Sst 550_Chat 647	Sst	sacral	4	1	0
A3816 FF_sacral 6.1_DAPI_Fbn2 488_Sst 550_Chat 647	Sst	sacral	5	1	0
A3816 FF_sacral 6.1_DAPI_Fbn2 488_Sst 550_Chat 647	Sst	sacral	6	1	0
A3816 FF_sacral 6.1_DAPI_Fbn2 488_Sst 550_Chat 647	Sst	sacral	7	1	1
A3816 FF_sacral 6.1_DAPI_Fbn2 488_Sst 550_Chat 647	Sst	sacral	8	1	1
A3816 FF_sacral 6.1_DAPI_Fbn2 488_Sst 550_Chat 647	Sst	sacral	9	1	1
A3816 FF_sacral 6.1_DAPI_Fbn2 488_Sst 550_Chat 647	Sst	sacral	10	1	1
A3816 FF_sacral 8.2_DAPI_Fbn2 488_Sst 550_Chat 647	Sst	sacral	1	1	1
A3816 FF_sacral 8.2_DAPI_Fbn2 488_Sst 550_Chat 647	Sst	sacral	3	1	1
A3816 FF_sacral 8.2_DAPI_Fbn2 488_Sst 550_Chat 647	Sst	sacral	4	1	1
A3816 FF_sacral 8.2_DAPI_Fbn2 488_Sst 550_Chat 647	Sst	sacral	5	1	1
A3816 FF_sacral 8.2_DAPI_Fbn2 488_Sst 550_Chat 647	Sst	sacral	6	1	1
A3816 FF_sacral 8.2_DAPI_Fbn2 488_Sst 550_Chat 647	Sst	sacral	7	1	1
A3816 FF_sacral 8.1_DAPI_Fbn2 488_Sst 550_Chat 647	Sst	sacral	1	1	1
A3816 FF_sacral 8.1_DAPI_Fbn2 488_Sst 550_Chat 647	Sst	sacral	2	1	1
A3816 FF_sacral 8.1_DAPI_Fbn2 488_Sst 550_Chat 647	Sst	sacral	3	1	0
A3816 FF_sacral 8.1_DAPI_Fbn2 488_Sst 550_Chat 647	Sst	sacral	4	1	1
A3816 FF_sacral 8.1_DAPI_Fbn2 488_Sst 550_Chat 647	Sst	sacral	5	1	0
A3816 FF_sacral 8.1_DAPI_Fbn2 488_Sst 550_Chat 647	Sst	sacral	6	1	0
A3816 FF_sacral 8.1_DAPI_Fbn2 488_Sst 550_Chat 647	Sst	sacral	7	1	0
A3816 FF_sacral 8.1_DAPI_Fbn2 488_Sst 550_Chat 647	Sst	sacral	8	1	1
A3816 FF_sacral 8.1_DAPI_Fbn2 488_Sst 550_Chat 647	Sst	sacral	12	1	1
A3816 FF_sacral 4.1_DAPI_Fbn2 488_Sst 550_Chat 647	Sst	sacral	1	1	1
A3816 FF_sacral 4.1_DAPI_Fbn2 488_Sst 550_Chat 647	Sst	sacral	3	1	1
A3816 FF_sacral 4.1_DAPI_Fbn2 488_Sst 550_Chat 647	Sst	sacral	4	1	1
A3816 FF_sacral 4.1_DAPI_Fbn2 488_Sst 550_Chat 647	Sst	sacral	5	1	0
A3816 FF_sacral 4.1_DAPI_Fbn2 488_Sst 550_Chat 647	Sst	sacral	6	1	0
A3816 FF_sacral 4.1_DAPI_Fbn2 488_Sst 550_Chat 647	Sst	sacral	7	1	0
A3816 FF_sacral 4.1_DAPI_Fbn2 488_Sst 550_Chat 647	Sst	sacral	8	1	0
A3816 FF_sacral 4.1_DAPI_Fbn2 488_Sst 550_Chat 647	Sst	sacral	9	1	0
A3816 FF_sacral 4.1_DAPI_Fbn2 488_Sst 550_Chat 647	Sst	sacral	10	1	0
A3816 FF_sacral 7.2_DAPI_Fbn2 488_Sst 550_Chat 647	Sst	sacral	1	1	0
A3816 FF_sacral 7.2_DAPI_Fbn2 488_Sst 550_Chat 647	Sst	sacral	2	1	0
A3816 FF_sacral 7.2_DAPI_Fbn2 488_Sst 550_Chat 647	Sst	sacral	3	1	1
A3816 FF_sacral 7.2_DAPI_Fbn2 488_Sst 550_Chat 647	Sst	sacral	4	1	1
A3816 FF_sacral 7.2_DAPI_Fbn2 488_Sst 550_Chat 647	Sst	sacral	5	1	0
A3816 FF_sacral 7.2_DAPI_Fbn2 488_Sst 550_Chat 647	Sst	sacral	6	1	0
A3816 FF_sacral 7.2_DAPI_Fbn2 488_Sst 550_Chat 647	Sst	sacral	7	1	0
A3816 FF_sacral 7.2_DAPI_Fbn2 488_Sst 550_Chat 647	Sst	sacral	8	1	0
A3816 FF_sacral 7.2_DAPI_Fbn2 488_Sst 550_Chat 647	Sst	sacral	9	1	1
A3816 FF_sacral 7.2_DAPI_Fbn2 488_Sst 550_Chat 647	Sst	sacral	10	1	0
A3816 FF_sacral 7.2_DAPI_Fbn2 488_Sst 550_Chat 647	Sst	sacral	11	1	1
A3816 FF_sacral 7.2_DAPI_Fbn2 488_Sst 550_Chat 647	Sst	sacral	12	1	1
A3816 FF_sacral 3.1_DAPI_Fbn2 488_Sst 550_Chat 647	Sst	sacral	1	1	1
A3816 FF_sacral 3.1_DAPI_Fbn2 488_Sst 550_Chat 647	Sst	sacral	2	1	1
A3816 FF_sacral 3.1_DAPI_Fbn2 488_Sst 550_Chat 647	Sst	sacral	4	1	0
A3816 FF_sacral 3.1_DAPI_Fbn2 488_Sst 550_Chat 647	Sst	sacral	5	1	0
A3816 FF_sacral 3.1_DAPI_Fbn2 488_Sst 550_Chat 647	Sst	sacral	6	1	0
A3816 FF_sacral 3.1_DAPI_Fbn2 488_Sst 550_Chat 647	Sst	sacral	7	1	0
A3816 FF_sacral 3.1_DAPI_Fbn2 488_Sst 550_Chat 647	Sst	sacral	8	1	0
A3816 FF_sacral 5.1_DAPI_Fbn2 488_Sst 550_Chat 647	Sst	sacral	1	1	1
A3816 FF_sacral 5.1_DAPI_Fbn2 488_Sst 550_Chat 647	Sst	sacral	2	1	1
A3816 FF_sacral 5.1_DAPI_Fbn2 488_Sst 550_Chat 647	Sst	sacral	3	1	0
A3816 FF_sacral 5.1_DAPI_Fbn2 488_Sst 550_Chat 647	Sst	sacral	4	1	0
A3816 FF_sacral 5.1_DAPI_Fbn2 488_Sst 550_Chat 647	Sst	sacral	5	1	1
A3816 FF_sacral 5.1_DAPI_Fbn2 488_Sst 550_Chat 647	Sst	sacral	6	1	1
A3816 FF_sacral 5.1_DAPI_Fbn2 488_Sst 550_Chat 647	Sst	sacral	10	1	0
A3816 FF_sacral 5.1_DAPI_Fbn2 488_Sst 550_Chat 647	Sst	sacral	11	1	0
A3816 FF_sacral 5.1_DAPI_Fbn2 488_Sst 550_Chat 647	Sst	sacral	12	1	0
A3816 FF_thoracic 6.1_DAPI_Fbn2 488_Sst 550_Chat 647	Sst	thoracic	1	1	0
A3816 FF_thoracic 6.1_DAPI_Fbn2 488_Sst 550_Chat 647	Sst	thoracic	2	1	0
A3816 FF_thoracic 2.2_DAPI_Fbn2 488_Sst 550_Chat 647	Sst	thoracic	1	1	0
A3816 FF_thoracic 2.2_DAPI_Fbn2 488_Sst 550_Chat 647	Sst	thoracic	2	1	1
A3816 FF_thoracic 2.2_DAPI_Fbn2 488_Sst 550_Chat 647	Sst	thoracic	3	1	0
A3816 FF_thoracic 3.2_DAPI_Fbn2 488_Sst 550_Chat 647	Sst	thoracic	2	1	0
A3816 FF_thoracic 3.2_DAPI_Fbn2 488_Sst 550_Chat 647	Sst	thoracic	3	1	0
A3816 FF_thoracic 3.2_DAPI_Fbn2 488_Sst 550_Chat 647	Sst	thoracic	4	1	0
A3816 FF_thoracic 3.2_DAPI_Fbn2 488_Sst 550_Chat 647	Sst	thoracic	5	1	1
A3816 FF_thoracic 3.2_DAPI_Fbn2 488_Sst 550_Chat 647	Sst	thoracic	6	1	0
A3816 FF_thoracic 3.2_DAPI_Fbn2 488_Sst 550_Chat 647	Sst	thoracic	7	1	0
A3816 FF_thoracic 3.2_DAPI_Fbn2 488_Sst 550_Chat 647	Sst	thoracic	9	1	0
A3816 FF_thoracic 2.1_DAPI_Fbn2 488_Sst 550_Chat 647	Sst	thoracic	1	1	0
A3816 FF_thoracic 2.1_DAPI_Fbn2 488_Sst 550_Chat 647	Sst	thoracic	2	1	0
A3816 FF_thoracic 2.1_DAPI_Fbn2 488_Sst 550_Chat 647	Sst	thoracic	4	1	0
A3816 FF_thoracic 2.1_DAPI_Fbn2 488_Sst 550_Chat 647	Sst	thoracic	6	1	0
A3816 FF_thoracic 2.1_DAPI_Fbn2 488_Sst 550_Chat 647	Sst	thoracic	7	1	0
A3816 FF_thoracic 2.1_DAPI_Fbn2 488_Sst 550_Chat 647	Sst	thoracic	8	1	0
A3816 FF_thoracic 2.1_DAPI_Fbn2 488_Sst 550_Chat 647	Sst	thoracic	9	1	0
A3816 FF_thoracic 6.2_DAPI_Fbn2 488_Sst 550_Chat 647	Sst	thoracic	1	1	1
A3816 FF_thoracic 6.2_DAPI_Fbn2 488_Sst 550_Chat 647	Sst	thoracic	3	1	0
A3816 FF_thoracic 5.1_DAPI_Fbn2 488_Sst 550_Chat 647	Sst	thoracic	1	1	0
A3816 FF_thoracic 5.1_DAPI_Fbn2 488_Sst 550_Chat 647	Sst	thoracic	5	1	0
A3816 FF_thoracic 5.1_DAPI_Fbn2 488_Sst 550_Chat 647	Sst	thoracic	7	1	0
A3816 FF_thoracic 5.1_DAPI_Fbn2 488_Sst 550_Chat 647	Sst	thoracic	8	1	0
A3816 FF_thoracic 5.1_DAPI_Fbn2 488_Sst 550_Chat 647	Sst	thoracic	10	1	0
A3816 FF_thoracic 5.1_DAPI_Fbn2 488_Sst 550_Chat 647	Sst	thoracic	11	1	1
A3816 FF_thoracic 4.1_DAPI_Fbn2 488_Sst 550_Chat 647	Sst	thoracic	1	1	0
A3816 FF_thoracic 4.1_DAPI_Fbn2 488_Sst 550_Chat 647	Sst	thoracic	2	1	0
A3816 FF_thoracic 4.1_DAPI_Fbn2 488_Sst 550_Chat 647	Sst	thoracic	3	1	0
A3816 FF_thoracic 4.1_DAPI_Fbn2 488_Sst 550_Chat 647	Sst	thoracic	4	1	0
A3816 cervical row2 sec4.2 DAPI Fbn2 488 Chat 594 Sema5a 647	Sema5a	cervical	1	1	1
A3816 cervical row2 sec1.1 DAPI Fbn2 488 Chat 594 Sema5a 647	Sema5a	cervical	1	1	1
A3816 cervical row2 sec1.1 DAPI Fbn2 488 Chat 594 Sema5a 647	Sema5a	cervical	2	1	1
A3816 lumbar row6 sec3.1 DAPI Fbn2 488 Chat 594 Sema5a 647	Sema5a	lumbar	1	1	0
A3816 lumbar row6 sec2.2 DAPI Fbn2 488 Chat 594 Sema5a 647	Sema5a	lumbar	1	1	0
A3816 lumbar row6 sec2.2 DAPI Fbn2 488 Chat 594 Sema5a 647	Sema5a	lumbar	3	1	0
A3816 lumbar row6 sec2.1 DAPI Fbn2 488 Chat 594 Sema5a 647	Sema5a	lumbar	1	1	1
A3816 cervical row2 sec5.2 DAPI Fbn2 488 Chat 594 Sema5a 647	Sema5a	cervical	1	1	1
A3816 cervical row2 sec5.1 DAPI Fbn2 488 Chat 594 Sema5a 647	Sema5a	cervical	1	1	0
A3816 cervical row2 sec4.1 DAPI Fbn2 488 Chat 594 Sema5a 647	Sema5a	cervical	1	1	1
A3816 cervical row2 sec4.1 DAPI Fbn2 488 Chat 594 Sema5a 647	Sema5a	cervical	2	1	0
A3816 cervical row2 sec4.1 DAPI Fbn2 488 Chat 594 Sema5a 647	Sema5a	cervical	3	1	1
A3816 cervical row2 sec4.1 DAPI Fbn2 488 Chat 594 Sema5a 647	Sema5a	cervical	4	1	1
A3816 lumbar row6 sec4.1 DAPI Fbn2 488 Chat 594 Sema5a 647	Sema5a	lumbar	1	1	1
A3816 lumbar row5 sec3.1 DAPI Fbn2 488 Chat 594 Sema5a 647	Sema5a	lumbar	1	1	1
A3816 lumbar row5 sec3.1 DAPI Fbn2 488 Chat 594 Sema5a 647	Sema5a	lumbar	2	1	1
A3816 lumbar row5 sec3.1 DAPI Fbn2 488 Chat 594 Sema5a 647	Sema5a	lumbar	3	1	1
A3816 lumbar row5 sec3.1 DAPI Fbn2 488 Chat 594 Sema5a 647	Sema5a	lumbar	4	1	0
A3816 lumbar row5 sec3.1 DAPI Fbn2 488 Chat 594 Sema5a 647	Sema5a	lumbar	5	1	1
A3816 sacral row8 sec3.1 DAPI Fbn2 488 Chat 594 Sema5a 647	Sema5a	sacral	1	1	0
A3816 sacral row8 sec3.1 DAPI Fbn2 488 Chat 594 Sema5a 647	Sema5a	sacral	2	1	1
A3816 sacral row8 sec3.1 DAPI Fbn2 488 Chat 594 Sema5a 647	Sema5a	sacral	3	1	0
A3816 sacral row8 sec3.1 DAPI Fbn2 488 Chat 594 Sema5a 647	Sema5a	sacral	4	1	0
A3816 sacral row8 sec3.1 DAPI Fbn2 488 Chat 594 Sema5a 647	Sema5a	sacral	5	1	0
A3816 sacral row8 sec3.1 DAPI Fbn2 488 Chat 594 Sema5a 647	Sema5a	sacral	6	1	0
A3816 sacral row8 sec3.1 DAPI Fbn2 488 Chat 594 Sema5a 647	Sema5a	sacral	7	1	0
A3816 sacral row8 sec3.1 DAPI Fbn2 488 Chat 594 Sema5a 647	Sema5a	sacral	8	1	0
A3816 sacral row8 sec3.1 DAPI Fbn2 488 Chat 594 Sema5a 647	Sema5a	sacral	9	1	0
A3816 sacral row8 sec3.1 DAPI Fbn2 488 Chat 594 Sema5a 647	Sema5a	sacral	10	1	0
A3816 sacral row8 sec3.1 DAPI Fbn2 488 Chat 594 Sema5a 647	Sema5a	sacral	11	1	0
A3816 sacral row8 sec3.1 DAPI Fbn2 488 Chat 594 Sema5a 647	Sema5a	sacral	12	1	0
A3816 sacral row8 sec3.1 DAPI Fbn2 488 Chat 594 Sema5a 647	Sema5a	sacral	13	1	0
A3816 sacral row8 sec3.1 DAPI Fbn2 488 Chat 594 Sema5a 647	Sema5a	sacral	14	1	0
A3816 sacral row8 sec2.1 DAPI Fbn2 488 Chat 594 Sema5a 647	Sema5a	sacral	1	1	0
A3816 sacral row8 sec2.1 DAPI Fbn2 488 Chat 594 Sema5a 647	Sema5a	sacral	2	1	0
A3816 sacral row8 sec2.1 DAPI Fbn2 488 Chat 594 Sema5a 647	Sema5a	sacral	3	1	0
A3816 sacral row8 sec2.1 DAPI Fbn2 488 Chat 594 Sema5a 647	Sema5a	sacral	4	1	0
A3816 sacral row8 sec2.1 DAPI Fbn2 488 Chat 594 Sema5a 647	Sema5a	sacral	5	1	0
A3816 sacral row8 sec2.1 DAPI Fbn2 488 Chat 594 Sema5a 647	Sema5a	sacral	6	1	0
A3816 sacral row8 sec2.1 DAPI Fbn2 488 Chat 594 Sema5a 647	Sema5a	sacral	7	1	0
A3816 sacral row8 sec2.1 DAPI Fbn2 488 Chat 594 Sema5a 647	Sema5a	sacral	8	1	0
A3816 thoracic row4 sec3.1 DAPI Fbn2 488 Chat 594 Sema5a 647	Sema5a	thoracic	1	1	1
A3816 cervical row3 sec4.1 DAPI Fbn2 488 Chat 594 Sema5a 647	Sema5a	cervical	1	1	0
A3816 sacral row7 sec4.1 DAPI Fbn2 488 Chat 594 Sema5a 647	Sema5a	sacral	2	1	0
A3816 sacral row7 sec4.1 DAPI Fbn2 488 Chat 594 Sema5a 647	Sema5a	sacral	3	1	0
A3816 sacral row7 sec4.1 DAPI Fbn2 488 Chat 594 Sema5a 647	Sema5a	sacral	4	1	0
A3816 sacral row7 sec4.1 DAPI Fbn2 488 Chat 594 Sema5a 647	Sema5a	sacral	5	1	0
A3816 sacral row7 sec4.1 DAPI Fbn2 488 Chat 594 Sema5a 647	Sema5a	sacral	6	1	0
A3816 sacral row8 sec3.2 DAPI Fbn2 488 Chat 594 Sema5a 647	Sema5a	sacral	1	1	1
A3816 sacral row8 sec3.2 DAPI Fbn2 488 Chat 594 Sema5a 647	Sema5a	sacral	2	1	0
A3816 sacral row8 sec3.2 DAPI Fbn2 488 Chat 594 Sema5a 647	Sema5a	sacral	3	1	0
A3816 sacral row8 sec3.2 DAPI Fbn2 488 Chat 594 Sema5a 647	Sema5a	sacral	4	1	0
A3816 sacral row8 sec3.2 DAPI Fbn2 488 Chat 594 Sema5a 647	Sema5a	sacral	5	1	0
A3816 sacral row8 sec3.2 DAPI Fbn2 488 Chat 594 Sema5a 647	Sema5a	sacral	6	1	0
A3816 sacral row8 sec3.2 DAPI Fbn2 488 Chat 594 Sema5a 647	Sema5a	sacral	7	1	0
A3816 sacral row8 sec3.2 DAPI Fbn2 488 Chat 594 Sema5a 647	Sema5a	sacral	8	1	0
A3816 sacral row8 sec3.2 DAPI Fbn2 488 Chat 594 Sema5a 647	Sema5a	sacral	9	1	0
A3816 sacral row8 sec3.2 DAPI Fbn2 488 Chat 594 Sema5a 647	Sema5a	sacral	10	1	0
A3816 thoracic row4 sec2.1 DAPI Fbn2 488 Chat 594 Sema5a 647	Sema5a	thoracic	2	1	0
A3816 thoracic row4 sec2.1 DAPI Fbn2 488 Chat 594 Sema5a 647	Sema5a	thoracic	4	1	0
A3816 thoracic row4 sec2.1 DAPI Fbn2 488 Chat 594 Sema5a 647	Sema5a	thoracic	5	1	1
A3816 thoracic row4 sec2.2 DAPI Fbn2 488 Chat 594 Sema5a 647	Sema5a	thoracic	1	1	0
A3816 thoracic row4 sec2.2 DAPI Fbn2 488 Chat 594 Sema5a 647	Sema5a	thoracic	2	1	1
A3816 thoracic row4 sec2.2 DAPI Fbn2 488 Chat 594 Sema5a 647	Sema5a	thoracic	3	1	1
A3816 thoracic row4 sec2.2 DAPI Fbn2 488 Chat 594 Sema5a 647	Sema5a	thoracic	5	1	1
A3816 thoracic row4 sec1.1 DAPI Fbn2 488 Chat 594 Sema5a 647	Sema5a	thoracic	3	1	1
A3816 thoracic row4 sec1.1 DAPI Fbn2 488 Chat 594 Sema5a 647	Sema5a	thoracic	7	1	0
A3816 thoracic row4 sec1.2 DAPI Fbn2 488 Chat 594 Sema5a 647	Sema5a	thoracic	1	1	1
A3816 thoracic row4 sec1.2 DAPI Fbn2 488 Chat 594 Sema5a 647	Sema5a	thoracic	2	1	1
A3816 thoracic row4 sec1.2 DAPI Fbn2 488 Chat 594 Sema5a 647	Sema5a	thoracic	3	1	0
A3816 thoracic row4 sec1.2 DAPI Fbn2 488 Chat 594 Sema5a 647	Sema5a	thoracic	4	1	0
A3816 thoracic row4 sec1.2 DAPI Fbn2 488 Chat 594 Sema5a 647	Sema5a	thoracic	5	1	0
A3816 lumbar row5 sec1.1 DAPI Fbn2 488 Chat 594 Sema5a 647	Sema5a	lumbar	3	1	1
A3816 sacral row7 sec4.2 DAPI Fbn2 488 Chat 594 Sema5a 647	Sema5a	sacral	1	1	0
A3816 sacral row7 sec4.2 DAPI Fbn2 488 Chat 594 Sema5a 647	Sema5a	sacral	2	1	0
A3816 sacral row7 sec4.2 DAPI Fbn2 488 Chat 594 Sema5a 647	Sema5a	sacral	3	1	1
A3816 sacral row7 sec4.2 DAPI Fbn2 488 Chat 594 Sema5a 647	Sema5a	sacral	4	1	1
A3816 sacral row7 sec4.2 DAPI Fbn2 488 Chat 594 Sema5a 647	Sema5a	sacral	5	1	0
A3816 sacral row7 sec4.2 DAPI Fbn2 488 Chat 594 Sema5a 647	Sema5a	sacral	6	1	0
A3816 sacral row8 sec1.1 DAPI Fbn2 488 Chat 594 Sema5a 647	Sema5a	sacral	1	1	0
A3816 sacral row8 sec1.1 DAPI Fbn2 488 Chat 594 Sema5a 647	Sema5a	sacral	2	1	1
A3816 sacral row8 sec1.1 DAPI Fbn2 488 Chat 594 Sema5a 647	Sema5a	sacral	3	1	0
A3816 sacral row8 sec1.1 DAPI Fbn2 488 Chat 594 Sema5a 647	Sema5a	sacral	4	1	0
A3816 sacral row8 sec1.1 DAPI Fbn2 488 Chat 594 Sema5a 647	Sema5a	sacral	5	1	0
A3816 sacral row8 sec1.2 DAPI Fbn2 488 Chat 594 Sema5a 647	Sema5a	sacral	1	1	0
A3816 sacral row8 sec1.2 DAPI Fbn2 488 Chat 594 Sema5a 647	Sema5a	sacral	2	1	0
A3816 sacral row8 sec1.2 DAPI Fbn2 488 Chat 594 Sema5a 647	Sema5a	sacral	3	1	0
A3816 sacral row8 sec1.2 DAPI Fbn2 488 Chat 594 Sema5a 647	Sema5a	sacral	4	1	0
A3816 sacral row8 sec1.2 DAPI Fbn2 488 Chat 594 Sema5a 647	Sema5a	sacral	5	1	0
A3816 sacral row8 sec1.2 DAPI Fbn2 488 Chat 594 Sema5a 647	Sema5a	sacral	6	1	1
A3816 sacral row7 sec3.1 DAPI Fbn2 488 Chat 594 Sema5a 647	Sema5a	sacral	1	1	0
A3816 sacral row7 sec3.1 DAPI Fbn2 488 Chat 594 Sema5a 647	Sema5a	sacral	3	1	0
A3816 sacral row7 sec3.1 DAPI Fbn2 488 Chat 594 Sema5a 647	Sema5a	sacral	4	1	0
A3816 sacral row7 sec3.1 DAPI Fbn2 488 Chat 594 Sema5a 647	Sema5a	sacral	5	1	0
A3816 sacral row7 sec3.2 DAPI Fbn2 488 Chat 594 Sema5a 647	Sema5a	sacral	1	1	1
A3816 sacral row7 sec3.2 DAPI Fbn2 488 Chat 594 Sema5a 647	Sema5a	sacral	2	1	0
A3816 sacral row7 sec3.2 DAPI Fbn2 488 Chat 594 Sema5a 647	Sema5a	sacral	3	1	0
A3816 sacral row7 sec3.2 DAPI Fbn2 488 Chat 594 Sema5a 647	Sema5a	sacral	4	1	0
A3816 sacral row7 sec3.2 DAPI Fbn2 488 Chat 594 Sema5a 647	Sema5a	sacral	6	1	0
A3816 sacral row7 sec3.2 DAPI Fbn2 488 Chat 594 Sema5a 647	Sema5a	sacral	7	1	0
A3816 sacral row7 sec3.2 DAPI Fbn2 488 Chat 594 Sema5a 647	Sema5a	sacral	8	1	0
A3816 thoracic row4 sec4.1 DAPI Fbn2 488 Chat 594 Sema5a 647	Sema5a	thoracic	1	1	0
A3816 thoracic row4 sec4.1 DAPI Fbn2 488 Chat 594 Sema5a 647	Sema5a	thoracic	2	1	1
A3816 thoracic row4 sec4.1 DAPI Fbn2 488 Chat 594 Sema5a 647	Sema5a	thoracic	3	1	1
A3816 thoracic row4 sec4.1 DAPI Fbn2 488 Chat 594 Sema5a 647	Sema5a	thoracic	5	1	0
A3816 thoracic row4 sec5.2 DAPI Fbn2 488 Chat 594 Sema5a 647	Sema5a	thoracic	1	1	0
A3816 thoracic row4 sec5.2 DAPI Fbn2 488 Chat 594 Sema5a 647	Sema5a	thoracic	4	1	0
A3816 sacral row8 sec4.1 DAPI Fbn2 488 Chat 594 Sema5a 647	Sema5a	sacral	1	1	0
A3816 sacral row8 sec4.1 DAPI Fbn2 488 Chat 594 Sema5a 647	Sema5a	sacral	3	1	0
A3816 sacral row8 sec4.1 DAPI Fbn2 488 Chat 594 Sema5a 647	Sema5a	sacral	4	1	0
A3816 sacral row8 sec4.1 DAPI Fbn2 488 Chat 594 Sema5a 647	Sema5a	sacral	5	1	0
A3816 sacral row8 sec4.1 DAPI Fbn2 488 Chat 594 Sema5a 647	Sema5a	sacral	6	1	0
A3816 sacral row8 sec4.1 DAPI Fbn2 488 Chat 594 Sema5a 647	Sema5a	sacral	7	1	1
A3816 sacral row8 sec4.1 DAPI Fbn2 488 Chat 594 Sema5a 647	Sema5a	sacral	8	1	0
A3816 sacral row8 sec4.1 DAPI Fbn2 488 Chat 594 Sema5a 647	Sema5a	sacral	9	1	0
A3816 sacral row8 sec4.2 DAPI Fbn2 488 Chat 594 Sema5a 647	Sema5a	sacral	1	1	0
A3816 sacral row8 sec4.2 DAPI Fbn2 488 Chat 594 Sema5a 647	Sema5a	sacral	2	1	0
A3816 sacral row8 sec4.2 DAPI Fbn2 488 Chat 594 Sema5a 647	Sema5a	sacral	4	1	0
A3816 sacral row8 sec4.2 DAPI Fbn2 488 Chat 594 Sema5a 647	Sema5a	sacral	5	1	0
A3816 sacral row8 sec4.2 DAPI Fbn2 488 Chat 594 Sema5a 647	Sema5a	sacral	6	1	0
A3816 sacral row8 sec4.2 DAPI Fbn2 488 Chat 594 Sema5a 647	Sema5a	sacral	7	1	0
A3816 sacral row8 sec4.2 DAPI Fbn2 488 Chat 594 Sema5a 647	Sema5a	sacral	8	1	0
A3816 sacral row8 sec4.2 DAPI Fbn2 488 Chat 594 Sema5a 647	Sema5a	sacral	9	1	0
A3816 sacral row8 sec4.2 DAPI Fbn2 488 Chat 594 Sema5a 647	Sema5a	sacral	10	1	0
A3816 sacral row8 sec4.2 DAPI Fbn2 488 Chat 594 Sema5a 647	Sema5a	sacral	11	1	0
A3816 thoracic row4 sec5.1 DAPI Fbn2 488 Chat 594 Sema5a 647	Sema5a	thoracic	3	1	0
A3816 thoracic row4 sec5.1 DAPI Fbn2 488 Chat 594 Sema5a 647	Sema5a	thoracic	8	1	0
A3816 FF slide 2_thoracic 1.1_DAPI_Fbn2 488_Dach2 550_Chat 647	Dach2	thoracic	1	1	1
A3816 FF slide 2_thoracic 1.1_DAPI_Fbn2 488_Dach2 550_Chat 647	Dach2	thoracic	2	1	1
A3816 FF slide 2_thoracic 1.1_DAPI_Fbn2 488_Dach2 550_Chat 647	Dach2	thoracic	5	1	1
A3816 FF slide 2_thoracic 1.2_DAPI_Fbn2 488_Dach2 550_Chat 647	Dach2	thoracic	1	1	1
A3816 FF slide 2_thoracic 1.2_DAPI_Fbn2 488_Dach2 550_Chat 649	Dach2	thoracic	3	1	0
A3816 FF slide 2_thoracic 1.2_DAPI_Fbn2 488_Dach2 550_Chat 650	Dach2	thoracic	4	1	1
A3816 FF slide 2_thoracic 2.1_DAPI_Fbn2 488_Dach2 550_Chat 649	Dach2	thoracic	3	1	1
A3816 FF slide 2_thoracic 2.1_DAPI_Fbn2 488_Dach2 550_Chat 651	Dach2	thoracic	5	1	0
A3816 FF slide 2_thoracic 2.1_DAPI_Fbn2 488_Dach2 550_Chat 652	Dach2	thoracic	6	1	1
A3816 FF slide 2_thoracic 2.1_DAPI_Fbn2 488_Dach2 550_Chat 653	Dach2	thoracic	7	1	0
A3816 FF slide 2_thoracic 2.1_DAPI_Fbn2 488_Dach2 550_Chat 654	Dach2	thoracic	8	1	0
A3816 FF slide 2_thoracic 2.1_DAPI_Fbn2 488_Dach2 550_Chat 655	Dach2	thoracic	9	1	0
A3816 FF slide 2_thoracic 2.1_DAPI_Fbn2 488_Dach2 550_Chat 657	Dach2	thoracic	11	1	1
A3816 FF slide 2_thoracic 2.1_DAPI_Fbn2 488_Dach2 550_Chat 658	Dach2	thoracic	12	1	0
A3816 FF slide 2_thoracic 2.1_DAPI_Fbn2 488_Dach2 550_Chat 660	Dach2	thoracic	14	1	0
A3816 FF slide 2_thoracic 2.2_DAPI_Fbn2 488_Dach2 550_Chat 647	Dach2	thoracic	1	1	1
A3816 FF slide 2_thoracic 3.1_DAPI_Fbn2 488_Dach2 550_Chat 647	Dach2	thoracic	1	1	1
A3816 FF slide 2_thoracic 3.1_DAPI_Fbn2 488_Dach2 550_Chat 648	Dach2	thoracic	2	1	0
A3816 FF slide 2_thoracic 3.1_DAPI_Fbn2 488_Dach2 550_Chat 649	Dach2	thoracic	3	1	0
A3816 FF slide 2_thoracic 3.2_DAPI_Fbn2 488_Dach2 550_Chat 647	Dach2	thoracic	1	1	0
A3816 FF slide 2_thoracic 4.1_DAPI_Fbn2 488_Dach2 550_Chat 647	Dach2	thoracic	1	1	0
A3816 FF slide 2_thoracic 4.1_DAPI_Fbn2 488_Dach2 550_Chat 648	Dach2	thoracic	2	1	0
A3816 FF slide 2_thoracic 4.1_DAPI_Fbn2 488_Dach2 550_Chat 649	Dach2	thoracic	3	1	0
A3816 FF slide 2_thoracic 4.1_DAPI_Fbn2 488_Dach2 550_Chat 650	Dach2	thoracic	4	1	0
A3816 FF slide 2_thoracic 4.1_DAPI_Fbn2 488_Dach2 550_Chat 651	Dach2	thoracic	5	1	1
A3816 FF slide 2_thoracic 4.1_DAPI_Fbn2 488_Dach2 550_Chat 653	Dach2	thoracic	7	1	1
A3816 FF slide 2_thoracic 4.1_DAPI_Fbn2 488_Dach2 550_Chat 654	Dach2	thoracic	8	1	1
A3816 FF slide 2_thoracic 4.1_DAPI_Fbn2 488_Dach2 550_Chat 655	Dach2	thoracic	9	1	0
A3816 FF slide 2_thoracic 4.1_DAPI_Fbn2 488_Dach2 550_Chat 656	Dach2	thoracic	10	1	1
A3816 FF slide 2_thoracic 4.2_DAPI_Fbn2 488_Dach2 550_Chat 648	Dach2	thoracic	2	1	0
A3816 FF slide 2_thoracic 4.2_DAPI_Fbn2 488_Dach2 550_Chat 651	Dach2	thoracic	5	1	0
A3816 FF slide 2_thoracic 5.1_DAPI_Fbn2 488_Dach2 550_Chat 647	Dach2	thoracic	1	1	0
A3816 FF slide 2_thoracic 5.1_DAPI_Fbn2 488_Dach2 550_Chat 648	Dach2	thoracic	2	1	0
A3816 FF slide 2_thoracic 5.1_DAPI_Fbn2 488_Dach2 550_Chat 649	Dach2	thoracic	3	1	0
A3816 FF slide 2_thoracic 5.1_DAPI_Fbn2 488_Dach2 550_Chat 652	Dach2	thoracic	6	1	0
A3816 FF slide 2_thoracic 5.1_DAPI_Fbn2 488_Dach2 550_Chat 654	Dach2	thoracic	8	1	1
A3816 FF slide 2_thoracic 5.1_DAPI_Fbn2 488_Dach2 550_Chat 655	Dach2	thoracic	9	1	1
A3816 FF slide 2_thoracic 5.1_DAPI_Fbn2 488_Dach2 550_Chat 656	Dach2	thoracic	10	1	0
A3816 FF slide 2_thoracic 5.1_DAPI_Fbn2 488_Dach2 550_Chat 657	Dach2	thoracic	11	1	1
A3816 FF slide 2_thoracic 5.1_DAPI_Fbn2 488_Dach2 550_Chat 658	Dach2	thoracic	12	1	1
A3816 FF slide 2_thoracic 5.1_DAPI_Fbn2 488_Dach2 550_Chat 659	Dach2	thoracic	13	1	0
A3816 FF slide 2_thoracic 5.1_DAPI_Fbn2 488_Dach2 550_Chat 660	Dach2	thoracic	14	1	1
A3816 FF slide 2_thoracic 5.1_DAPI_Fbn2 488_Dach2 550_Chat 661	Dach2	thoracic	15	1	1
A3816 FF slide 2_thoracic 5.2_DAPI_Fbn2 488_Dach2 550_Chat 648	Dach2	thoracic	2	1	0
A3816 FF slide 2_thoracic 5.2_DAPI_Fbn2 488_Dach2 550_Chat 649	Dach2	thoracic	3	1	0
A3816 FF slide 2_thoracic 5.2_DAPI_Fbn2 488_Dach2 550_Chat 650	Dach2	thoracic	4	1	1
A3816 FF slide 2_thoracic 5.2_DAPI_Fbn2 488_Dach2 550_Chat 653	Dach2	thoracic	7	1	0
A3816 FF slide 2_lumbar 4.2_DAPI_Fbn2 488_Dach2 550_Chat 649	Dach2	lumbar	3	1	0
A3816 FF slide 2_lumbar 8.1_DAPI_Fbn2 488_Dach2 550_Chat 647	Dach2	lumbar	1	1	0
A3816 FF slide 2_lumbar 8.1_DAPI_Fbn2 488_Dach2 550_Chat 647	Dach2	lumbar	2	1	0
A3816 FF slide 2_lumbar 8.2_DAPI_Fbn2 488_Dach2 550_Chat 647	Dach2	lumbar	1	1	0
A3816 FF slide 2_lumbar 6.1_DAPI_Fbn2 488_Dach2 550_Chat 647	Dach2	lumbar	1	1	0
A3816 FF slide 2_lumbar 6.1_DAPI_Fbn2 488_Dach2 550_Chat 648	Dach2	lumbar	2	1	0
A3816 FF slide 2_lumbar 5.1_DAPI_Fbn2 488_Dach2 550_Chat 648	Dach2	lumbar	2	1	0
A3816 FF slide 2_lumbar 5.1_DAPI_Fbn2 488_Dach2 550_Chat 651	Dach2	lumbar	5	1	0
A3816 FF slide 2_sacral 2.1_DAPI_Fbn2 488_Dach2 550_Chat 647	Dach2	sacral	1	1	0
A3816 FF slide 2_sacral 2.1_DAPI_Fbn2 488_Dach2 550_Chat 648	Dach2	sacral	2	1	0
A3816 FF slide 2_sacral 2.1_DAPI_Fbn2 488_Dach2 550_Chat 649	Dach2	sacral	3	1	0
A3816 FF slide 2_sacral 2.2_DAPI_Fbn2 488_Dach2 550_Chat 647	Dach2	sacral	1	1	0
A3816 FF slide 2_sacral 2.2_DAPI_Fbn2 488_Dach2 550_Chat 647	Dach2	sacral	2	1	0
A3816 FF slide 2_sacral 2.2_DAPI_Fbn2 488_Dach2 550_Chat 647	Dach2	sacral	4	1	0
A3816 FF slide 2_sacral 2.2_DAPI_Fbn2 488_Dach2 550_Chat 647	Dach2	sacral	5	1	0
A3816 FF slide 2_sacral 3.1_DAPI_Fbn2 488_Dach2 550_Chat 647	Dach2	sacral	1	1	1
A3816 FF slide 2_sacral 3.1_DAPI_Fbn2 488_Dach2 550_Chat 648	Dach2	sacral	2	1	0
A3816 FF slide 2_sacral 3.1_DAPI_Fbn2 488_Dach2 550_Chat 652	Dach2	sacral	6	1	0
A3816 FF slide 2_sacral 3.1_DAPI_Fbn2 488_Dach2 550_Chat 653	Dach2	sacral	7	1	0
A3816 FF slide 2_sacral 3.2_DAPI_Fbn2 488_Dach2 550_Chat 647	Dach2	sacral	1	1	0
A3816 FF slide 2_sacral 3.3_DAPI_Fbn2 488_Dach2 550_Chat 647	Dach2	sacral	1	1	0
A3816 FF slide 2_sacral 3.3_DAPI_Fbn2 488_Dach2 550_Chat 648	Dach2	sacral	2	1	0
A3816 FF slide 2_sacral 3.3_DAPI_Fbn2 488_Dach2 550_Chat 649	Dach2	sacral	3	1	0
A3816 FF slide 2_sacral 3.3_DAPI_Fbn2 488_Dach2 550_Chat 650	Dach2	sacral	4	1	0
A3816 FF slide 2_sacral 3.3_DAPI_Fbn2 488_Dach2 550_Chat 651	Dach2	sacral	5	1	0
A3816 FF slide 2_sacral 3.3_DAPI_Fbn2 488_Dach2 550_Chat 652	Dach2	sacral	6	1	1
A3816 FF slide 2_sacral 3.3_DAPI_Fbn2 488_Dach2 550_Chat 653	Dach2	sacral	7	1	0
A3816 FF slide 2_sacral 4.1_DAPI_Fbn2 488_Dach2 550_Chat 647	Dach2	sacral	1	1	0
A3816 FF slide 2_sacral 4.1_DAPI_Fbn2 488_Dach2 550_Chat 647	Dach2	sacral	2	1	0
A3816 FF slide 2_sacral 4.1_DAPI_Fbn2 488_Dach2 550_Chat 647	Dach2	sacral	3	1	0
A3816 FF slide 2_sacral 4.1_DAPI_Fbn2 488_Dach2 550_Chat 647	Dach2	sacral	4	1	0
A3816 FF slide 2_sacral 4.1_DAPI_Fbn2 488_Dach2 550_Chat 647	Dach2	sacral	5	1	0
A3816 FF slide 2_sacral 4.1_DAPI_Fbn2 488_Dach2 550_Chat 647	Dach2	sacral	6	1	0
A3816 FF slide 2_sacral 4.1_DAPI_Fbn2 488_Dach2 550_Chat 647	Dach2	sacral	7	1	0
A3816 FF slide 2_sacral 4.1_DAPI_Fbn2 488_Dach2 550_Chat 647	Dach2	sacral	8	1	0
A3816 FF slide 2_sacral 4.1_DAPI_Fbn2 488_Dach2 550_Chat 647	Dach2	sacral	10	1	0
A3816 FF slide 2_sacral 4.1_DAPI_Fbn2 488_Dach2 550_Chat 647	Dach2	sacral	11	1	0
A3816 FF slide 2_sacral 4.1_DAPI_Fbn2 488_Dach2 550_Chat 647	Dach2	sacral	12	1	0
A3816 FF slide 2_sacral 4.1_DAPI_Fbn2 488_Dach2 550_Chat 647	Dach2	sacral	13	1	0
A3816 FF slide 2_sacral 4.1_DAPI_Fbn2 488_Dach2 550_Chat 647	Dach2	sacral	14	1	0
A3816 FF slide 2_sacral 4.1_DAPI_Fbn2 488_Dach2 550_Chat 647	Dach2	sacral	15	1	0
A3816 FF slide 2_sacral 4.1_DAPI_Fbn2 488_Dach2 550_Chat 647	Dach2	sacral	17	1	0
A3816 FF slide 2_sacral 4.3_DAPI_Fbn2 488_Dach2 550_Chat 647	Dach2	sacral	2	1	0
A3816 FF slide 2_sacral 5.1_DAPI_Fbn2 488_Dach2 550_Chat 647	Dach2	sacral	1	1	1
A3816 FF slide 2_sacral 5.1_DAPI_Fbn2 488_Dach2 550_Chat 647	Dach2	sacral	3	1	0
A3816 FF slide 2_sacral 5.1_DAPI_Fbn2 488_Dach2 550_Chat 647	Dach2	sacral	4	1	0
A3816 FF slide 2_sacral 5.2_DAPI_Fbn2 488_Dach2 550_Chat 647	Dach2	sacral	1	1	0
A3816 FF slide 2_sacral 5.2_DAPI_Fbn2 488_Dach2 550_Chat 647	Dach2	sacral	2	1	0
A3816 FF slide 2_sacral 5.2_DAPI_Fbn2 488_Dach2 550_Chat 647	Dach2	sacral	3	1	0
A3816 FF slide 2_sacral 5.2_DAPI_Fbn2 488_Dach2 550_Chat 647	Dach2	sacral	4	1	0
A3816 FF slide 2_sacral 5.2_DAPI_Fbn2 488_Dach2 550_Chat 647	Dach2	sacral	5	1	0
A3816 FF slide 2_sacral 6.1_DAPI_Fbn2 488_Dach2 550_Chat 647	Dach2	sacral	1	1	1
A3816 FF slide 2_sacral 6.1_DAPI_Fbn2 488_Dach2 550_Chat 647	Dach2	sacral	2	1	0
A3816 FF slide 2_sacral 6.1_DAPI_Fbn2 488_Dach2 550_Chat 647	Dach2	sacral	3	1	0
A3816 FF slide 2_sacral 6.1_DAPI_Fbn2 488_Dach2 550_Chat 647	Dach2	sacral	4	1	0
A3816 FF slide 2_sacral 6.2_DAPI_Fbn2 488_Dach2 550_Chat 647	Dach2	sacral	1	1	0
A3816 FF slide 2_sacral 6.2_DAPI_Fbn2 488_Dach2 550_Chat 647	Dach2	sacral	2	1	0
A3816 FF slide 2_sacral 6.2_DAPI_Fbn2 488_Dach2 550_Chat 647	Dach2	sacral	3	1	0
A3816 FF slide 2_sacral 6.2_DAPI_Fbn2 488_Dach2 550_Chat 647	Dach2	sacral	4	1	1
A3816 FF slide 2_sacral 6.2_DAPI_Fbn2 488_Dach2 550_Chat 647	Dach2	sacral	5	1	0
A3816 FF slide 2_sacral 6.2_DAPI_Fbn2 488_Dach2 550_Chat 647	Dach2	sacral	6	1	0
A3816 FF slide 2_sacral 6.2_DAPI_Fbn2 488_Dach2 550_Chat 647	Dach2	sacral	7	1	0
A3816 FF slide 2_sacral 6.2_DAPI_Fbn2 488_Dach2 550_Chat 647	Dach2	sacral	8	1	0
A3816 FF slide 2_sacral 7.1_DAPI_Fbn2 488_Dach2 550_Chat 647	Dach2	sacral	1	1	0
A3816 FF slide 2_sacral 7.1_DAPI_Fbn2 488_Dach2 550_Chat 647	Dach2	sacral	2	1	0
A3816 FF slide 2_sacral 7.1_DAPI_Fbn2 488_Dach2 550_Chat 647	Dach2	sacral	3	1	0
A3816 FF slide 2_sacral 7.1_DAPI_Fbn2 488_Dach2 550_Chat 647	Dach2	sacral	4	1	0
A3816 FF slide 2_sacral 7.1_DAPI_Fbn2 488_Dach2 550_Chat 647	Dach2	sacral	5	1	1
A3816 FF slide 2_sacral 7.1_DAPI_Fbn2 488_Dach2 550_Chat 647	Dach2	sacral	6	1	0
A3816 FF slide 2_sacral 7.1_DAPI_Fbn2 488_Dach2 550_Chat 647	Dach2	sacral	7	1	0
A3816 FF slide 2_sacral 7.1_DAPI_Fbn2 488_Dach2 550_Chat 647	Dach2	sacral	8	1	0
A3816 FF slide 2_sacral 7.1_DAPI_Fbn2 488_Dach2 550_Chat 647	Dach2	sacral	9	1	0
A3816 FF slide 2_sacral 7.1_DAPI_Fbn2 488_Dach2 550_Chat 647	Dach2	sacral	10	1	0
A3816 FF slide 2_sacral 7.1_DAPI_Fbn2 488_Dach2 550_Chat 647	Dach2	sacral	12	1	0
A3816 FF slide 2_sacral 7.2_DAPI_Fbn2 488_Dach2 550_Chat 647	Dach2	sacral	1	1	0
A3816 FF slide 2_sacral 7.2_DAPI_Fbn2 488_Dach2 550_Chat 647	Dach2	sacral	3	1	0
A3816 FF slide 2_sacral 7.2_DAPI_Fbn2 488_Dach2 550_Chat 647	Dach2	sacral	4	1	0
A3816 FF slide 2_sacral 7.2_DAPI_Fbn2 488_Dach2 550_Chat 647	Dach2	sacral	5	1	0
A3816 FF slide 2_sacral 7.2_DAPI_Fbn2 488_Dach2 550_Chat 647	Dach2	sacral	6	1	0
A3816 FF slide 2_sacral 7.2_DAPI_Fbn2 488_Dach2 550_Chat 647	Dach2	sacral	8	1	0
A3816 FF slide 2_sacral 7.2_DAPI_Fbn2 488_Dach2 550_Chat 647	Dach2	sacral	9	1	0
A3816 FF slide 2_sacral 7.2_DAPI_Fbn2 488_Dach2 550_Chat 647	Dach2	sacral	10	1	0
A3816 FF slide 2_sacral 7.2_DAPI_Fbn2 488_Dach2 550_Chat 647	Dach2	sacral	11	1	0
A3816 FF slide 2_sacral 7.2_DAPI_Fbn2 488_Dach2 550_Chat 647	Dach2	sacral	13	1	0
A3816 FF slide 2_sacral 7.3_DAPI_Fbn2 488_Dach2 550_Chat 647	Dach2	sacral	2	1	0
A3816 FF slide 2_sacral 7.3_DAPI_Fbn2 488_Dach2 550_Chat 647	Dach2	sacral	4	1	0
A3816 FF slide 2_sacral 8.1_DAPI_Fbn2 488_Dach2 550_Chat 647	Dach2	sacral	1	1	0
A3816 FF slide 2_sacral 8.1_DAPI_Fbn2 488_Dach2 550_Chat 647	Dach2	sacral	2	1	0
A3816 FF slide 2_sacral 8.1_DAPI_Fbn2 488_Dach2 550_Chat 647	Dach2	sacral	3	1	0
visceral FF combo slide 1_cervical 28.1_DAPI_Fbn2 488_Dach2 550_Chat 647	Dach2	cervical	1	1	1
visceral FF combo slide 1_cervical 28.1_DAPI_Fbn2 488_Dach2 550_Chat 647	Dach2	cervical	3	1	1
visceral FF combo slide 1_cervical 1.1_DAPI_Fbn2 488_Dach2 550_Chat 647	Dach2	cervical	1	1	1
visceral FF combo slide 1_cervical 1.1_DAPI_Fbn2 488_Dach2 550_Chat 647	Dach2	cervical	2	1	1
visceral FF combo slide 1_cervical 1.1_DAPI_Fbn2 488_Dach2 550_Chat 647	Dach2	cervical	3	1	1
visceral FF combo slide 1_cervical 1.1_DAPI_Fbn2 488_Dach2 550_Chat 647	Dach2	cervical	4	1	1
visceral FF combo slide 1_cervical 2.1_DAPI_Fbn2 488_Dach2 550_Chat 647	Dach2	cervical	1	1	1
visceral FF combo slide 1_cervical 2.1_DAPI_Fbn2 488_Dach2 550_Chat 647	Dach2	cervical	3	1	0
visceral FF combo slide 1_cervical 2.1_DAPI_Fbn2 488_Dach2 550_Chat 647	Dach2	cervical	4	1	0
visceral FF combo slide 1_cervical 2.1_DAPI_Fbn2 488_Dach2 550_Chat 647	Dach2	cervical	5	1	1
visceral FF combo slide 1_cervical 2.1_DAPI_Fbn2 488_Dach2 550_Chat 647	Dach2	cervical	6	1	0
visceral FF combo slide 1_cervical 2.1_DAPI_Fbn2 488_Dach2 550_Chat 647	Dach2	cervical	7	1	0
visceral FF combo slide 1_cervical 2.1_DAPI_Fbn2 488_Dach2 550_Chat 647	Dach2	cervical	8	1	0
visceral FF combo slide 1_cervical 2.2_DAPI_Fbn2 488_Dach2 550_Chat 647	Dach2	cervical	1	1	0
visceral FF combo slide 1_cervical 2.2_DAPI_Fbn2 488_Dach2 550_Chat 647	Dach2	cervical	2	1	1
visceral FF combo slide 1_cervical 2.2_DAPI_Fbn2 488_Dach2 550_Chat 647	Dach2	cervical	3	1	1
visceral FF combo slide 1_cervical 2.2_DAPI_Fbn2 488_Dach2 550_Chat 647	Dach2	cervical	4	1	0
visceral FF combo slide 1_cervical 2.2_DAPI_Fbn2 488_Dach2 550_Chat 647	Dach2	cervical	5	1	1
visceral FF combo slide 1_cervical 2.2_DAPI_Fbn2 488_Dach2 550_Chat 647	Dach2	cervical	6	1	1
visceral FF combo slide 1_cervical 2.2_DAPI_Fbn2 488_Dach2 550_Chat 647	Dach2	cervical	7	1	1
visceral FF combo slide 1_cervical 2.2_DAPI_Fbn2 488_Dach2 550_Chat 647	Dach2	cervical	8	1	1
visceral FF combo slide 1_cervical 2.2_DAPI_Fbn2 488_Dach2 550_Chat 647	Dach2	cervical	9	1	0
visceral FF combo slide 1_cervical 3.1_DAPI_Fbn2 488_Dach2 550_Chat 647	Dach2	cervical	1	1	1
visceral FF combo slide 1_cervical 3.1_DAPI_Fbn2 488_Dach2 550_Chat 647	Dach2	cervical	2	1	1
visceral FF combo slide 1_cervical 3.1_DAPI_Fbn2 488_Dach2 550_Chat 647	Dach2	cervical	3	1	1
visceral FF combo slide 1_cervical 3.1_DAPI_Fbn2 488_Dach2 550_Chat 647	Dach2	cervical	4	1	1
visceral FF combo slide 1_cervical 3.1_DAPI_Fbn2 488_Dach2 550_Chat 647	Dach2	cervical	6	1	1
visceral FF combo slide 1_cervical 3.1_DAPI_Fbn2 488_Dach2 550_Chat 647	Dach2	cervical	7	1	0
visceral FF combo slide 1_cervical 3.1_DAPI_Fbn2 488_Dach2 550_Chat 647	Dach2	cervical	8	1	1
visceral FF combo slide 1_cervical 3.1_DAPI_Fbn2 488_Dach2 550_Chat 647	Dach2	cervical	9	1	0
visceral FF combo slide 1_cervical 3.1_DAPI_Fbn2 488_Dach2 550_Chat 647	Dach2	cervical	10	1	0
visceral FF combo slide 1_cervical 3.1_DAPI_Fbn2 488_Dach2 550_Chat 647	Dach2	cervical	11	1	0
visceral FF combo slide 1_cervical 3.2_DAPI_Fbn2 488_Dach2 550_Chat 647	Dach2	cervical	1	1	1
visceral FF combo slide 1_cervical 3.2_DAPI_Fbn2 488_Dach2 550_Chat 647	Dach2	cervical	2	1	1
visceral FF combo slide 1_cervical 3.2_DAPI_Fbn2 488_Dach2 550_Chat 647	Dach2	cervical	3	1	0
visceral FF combo slide 1_cervical 3.2_DAPI_Fbn2 488_Dach2 550_Chat 647	Dach2	cervical	5	1	1
visceral FF combo slide 1_cervical 3.2_DAPI_Fbn2 488_Dach2 550_Chat 647	Dach2	cervical	7	1	1
visceral FF combo slide 1_cervical 3.2_DAPI_Fbn2 488_Dach2 550_Chat 647	Dach2	cervical	9	1	0
visceral FF combo slide 1_cervical 4.1_DAPI_Fbn2 488_Dach2 550_Chat 647	Dach2	cervical	1	1	1
visceral FF combo slide 1_cervical 4.1_DAPI_Fbn2 488_Dach2 550_Chat 647	Dach2	cervical	6	1	0
visceral FF combo slide 1_cervical 4.1_DAPI_Fbn2 488_Dach2 550_Chat 647	Dach2	cervical	7	1	1
visceral FF combo slide 1_cervical 4.1_DAPI_Fbn2 488_Dach2 550_Chat 647	Dach2	cervical	8	1	1
visceral FF combo slide 1_cervical 4.1_DAPI_Fbn2 488_Dach2 550_Chat 647	Dach2	cervical	9	1	0
visceral FF combo slide 1_cervical 4.1_DAPI_Fbn2 488_Dach2 550_Chat 647	Dach2	cervical	10	1	1
visceral FF combo slide 1_cervical 4.2_DAPI_Fbn2 488_Dach2 550_Chat 647	Dach2	cervical	1	1	1
visceral FF combo slide 1_cervical 4.2_DAPI_Fbn2 488_Dach2 550_Chat 647	Dach2	cervical	2	1	0
visceral FF combo slide 1_cervical 4.2_DAPI_Fbn2 488_Dach2 550_Chat 647	Dach2	cervical	3	1	0
visceral FF combo slide 1_cervical 4.2_DAPI_Fbn2 488_Dach2 550_Chat 647	Dach2	cervical	4	1	1
visceral FF combo slide 1_cervical 4.2_DAPI_Fbn2 488_Dach2 550_Chat 647	Dach2	cervical	5	1	1
visceral FF combo slide 1_cervical 4.2_DAPI_Fbn2 488_Dach2 550_Chat 647	Dach2	cervical	6	1	1
visceral FF combo slide 1_cervical 4.2_DAPI_Fbn2 488_Dach2 550_Chat 647	Dach2	cervical	8	1	0
visceral FF combo slide 1_cervical 4.2_DAPI_Fbn2 488_Dach2 550_Chat 647	Dach2	cervical	9	1	0
visceral FF combo slide 1_cervical 4.2_DAPI_Fbn2 488_Dach2 550_Chat 647	Dach2	cervical	10	1	1
visceral FF combo slide 1_cervical 4.2_DAPI_Fbn2 488_Dach2 550_Chat 647	Dach2	cervical	11	1	1
visceral FF combo slide 1_cervical 4.2_DAPI_Fbn2 488_Dach2 550_Chat 647	Dach2	cervical	12	1	1
visceral FF combo slide 1_cervical 5.1_DAPI_Fbn2 488_Dach2 550_Chat 647	Dach2	cervical	1	1	1
visceral FF combo slide 1_cervical 5.1_DAPI_Fbn2 488_Dach2 550_Chat 647	Dach2	cervical	2	1	1
visceral FF combo slide 1_cervical 5.1_DAPI_Fbn2 488_Dach2 550_Chat 647	Dach2	cervical	3	1	1
visceral FF combo slide 1_cervical 5.1_DAPI_Fbn2 488_Dach2 550_Chat 647	Dach2	cervical	4	1	1
visceral FF combo slide 1_cervical 5.1_DAPI_Fbn2 488_Dach2 550_Chat 647	Dach2	cervical	5	1	1
visceral FF combo slide 1_cervical 5.1_DAPI_Fbn2 488_Dach2 550_Chat 647	Dach2	cervical	6	1	1
visceral FF combo slide 1_cervical 5.2_DAPI_Fbn2 488_Dach2 550_Chat 647	Dach2	cervical	1	1	0
visceral FF combo slide 1_cervical 6.1_DAPI_Fbn2 488_Dach2 550_Chat 647	Dach2	cervical	1	1	1
visceral FF combo slide 1_cervical 6.1_DAPI_Fbn2 488_Dach2 550_Chat 647	Dach2	cervical	2	1	1
visceral FF combo slide 1_cervical 6.1_DAPI_Fbn2 488_Dach2 550_Chat 647	Dach2	cervical	3	1	1
visceral FF combo slide 1_cervical 7.1_DAPI_Fbn2 488_Dach2 550_Chat 647	Dach2	cervical	1	1	0
visceral FF combo slide 1_cervical 7.2_DAPI_Fbn2 488_Dach2 550_Chat 647	Dach2	cervical	1	1	1
visceral FF combo slide 1_cervical 7.2_DAPI_Fbn2 488_Dach2 550_Chat 647	Dach2	cervical	2	1	1
visceral FF combo slide 1_cervical 7.2_DAPI_Fbn2 488_Dach2 550_Chat 647	Dach2	cervical	3	1	0
visceral FF combo slide 1_cervical 7.2_DAPI_Fbn2 488_Dach2 550_Chat 647	Dach2	cervical	4	1	1
visceral FF combo slide 1_cervical 7.2_DAPI_Fbn2 488_Dach2 550_Chat 647	Dach2	cervical	5	1	1
visceral FF combo slide 1_cervical 7.2_DAPI_Fbn2 488_Dach2 550_Chat 647	Dach2	cervical	7	1	1
visceral FF combo slide 1_cervical 7.2_DAPI_Fbn2 488_Dach2 550_Chat 647	Dach2	cervical	8	1	0
visceral FF combo slide 1_cervical 7.2_DAPI_Fbn2 488_Dach2 550_Chat 647	Dach2	cervical	9	1	0
visceral FF combo slide 1_cervical 11.1_DAPI_Fbn2 488_Dach2 550_Chat 647	Dach2	cervical	1	1	0
visceral FF combo slide 1_cervical 11.1_DAPI_Fbn2 488_Dach2 550_Chat 647	Dach2	cervical	2	1	1
visceral FF combo slide 1_cervical 11.1_DAPI_Fbn2 488_Dach2 550_Chat 647	Dach2	cervical	3	1	1
visceral FF combo slide 1_cervical 11.1_DAPI_Fbn2 488_Dach2 550_Chat 647	Dach2	cervical	4	1	1
visceral FF combo slide 1_cervical 11.1_DAPI_Fbn2 488_Dach2 550_Chat 647	Dach2	cervical	5	1	0
visceral FF combo slide 1_cervical 11.1_DAPI_Fbn2 488_Dach2 550_Chat 647	Dach2	cervical	6	1	0
visceral FF combo slide 1_cervical 11.2_DAPI_Fbn2 488_Dach2 550_Chat 647	Dach2	cervical	1	1	0
visceral FF combo slide 1_cervical 11.2_DAPI_Fbn2 488_Dach2 550_Chat 647	Dach2	cervical	2	1	1
visceral FF combo slide 1_cervical 12.1_DAPI_Fbn2 488_Dach2 550_Chat 647	Dach2	cervical	1	1	1
visceral FF combo slide 1_cervical 12.1_DAPI_Fbn2 488_Dach2 550_Chat 647	Dach2	cervical	2	1	1
visceral FF combo slide 1_cervical 12.1_DAPI_Fbn2 488_Dach2 550_Chat 647	Dach2	cervical	4	1	1
visceral FF combo slide 1_cervical 12.1_DAPI_Fbn2 488_Dach2 550_Chat 647	Dach2	cervical	7	1	1
visceral FF combo slide 1_cervical 12.1_DAPI_Fbn2 488_Dach2 550_Chat 647	Dach2	cervical	8	1	0
visceral FF combo slide 1_cervical 12.2_DAPI_Fbn2 488_Dach2 550_Chat 647	Dach2	cervical	1	1	1
visceral FF combo slide 1_cervical 12.2_DAPI_Fbn2 488_Dach2 550_Chat 647	Dach2	cervical	4	1	1
visceral FF combo slide 1_cervical 14.1_DAPI_Fbn2 488_Dach2 550_Chat 647	Dach2	cervical	1	1	0
visceral FF combo slide 1_cervical 14.1_DAPI_Fbn2 488_Dach2 550_Chat 647	Dach2	cervical	3	1	0
visceral FF combo slide 1_cervical 14.1_DAPI_Fbn2 488_Dach2 550_Chat 647	Dach2	cervical	4	1	1
visceral FF combo slide 1_cervical 14.2_DAPI_Fbn2 488_Dach2 550_Chat 647	Dach2	cervical	1	1	0
visceral FF combo slide 1_cervical 14.2_DAPI_Fbn2 488_Dach2 550_Chat 647	Dach2	cervical	2	1	0
visceral FF combo slide 1_cervical 14.2_DAPI_Fbn2 488_Dach2 550_Chat 647	Dach2	cervical	3	1	1
visceral FF combo slide 1_cervical 14.2_DAPI_Fbn2 488_Dach2 550_Chat 647	Dach2	cervical	7	1	0
visceral FF combo slide 1_cervical 14.2_DAPI_Fbn2 488_Dach2 550_Chat 647	Dach2	cervical	8	1	0
visceral FF combo slide 1_cervical 14.2_DAPI_Fbn2 488_Dach2 550_Chat 647	Dach2	cervical	9	1	0
visceral FF combo slide 1_cervical 14.2_DAPI_Fbn2 488_Dach2 550_Chat 647	Dach2	cervical	13	1	0
visceral FF combo slide 1_cervical 14.2_DAPI_Fbn2 488_Dach2 550_Chat 647	Dach2	cervical	14	1	0
visceral FF combo slide 1_cervical 14.2_DAPI_Fbn2 488_Dach2 550_Chat 647	Dach2	cervical	15	1	0
visceral FF combo slide 1_cervical 15.1_DAPI_Fbn2 488_Dach2 550_Chat 647	Dach2	cervical	1	1	1
visceral FF combo slide 1_cervical 15.1_DAPI_Fbn2 488_Dach2 550_Chat 647	Dach2	cervical	2	1	1
visceral FF combo slide 1_cervical 15.2_DAPI_Fbn2 488_Dach2 550_Chat 647	Dach2	cervical	1	1	0
visceral FF combo slide 1_cervical 15.2_DAPI_Fbn2 488_Dach2 550_Chat 647	Dach2	cervical	2	1	0
visceral FF combo slide 1_cervical 16.1_DAPI_Fbn2 488_Dach2 550_Chat 647	Dach2	cervical	1	1	1
visceral FF combo slide 1_cervical 16.1_DAPI_Fbn2 488_Dach2 550_Chat 647	Dach2	cervical	2	1	0
visceral FF combo slide 1_cervical 16.1_DAPI_Fbn2 488_Dach2 550_Chat 647	Dach2	cervical	3	1	1
visceral FF combo slide 1_cervical 16.1_DAPI_Fbn2 488_Dach2 550_Chat 647	Dach2	cervical	4	1	0
visceral FF combo slide 1_cervical 16.1_DAPI_Fbn2 488_Dach2 550_Chat 647	Dach2	cervical	5	1	1
visceral FF combo slide 1_cervical 16.1_DAPI_Fbn2 488_Dach2 550_Chat 647	Dach2	cervical	6	1	1
visceral FF combo slide 1_cervical 16.1_DAPI_Fbn2 488_Dach2 550_Chat 647	Dach2	cervical	7	1	0
visceral FF combo slide 1_cervical 16.1_DAPI_Fbn2 488_Dach2 550_Chat 647	Dach2	cervical	8	1	0
visceral FF combo slide 1_cervical 16.1_DAPI_Fbn2 488_Dach2 550_Chat 647	Dach2	cervical	9	1	0
visceral FF combo slide 1_cervical 16.2_DAPI_Fbn2 488_Dach2 550_Chat 647	Dach2	cervical	1	1	1
visceral FF combo slide 1_cervical 16.2_DAPI_Fbn2 488_Dach2 550_Chat 647	Dach2	cervical	2	1	0
visceral FF combo slide 1_cervical 16.2_DAPI_Fbn2 488_Dach2 550_Chat 647	Dach2	cervical	3	1	0
visceral FF combo slide 1_cervical 16.2_DAPI_Fbn2 488_Dach2 550_Chat 647	Dach2	cervical	4	1	1
visceral FF combo slide 1_cervical 16.2_DAPI_Fbn2 488_Dach2 550_Chat 647	Dach2	cervical	6	1	0
visceral FF combo slide 1_cervical 16.2_DAPI_Fbn2 488_Dach2 550_Chat 647	Dach2	cervical	10	1	0
visceral FF combo slide 1_cervical 16.2_DAPI_Fbn2 488_Dach2 550_Chat 647	Dach2	cervical	12	1	1
visceral FF combo slide 1_cervical 16.2_DAPI_Fbn2 488_Dach2 550_Chat 647	Dach2	cervical	13	1	0
visceral FF combo slide 1_cervical 16.2_DAPI_Fbn2 488_Dach2 550_Chat 647	Dach2	cervical	14	1	0
visceral FF combo slide 1_cervical 18.1_DAPI_Fbn2 488_Dach2 550_Chat 647	Dach2	cervical	1	1	0
visceral FF combo slide 1_cervical 18.1_DAPI_Fbn2 488_Dach2 550_Chat 647	Dach2	cervical	5	1	0
visceral FF combo slide 1_cervical 18.1_DAPI_Fbn2 488_Dach2 550_Chat 647	Dach2	cervical	6	1	1
visceral FF combo slide 1_cervical 18.1_DAPI_Fbn2 488_Dach2 550_Chat 647	Dach2	cervical	8	1	0
visceral FF combo slide 1_cervical 18.1_DAPI_Fbn2 488_Dach2 550_Chat 647	Dach2	cervical	9	1	0
visceral FF combo slide 1_cervical 18.2_DAPI_Fbn2 488_Dach2 550_Chat 647	Dach2	cervical	2	1	1
visceral FF combo slide 1_cervical 19.1_DAPI_Fbn2 488_Dach2 550_Chat 647	Dach2	cervical	1	1	0
visceral FF combo slide 1_cervical 19.1_DAPI_Fbn2 488_Dach2 550_Chat 647	Dach2	cervical	4	1	0
visceral FF combo slide 1_cervical 19.1_DAPI_Fbn2 488_Dach2 550_Chat 647	Dach2	cervical	6	1	1
visceral FF combo slide 1_cervical 19.1_DAPI_Fbn2 488_Dach2 550_Chat 647	Dach2	cervical	7	1	1
visceral FF combo slide 1_cervical 19.1_DAPI_Fbn2 488_Dach2 550_Chat 647	Dach2	cervical	8	1	1
visceral FF combo slide 1_cervical 19.2_DAPI_Fbn2 488_Dach2 550_Chat 647	Dach2	cervical	1	1	0
visceral FF combo slide 1_cervical 19.2_DAPI_Fbn2 488_Dach2 550_Chat 647	Dach2	cervical	7	1	0
visceral FF combo slide 1_cervical 19.2_DAPI_Fbn2 488_Dach2 550_Chat 647	Dach2	cervical	9	1	0
visceral FF combo slide 1_cervical 20.1_DAPI_Fbn2 488_Dach2 550_Chat 647	Dach2	cervical	1	1	1
visceral FF combo slide 1_cervical 20.1_DAPI_Fbn2 488_Dach2 550_Chat 647	Dach2	cervical	2	1	0
visceral FF combo slide 1_cervical 20.1_DAPI_Fbn2 488_Dach2 550_Chat 647	Dach2	cervical	4	1	0
visceral FF combo slide 1_cervical 20.1_DAPI_Fbn2 488_Dach2 550_Chat 647	Dach2	cervical	5	1	1
visceral FF combo slide 1_cervical 20.1_DAPI_Fbn2 488_Dach2 550_Chat 647	Dach2	cervical	6	1	1
visceral FF combo slide 1_cervical 20.1_DAPI_Fbn2 488_Dach2 550_Chat 647	Dach2	cervical	7	1	0
visceral FF combo slide 1_cervical 20.1_DAPI_Fbn2 488_Dach2 550_Chat 647	Dach2	cervical	8	1	0
visceral FF combo slide 1_cervical 21.1_DAPI_Fbn2 488_Dach2 550_Chat 647	Dach2	cervical	1	1	1
visceral FF combo slide 1_cervical 21.1_DAPI_Fbn2 488_Dach2 550_Chat 647	Dach2	cervical	2	1	1
visceral FF combo slide 1_cervical 21.1_DAPI_Fbn2 488_Dach2 550_Chat 647	Dach2	cervical	3	1	1
visceral FF combo slide 1_cervical 21.1_DAPI_Fbn2 488_Dach2 550_Chat 647	Dach2	cervical	4	1	0
visceral FF combo slide 1_cervical 21.1_DAPI_Fbn2 488_Dach2 550_Chat 647	Dach2	cervical	6	1	1
visceral FF combo slide 1_cervical 21.2_DAPI_Fbn2 488_Dach2 550_Chat 647	Dach2	cervical	1	1	1
visceral FF combo slide 1_cervical 21.2_DAPI_Fbn2 488_Dach2 550_Chat 647	Dach2	cervical	2	1	1
visceral FF combo slide 1_cervical 22.1_DAPI_Fbn2 488_Dach2 550_Chat 647	Dach2	cervical	1	1	1
visceral FF combo slide 1_cervical 22.1_DAPI_Fbn2 488_Dach2 550_Chat 647	Dach2	cervical	2	1	1
visceral FF combo slide 1_cervical 22.1_DAPI_Fbn2 488_Dach2 550_Chat 647	Dach2	cervical	3	1	1
visceral FF combo slide 1_cervical 22.1_DAPI_Fbn2 488_Dach2 550_Chat 647	Dach2	cervical	4	1	0
visceral FF combo slide 1_cervical 22.1_DAPI_Fbn2 488_Dach2 550_Chat 647	Dach2	cervical	6	1	0
visceral FF combo slide 1_cervical 22.2_DAPI_Fbn2 488_Dach2 550_Chat 647	Dach2	cervical	3	1	0
visceral FF combo slide 1_cervical 22.2_DAPI_Fbn2 488_Dach2 550_Chat 647	Dach2	cervical	9	1	0
visceral FF combo slide 1_cervical 22.2_DAPI_Fbn2 488_Dach2 550_Chat 647	Dach2	cervical	10	1	0
visceral FF combo slide 1_cervical 23.2_DAPI_Fbn2 488_Dach2 550_Chat 647	Dach2	cervical	1	1	0
visceral FF combo slide 1_cervical 23.2_DAPI_Fbn2 488_Dach2 550_Chat 647	Dach2	cervical	6	1	0
visceral FF combo slide 1_cervical 24.2_DAPI_Fbn2 488_Dach2 550_Chat 647	Dach2	cervical	1	1	1
visceral FF combo slide 1_cervical 24.2_DAPI_Fbn2 488_Dach2 550_Chat 647	Dach2	cervical	2	1	0
visceral FF combo slide 1_cervical 24.2_DAPI_Fbn2 488_Dach2 550_Chat 647	Dach2	cervical	5	1	1
visceral FF combo slide 1_cervical 25.1_DAPI_Fbn2 488_Dach2 550_Chat 647	Dach2	cervical	1	1	0
visceral FF combo slide 1_cervical 25.1_DAPI_Fbn2 488_Dach2 550_Chat 647	Dach2	cervical	3	1	0
visceral FF combo slide 1_cervical 25.1_DAPI_Fbn2 488_Dach2 550_Chat 647	Dach2	cervical	4	1	0
visceral FF combo slide 2_cervical 17.2_DAPI_Fbn2 488_Chat 550_Sema5a 647	Sema5a	cervical	1	1	0
visceral FF combo slide 2_cervical 17.2_DAPI_Fbn2 488_Chat 550_Sema5a 647	Sema5a	cervical	2	1	1
visceral FF combo slide 2_cervical 17.2_DAPI_Fbn2 488_Chat 550_Sema5a 647	Sema5a	cervical	3	1	1
visceral FF combo slide 2_cervical 17.2_DAPI_Fbn2 488_Chat 550_Sema5a 647	Sema5a	cervical	4	1	1
visceral FF combo slide 2_cervical 17.2_DAPI_Fbn2 488_Chat 550_Sema5a 647	Sema5a	cervical	5	1	0
visceral FF combo slide 2_cervical 17.1_DAPI_Fbn2 488_Chat 550_Sema5a 647	Sema5a	cervical	1	1	1
visceral FF combo slide 2_cervical 17.1_DAPI_Fbn2 488_Chat 550_Sema5a 647	Sema5a	cervical	2	1	1
visceral FF combo slide 2_cervical 17.1_DAPI_Fbn2 488_Chat 550_Sema5a 647	Sema5a	cervical	3	1	1
visceral FF combo slide 2_cervical 17.1_DAPI_Fbn2 488_Chat 550_Sema5a 647	Sema5a	cervical	4	1	1
visceral FF combo slide 2_cervical 16.2_DAPI_Fbn2 488_Chat 550_Sema5a 647 some overlap with 16.1	Sema5a	cervical	1	1	0
visceral FF combo slide 2_cervical 16.2_DAPI_Fbn2 488_Chat 550_Sema5a 647 some overlap with 16.1	Sema5a	cervical	2	1	0
visceral FF combo slide 2_cervical 16.2_DAPI_Fbn2 488_Chat 550_Sema5a 647 some overlap with 16.1	Sema5a	cervical	3	1	1
visceral FF combo slide 2_cervical 16.1_DAPI_Fbn2 488_Chat 550_Sema5a 647	Sema5a	cervical	1	1	1
visceral FF combo slide 2_cervical 16.1_DAPI_Fbn2 488_Chat 550_Sema5a 647	Sema5a	cervical	3	1	1
visceral FF combo slide 2_cervical 16.1_DAPI_Fbn2 488_Chat 550_Sema5a 647	Sema5a	cervical	4	1	1
visceral FF combo slide 2_cervical 16.1_DAPI_Fbn2 488_Chat 550_Sema5a 647	Sema5a	cervical	5	1	1
visceral FF combo slide 2_cervical 16.1_DAPI_Fbn2 488_Chat 550_Sema5a 647	Sema5a	cervical	6	1	0
visceral FF combo slide 2_cervical 16.1_DAPI_Fbn2 488_Chat 550_Sema5a 647	Sema5a	cervical	7	1	1
visceral FF combo slide 2_cervical 15.2_DAPI_Fbn2 488_Chat 550_Sema5a 647	Sema5a	cervical	1	1	1
visceral FF combo slide 2_cervical 15.2_DAPI_Fbn2 488_Chat 550_Sema5a 647	Sema5a	cervical	2	1	1
visceral FF combo slide 2_cervical 15.2_DAPI_Fbn2 488_Chat 550_Sema5a 647	Sema5a	cervical	3	1	0
visceral FF combo slide 2_cervical 15.2_DAPI_Fbn2 488_Chat 550_Sema5a 647	Sema5a	cervical	6	1	0
visceral FF combo slide 2_cervical 15.2_DAPI_Fbn2 488_Chat 550_Sema5a 647	Sema5a	cervical	7	1	1
visceral FF combo slide 2_cervical 15.2_DAPI_Fbn2 488_Chat 550_Sema5a 647	Sema5a	cervical	8	1	1
visceral FF combo slide 2_cervical 15.2_DAPI_Fbn2 488_Chat 550_Sema5a 647	Sema5a	cervical	9	1	1
visceral FF combo slide 2_cervical 15.1_DAPI_Fbn2 488_Chat 550_Sema5a 647	Sema5a	cervical	1	1	1
visceral FF combo slide 2_cervical 15.1_DAPI_Fbn2 488_Chat 550_Sema5a 647	Sema5a	cervical	2	1	1
visceral FF combo slide 2_cervical 15.1_DAPI_Fbn2 488_Chat 550_Sema5a 647	Sema5a	cervical	3	1	0
visceral FF combo slide 2_cervical 14.2_DAPI_Fbn2 488_Chat 550_Sema5a 647	Sema5a	cervical	1	1	1
visceral FF combo slide 2_cervical 14.2_DAPI_Fbn2 488_Chat 550_Sema5a 647	Sema5a	cervical	3	1	1
visceral FF combo slide 2_cervical 14.2_DAPI_Fbn2 488_Chat 550_Sema5a 647	Sema5a	cervical	4	1	1
visceral FF combo slide 2_cervical 14.2_DAPI_Fbn2 488_Chat 550_Sema5a 647	Sema5a	cervical	5	1	0
visceral FF combo slide 2_cervical 14.2_DAPI_Fbn2 488_Chat 550_Sema5a 647	Sema5a	cervical	6	1	0
visceral FF combo slide 2_cervical 14.2_DAPI_Fbn2 488_Chat 550_Sema5a 647	Sema5a	cervical	12	1	0
visceral FF combo slide 2_cervical 14.1_DAPI_Fbn2 488_Chat 550_Sema5a 647	Sema5a	cervical	1	1	0
visceral FF combo slide 2_cervical 14.1_DAPI_Fbn2 488_Chat 550_Sema5a 647	Sema5a	cervical	4	1	0
visceral FF combo slide 2_cervical 14.1_DAPI_Fbn2 488_Chat 550_Sema5a 647	Sema5a	cervical	5	1	0
visceral FF combo slide 2_cervical 11.2_DAPI_Fbn2 488_Chat 550_Sema5a 647	Sema5a	cervical	2	1	1
visceral FF combo slide 2_cervical 11.1_DAPI_Fbn2 488_Chat 550_Sema5a 647	Sema5a	cervical	1	1	1
visceral FF combo slide 2_cervical 11.1_DAPI_Fbn2 488_Chat 550_Sema5a 647	Sema5a	cervical	2	1	1
visceral FF combo slide 2_cervical 11.1_DAPI_Fbn2 488_Chat 550_Sema5a 647	Sema5a	cervical	3	1	1
visceral FF combo slide 2_cervical 11.1_DAPI_Fbn2 488_Chat 550_Sema5a 647	Sema5a	cervical	4	1	1
visceral FF combo slide 2_cervical 10.2_DAPI_Fbn2 488_Chat 550_Sema5a 647	Sema5a	cervical	3	1	1
visceral FF combo slide 2_cervical 10.1_DAPI_Fbn2 488_Chat 550_Sema5a 647	Sema5a	cervical	1	1	1
visceral FF combo slide 2_cervical 10.1_DAPI_Fbn2 488_Chat 550_Sema5a 647	Sema5a	cervical	2	1	1
visceral FF combo slide 2_cervical 9.2_DAPI_Fbn2 488_Chat 550_Sema5a 647	Sema5a	cervical	1	1	0
visceral FF combo slide 2_cervical 9.2_DAPI_Fbn2 488_Chat 550_Sema5a 647	Sema5a	cervical	2	1	0
visceral FF combo slide 2_cervical 9.2_DAPI_Fbn2 488_Chat 550_Sema5a 647	Sema5a	cervical	3	1	1
visceral FF combo slide 2_cervical 9.2_DAPI_Fbn2 488_Chat 550_Sema5a 647	Sema5a	cervical	5	1	1
visceral FF combo slide 2_cervical 9.2_DAPI_Fbn2 488_Chat 550_Sema5a 647	Sema5a	cervical	7	1	0
visceral FF combo slide 2_cervical 9.2_DAPI_Fbn2 488_Chat 550_Sema5a 647	Sema5a	cervical	8	1	0
visceral FF combo slide 2_cervical 9.1_DAPI_Fbn2 488_Chat 550_Sema5a 647	Sema5a	cervical	1	1	0
visceral FF combo slide 2_cervical 9.1_DAPI_Fbn2 488_Chat 550_Sema5a 647	Sema5a	cervical	2	1	0
visceral FF combo slide 2_cervical 9.1_DAPI_Fbn2 488_Chat 550_Sema5a 647	Sema5a	cervical	5	1	1
visceral FF combo slide 2_cervical 9.1_DAPI_Fbn2 488_Chat 550_Sema5a 647	Sema5a	cervical	6	1	1
visceral FF combo slide 2_cervical 9.1_DAPI_Fbn2 488_Chat 550_Sema5a 647	Sema5a	cervical	7	1	1
visceral FF combo slide 2_cervical 9.1_DAPI_Fbn2 488_Chat 550_Sema5a 647	Sema5a	cervical	9	1	1
visceral FF combo slide 2_cervical 9.1_DAPI_Fbn2 488_Chat 550_Sema5a 647	Sema5a	cervical	11	1	0
visceral FF combo slide 2_cervical 9.1_DAPI_Fbn2 488_Chat 550_Sema5a 647	Sema5a	cervical	12	1	0
visceral FF combo slide 2_cervical 8.2_DAPI_Fbn2 488_Chat 550_Sema5a 647	Sema5a	cervical	1	1	0
visceral FF combo slide 2_cervical 8.2_DAPI_Fbn2 488_Chat 550_Sema5a 647	Sema5a	cervical	3	1	0
visceral FF combo slide 2_cervical 8.2_DAPI_Fbn2 488_Chat 550_Sema5a 647	Sema5a	cervical	4	1	0
visceral FF combo slide 2_cervical 8.2_DAPI_Fbn2 488_Chat 550_Sema5a 647	Sema5a	cervical	6	1	1
visceral FF combo slide 2_cervical 8.2_DAPI_Fbn2 488_Chat 550_Sema5a 647	Sema5a	cervical	8	1	0
visceral FF combo slide 2_cervical 8.1_DAPI_Fbn2 488_Chat 550_Sema5a 647	Sema5a	cervical	1	1	1
visceral FF combo slide 2_cervical 8.1_DAPI_Fbn2 488_Chat 550_Sema5a 647	Sema5a	cervical	2	1	1
visceral FF combo slide 2_cervical 8.1_DAPI_Fbn2 488_Chat 550_Sema5a 647	Sema5a	cervical	3	1	1
visceral FF combo slide 2_cervical 8.1_DAPI_Fbn2 488_Chat 550_Sema5a 647	Sema5a	cervical	4	1	1
visceral FF combo slide 2_cervical 8.1_DAPI_Fbn2 488_Chat 550_Sema5a 647	Sema5a	cervical	5	1	1
visceral FF combo slide 2_cervical 8.1_DAPI_Fbn2 488_Chat 550_Sema5a 647	Sema5a	cervical	7	1	0
visceral FF combo slide 2_cervical 8.1_DAPI_Fbn2 488_Chat 550_Sema5a 647	Sema5a	cervical	8	1	1
visceral FF combo slide 2_cervical 8.1_DAPI_Fbn2 488_Chat 550_Sema5a 647	Sema5a	cervical	9	1	0
visceral FF combo slide 2_cervical 8.1_DAPI_Fbn2 488_Chat 550_Sema5a 647	Sema5a	cervical	10	1	1
visceral FF combo slide 2_cervical 8.1_DAPI_Fbn2 488_Chat 550_Sema5a 647	Sema5a	cervical	13	1	0
visceral FF combo slide 2_cervical 3.1_DAPI_Fbn2 488_Chat 550_Sema5a 647	Sema5a	cervical	1	1	0
visceral FF combo slide 2_cervical 3.1_DAPI_Fbn2 488_Chat 550_Sema5a 647	Sema5a	cervical	6	1	1
visceral FF combo slide 2_cervical 3.1_DAPI_Fbn2 488_Chat 550_Sema5a 647	Sema5a	cervical	7	1	1
visceral FF combo slide 1_thoracic 12.2_DAPI_Fbn2 488_Dach2 550_Chat 647	Dach2	thoracic	1	1	1
visceral FF combo slide 1_thoracic 12.2_DAPI_Fbn2 488_Dach2 550_Chat 647	Dach2	thoracic	3	1	0
visceral FF combo slide 1_thoracic 11.2_DAPI_Fbn2 488_Dach2 550_Chat 647	Dach2	thoracic	1	1	0
visceral FF combo slide 1_thoracic 11.2_DAPI_Fbn2 488_Dach2 550_Chat 647	Dach2	thoracic	2	1	0
visceral FF combo slide 1_thoracic 11.2_DAPI_Fbn2 488_Dach2 550_Chat 647	Dach2	thoracic	3	1	0
visceral FF combo slide 1_thoracic 11.1_DAPI_Fbn2 488_Dach2 550_Chat 647	Dach2	thoracic	3	1	0
visceral FF combo slide 1_thoracic 11.1_DAPI_Fbn2 488_Dach2 550_Chat 647	Dach2	thoracic	5	1	0
visceral FF combo slide 1_thoracic 11.1_DAPI_Fbn2 488_Dach2 550_Chat 647	Dach2	thoracic	7	1	1
visceral FF combo slide 1_thoracic 10.2_DAPI_Fbn2 488_Dach2 550_Chat 647	Dach2	thoracic	1	1	0
visceral FF combo slide 1_thoracic 10.2_DAPI_Fbn2 488_Dach2 550_Chat 647	Dach2	thoracic	2	1	1
visceral FF combo slide 1_thoracic 10.1_DAPI_Fbn2 488_Dach2 550_Chat 647	Dach2	thoracic	1	1	1
visceral FF combo slide 1_thoracic 10.1_DAPI_Fbn2 488_Dach2 550_Chat 647	Dach2	thoracic	2	1	0
visceral FF combo slide 1_thoracic 10.1_DAPI_Fbn2 488_Dach2 550_Chat 647	Dach2	thoracic	4	1	0
visceral FF combo slide 1_thoracic 9.2_DAPI_Fbn2 488_Dach2 550_Chat 647	Dach2	thoracic	1	1	0
visceral FF combo slide 1_thoracic 9.2_DAPI_Fbn2 488_Dach2 550_Chat 647	Dach2	thoracic	2	1	0
visceral FF combo slide 1_thoracic 9.1_DAPI_Fbn2 488_Dach2 550_Chat 647	Dach2	thoracic	1	1	0
visceral FF combo slide 1_thoracic 9.1_DAPI_Fbn2 488_Dach2 550_Chat 647	Dach2	thoracic	2	1	1
visceral FF combo slide 1_thoracic 8.1_DAPI_Fbn2 488_Dach2 550_Chat 647	Dach2	thoracic	3	1	1
visceral FF combo slide 1_thoracic 7.2_DAPI_Fbn2 488_Dach2 550_Chat 647	Dach2	thoracic	1	1	0
visceral FF combo slide 1_thoracic 7.2_DAPI_Fbn2 488_Dach2 550_Chat 647	Dach2	thoracic	5	1	1
visceral FF combo slide 1_thoracic 7.2_DAPI_Fbn2 488_Dach2 550_Chat 647	Dach2	thoracic	6	1	1
visceral FF combo slide 1_thoracic 7.1_DAPI_Fbn2 488_Dach2 550_Chat 647	Dach2	thoracic	3	1	1
visceral FF combo slide 1_thoracic 7.1_DAPI_Fbn2 488_Dach2 550_Chat 647	Dach2	thoracic	4	1	0
visceral FF combo slide 1_thoracic 6.2_DAPI_Fbn2 488_Dach2 550_Chat 647	Dach2	thoracic	1	1	0
visceral FF combo slide 1_thoracic 6.2_DAPI_Fbn2 488_Dach2 550_Chat 647	Dach2	thoracic	2	1	0
visceral FF combo slide 1_thoracic 6.2_DAPI_Fbn2 488_Dach2 550_Chat 647	Dach2	thoracic	3	1	0
visceral FF combo slide 1_thoracic 6.1_DAPI_Fbn2 488_Dach2 550_Chat 647	Dach2	thoracic	3	1	0
visceral FF combo slide 1_thoracic 6.1_DAPI_Fbn2 488_Dach2 550_Chat 647	Dach2	thoracic	6	1	0
visceral FF combo slide 1_thoracic 5.2_DAPI_Fbn2 488_Dach2 550_Chat 647	Dach2	thoracic	2	1	0
visceral FF combo slide 1_thoracic 5.2_DAPI_Fbn2 488_Dach2 550_Chat 647	Dach2	thoracic	4	1	0
visceral FF combo slide 1_thoracic 5.1_DAPI_Fbn2 488_Dach2 550_Chat 647	Dach2	thoracic	1	1	1
visceral FF combo slide 1_thoracic 5.1_DAPI_Fbn2 488_Dach2 550_Chat 647	Dach2	thoracic	2	1	1
visceral FF combo slide 1_thoracic 5.1_DAPI_Fbn2 488_Dach2 550_Chat 647	Dach2	thoracic	3	1	1
visceral FF combo slide 1_thoracic 5.1_DAPI_Fbn2 488_Dach2 550_Chat 647	Dach2	thoracic	5	1	1
visceral FF combo slide 1_thoracic 5.1_DAPI_Fbn2 488_Dach2 550_Chat 647	Dach2	thoracic	7	1	1
visceral FF combo slide 1_thoracic 5.1_DAPI_Fbn2 488_Dach2 550_Chat 647	Dach2	thoracic	8	1	1
visceral FF combo slide 1_thoracic 5.1_DAPI_Fbn2 488_Dach2 550_Chat 647	Dach2	thoracic	9	1	1
visceral FF combo slide 1_thoracic 5.1_DAPI_Fbn2 488_Dach2 550_Chat 647	Dach2	thoracic	11	1	1
visceral FF combo slide 1_thoracic 5.1_DAPI_Fbn2 488_Dach2 550_Chat 647	Dach2	thoracic	12	1	1
visceral FF combo slide 1_thoracic 4.1_DAPI_Fbn2 488_Dach2 550_Chat 647	Dach2	thoracic	1	1	0
visceral FF combo slide 1_thoracic 4.1_DAPI_Fbn2 488_Dach2 550_Chat 647	Dach2	thoracic	2	1	0
visceral FF combo slide 1_lumbar 7.2_DAPI_Fbn2 488_Dach2 550_Chat 647	Dach2	lumbar	1	1	0
visceral FF combo slide 1_lumbar 7.2_DAPI_Fbn2 488_Dach2 550_Chat 647	Dach2	lumbar	2	1	0
visceral FF combo slide 1_lumbar 7.2_DAPI_Fbn2 488_Dach2 550_Chat 647	Dach2	lumbar	3	1	0
visceral FF combo slide 1_lumbar 7.2_DAPI_Fbn2 488_Dach2 550_Chat 647	Dach2	lumbar	4	1	0
visceral FF combo slide 1_lumbar 9.2_DAPI_Fbn2 488_Dach2 550_Chat 647	Dach2	lumbar	2	1	1
visceral FF combo slide 1_lumbar 9.1_DAPI_Fbn2 488_Dach2 550_Chat 647	Dach2	lumbar	1	1	0
visceral FF combo slide 1_lumbar 9.1_DAPI_Fbn2 488_Dach2 550_Chat 647	Dach2	lumbar	2	1	0
visceral FF combo slide 1_lumbar 9.1_DAPI_Fbn2 488_Dach2 550_Chat 647	Dach2	lumbar	3	1	0
visceral FF combo slide 1_lumbar 11.2_DAPI_Fbn2 488_Dach2 550_Chat 647	Dach2	lumbar	1	1	0
visceral FF combo slide 1_lumbar 11.2_DAPI_Fbn2 488_Dach2 550_Chat 647	Dach2	lumbar	2	1	0
visceral FF combo slide 1_lumbar 11.2_DAPI_Fbn2 488_Dach2 550_Chat 647	Dach2	lumbar	4	1	0
visceral FF combo slide 1_lumbar 11.1_DAPI_Fbn2 488_Dach2 550_Chat 647	Dach2	lumbar	1	1	0
visceral FF combo slide 1_lumbar 11.1_DAPI_Fbn2 488_Dach2 550_Chat 647	Dach2	lumbar	3	1	0
visceral FF combo slide 1_lumbar 11.1_DAPI_Fbn2 488_Dach2 550_Chat 647	Dach2	lumbar	4	1	0
visceral FF combo slide 1_lumbar 11.1_DAPI_Fbn2 488_Dach2 550_Chat 647	Dach2	lumbar	5	1	0
visceral FF combo slide 1_lumbar 5.2_DAPI_Fbn2 488_Dach2 550_Chat 647	Dach2	lumbar	1	1	0
visceral FF combo slide 1_lumbar 5.1_DAPI_Fbn2 488_Dach2 550_Chat 647	Dach2	lumbar	3	1	0
visceral FF combo slide 1_lumbar 3.2_DAPI_Fbn2 488_Dach2 550_Chat 647	Dach2	lumbar	1	1	0
visceral FF combo slide 1_lumbar 3.2_DAPI_Fbn2 488_Dach2 550_Chat 647	Dach2	lumbar	2	1	1
visceral FF combo slide 1_lumbar 3.2_DAPI_Fbn2 488_Dach2 550_Chat 647	Dach2	lumbar	3	1	0
visceral FF combo slide 2_cervical 19.1_DAPI_Fbn2 488_Chat 550_Sema5a 647	Sema5a	cervical	1	1	1
visceral FF combo slide 2_cervical 19.1_DAPI_Fbn2 488_Chat 550_Sema5a 647	Sema5a	cervical	2	1	0
visceral FF combo slide 2_cervical 19.1_DAPI_Fbn2 488_Chat 550_Sema5a 647	Sema5a	cervical	5	1	0
visceral FF combo slide 2_cervical 19.1_DAPI_Fbn2 488_Chat 550_Sema5a 647	Sema5a	cervical	6	1	1
visceral FF combo slide 2_thoracic 7.2_DAPI_Fbn2 488_Chat 550_Sema5a 647	Sema5a	thoracic	3	1	0
visceral FF combo slide 2_thoracic 7.2_DAPI_Fbn2 488_Chat 550_Sema5a 647	Sema5a	thoracic	7	1	0
visceral FF combo slide 2_thoracic 7.1_DAPI_Fbn2 488_Chat 550_Sema5a 647	Sema5a	thoracic	1	1	1
visceral FF combo slide 2_thoracic 7.1_DAPI_Fbn2 488_Chat 550_Sema5a 647	Sema5a	thoracic	3	1	0
visceral FF combo slide 2_thoracic 8.2_DAPI_Fbn2 488_Chat 550_Sema5a 647	Sema5a	thoracic	1	1	1
visceral FF combo slide 2_thoracic 8.2_DAPI_Fbn2 488_Chat 550_Sema5a 647	Sema5a	thoracic	2	1	0
visceral FF combo slide 2_thoracic 8.2_DAPI_Fbn2 488_Chat 550_Sema5a 647	Sema5a	thoracic	3	1	0
visceral FF combo slide 2_thoracic 9.2_DAPI_Fbn2 488_Chat 550_Sema5a 647	Sema5a	thoracic	1	1	0
visceral FF combo slide 2_thoracic 9.2_DAPI_Fbn2 488_Chat 550_Sema5a 647	Sema5a	thoracic	2	1	1
visceral FF combo slide 2_thoracic 9.2_DAPI_Fbn2 488_Chat 550_Sema5a 647	Sema5a	thoracic	3	1	0
visceral FF combo slide 2_thoracic 9.2_DAPI_Fbn2 488_Chat 550_Sema5a 647	Sema5a	thoracic	4	1	0
visceral FF combo slide 2_thoracic 9.1_DAPI_Fbn2 488_Chat 550_Sema5a 647	Sema5a	thoracic	1	1	1
visceral FF combo slide 2_thoracic 9.1_DAPI_Fbn2 488_Chat 550_Sema5a 647	Sema5a	thoracic	2	1	1
visceral FF combo slide 2_thoracic 9.1_DAPI_Fbn2 488_Chat 550_Sema5a 647	Sema5a	thoracic	4	1	1
visceral FF combo slide 2_thoracic 9.1_DAPI_Fbn2 488_Chat 550_Sema5a 647	Sema5a	thoracic	5	1	1
visceral FF combo slide 2_thoracic 9.1_DAPI_Fbn2 488_Chat 550_Sema5a 647	Sema5a	thoracic	6	1	0
visceral FF combo slide 2_thoracic 9.1_DAPI_Fbn2 488_Chat 550_Sema5a 647	Sema5a	thoracic	8	1	0
visceral FF combo slide 2_thoracic 9.1_DAPI_Fbn2 488_Chat 550_Sema5a 647	Sema5a	thoracic	10	1	0
visceral FF combo slide 2_thoracic 11.2_DAPI_Fbn2 488_Chat 550_Sema5a 647	Sema5a	thoracic	4	1	0
visceral FF combo slide 2_thoracic 11.2_DAPI_Fbn2 488_Chat 550_Sema5a 647	Sema5a	thoracic	5	1	1
visceral FF combo slide 2_thoracic 11.2_DAPI_Fbn2 488_Chat 550_Sema5a 647	Sema5a	thoracic	6	1	0
visceral FF combo slide 2_thoracic 11.2_DAPI_Fbn2 488_Chat 550_Sema5a 647	Sema5a	thoracic	10	1	1
visceral FF combo slide 2_thoracic 11.2_DAPI_Fbn2 488_Chat 550_Sema5a 647	Sema5a	thoracic	11	1	0
visceral FF combo slide 2_thoracic 11.1_DAPI_Fbn2 488_Chat 550_Sema5a 647	Sema5a	thoracic	1	1	0
visceral FF combo slide 2_thoracic 11.1_DAPI_Fbn2 488_Chat 550_Sema5a 647	Sema5a	thoracic	2	1	0
visceral FF combo slide 2_thoracic 11.1_DAPI_Fbn2 488_Chat 550_Sema5a 647	Sema5a	thoracic	3	1	1
visceral FF combo slide 2_thoracic 11.1_DAPI_Fbn2 488_Chat 550_Sema5a 647	Sema5a	thoracic	4	1	1
visceral FF combo slide 2_thoracic 11.1_DAPI_Fbn2 488_Chat 550_Sema5a 647	Sema5a	thoracic	5	1	0
visceral FF combo slide 2_thoracic 11.1_DAPI_Fbn2 488_Chat 550_Sema5a 647	Sema5a	thoracic	7	1	0
visceral FF combo slide 2_thoracic 12.1_DAPI_Fbn2 488_Chat 550_Sema5a 647	Sema5a	thoracic	1	1	0
visceral FF combo slide 2_thoracic 12.1_DAPI_Fbn2 488_Chat 550_Sema5a 647	Sema5a	thoracic	3	1	1
visceral FF combo slide 2_thoracic 12.1_DAPI_Fbn2 488_Chat 550_Sema5a 647	Sema5a	thoracic	4	1	0
visceral FF combo slide 2_thoracic 6.1_DAPI_Fbn2 488_Chat 550_Sema5a 647	Sema5a	thoracic	1	1	0
visceral FF combo slide 2_thoracic 6.1_DAPI_Fbn2 488_Chat 550_Sema5a 647	Sema5a	thoracic	2	1	1
visceral FF combo slide 2_thoracic 6.1_DAPI_Fbn2 488_Chat 550_Sema5a 647	Sema5a	thoracic	3	1	1
visceral FF combo slide 2_thoracic 5.2_DAPI_Fbn2 488_Chat 550_Sema5a 647	Sema5a	thoracic	4	1	1
visceral FF combo slide 2_thoracic 5.2_DAPI_Fbn2 488_Chat 550_Sema5a 647	Sema5a	thoracic	5	1	0
visceral FF combo slide 2_thoracic 5.1_DAPI_Fbn2 488_Chat 550_Sema5a 647	Sema5a	thoracic	1	1	0
visceral FF combo slide 2_thoracic 4.2_DAPI_Fbn2 488_Chat 550_Sema5a 647	Sema5a	thoracic	1	1	0
visceral FF combo slide 2_thoracic 4.2_DAPI_Fbn2 488_Chat 550_Sema5a 647	Sema5a	thoracic	2	1	1
visceral FF combo slide 2_thoracic 4.1_DAPI_Fbn2 488_Chat 550_Sema5a 647	Sema5a	thoracic	1	1	1
visceral FF combo slide 2_thoracic 3.1_DAPI_Fbn2 488_Chat 550_Sema5a 647	Sema5a	thoracic	1	1	0
visceral FF combo slide 2_thoracic 3.1_DAPI_Fbn2 488_Chat 550_Sema5a 647	Sema5a	thoracic	2	1	0
visceral FF combo slide 2_thoracic 3.1_DAPI_Fbn2 488_Chat 550_Sema5a 647	Sema5a	thoracic	3	1	0
visceral FF combo slide 2_thoracic 3.1_DAPI_Fbn2 488_Chat 550_Sema5a 647	Sema5a	thoracic	6	1	0
visceral FF combo slide 2_thoracic 1.1_DAPI_Fbn2 488_Chat 550_Sema5a 647	Sema5a	thoracic	1	1	1
visceral FF combo slide 2_thoracic 1.1_DAPI_Fbn2 488_Chat 550_Sema5a 647	Sema5a	thoracic	2	1	0
visceral FF combo slide 2_thoracic 1.1_DAPI_Fbn2 488_Chat 550_Sema5a 647	Sema5a	thoracic	3	1	1
visceral FF combo slide 2_lumbar 7.2_DAPI_Fbn2 488_Chat 550_Sema5a 647	Sema5a	lumbar	1	1	0
visceral FF combo slide 2_lumbar 7.2_DAPI_Fbn2 488_Chat 550_Sema5a 647	Sema5a	lumbar	2	1	0
visceral FF combo slide 2_lumbar 7.2_DAPI_Fbn2 488_Chat 550_Sema5a 647	Sema5a	lumbar	3	1	0
visceral FF combo slide 2_lumbar 7.2_DAPI_Fbn2 488_Chat 550_Sema5a 647	Sema5a	lumbar	4	1	1
visceral FF combo slide 2_lumbar 7.2_DAPI_Fbn2 488_Chat 550_Sema5a 647	Sema5a	lumbar	5	1	1
visceral FF combo slide 2_lumbar 7.2_DAPI_Fbn2 488_Chat 550_Sema5a 647	Sema5a	lumbar	7	1	0
visceral FF combo slide 2_lumbar 9.1_DAPI_Fbn2 488_Chat 550_Sema5a 647_PUNCTA OVERLAPPING	Sema5a	lumbar	1	1	0
visceral FF combo slide 2_lumbar 9.1_DAPI_Fbn2 488_Chat 550_Sema5a 647_PUNCTA OVERLAPPING	Sema5a	lumbar	2	1	0
visceral FF combo slide 2_lumbar 9.1_DAPI_Fbn2 488_Chat 550_Sema5a 647_PUNCTA OVERLAPPING	Sema5a	lumbar	3	1	0
visceral FF combo slide 2_lumbar 9.1_DAPI_Fbn2 488_Chat 550_Sema5a 647_PUNCTA OVERLAPPING	Sema5a	lumbar	4	1	0
visceral FF combo slide 2_lumbar 5.1_DAPI_Fbn2 488_Chat 550_Sema5a 647_PUNCTA OVERLAPPING	Sema5a	lumbar	1	1	0
visceral FF combo slide 2_lumbar 5.1_DAPI_Fbn2 488_Chat 550_Sema5a 647_PUNCTA OVERLAPPING	Sema5a	lumbar	2	1	0
visceral FF combo slide 2_lumbar 5.1_DAPI_Fbn2 488_Chat 550_Sema5a 647_PUNCTA OVERLAPPING	Sema5a	lumbar	3	1	0
visceral FF combo slide 2_lumbar 4.2_DAPI_Fbn2 488_Chat 550_Sema5a 647	Sema5a	lumbar	1	1	0
visceral FF combo slide 2_lumbar 4.2_DAPI_Fbn2 488_Chat 550_Sema5a 647	Sema5a	lumbar	3	1	0
visceral FF combo slide 2_lumbar 4.1_DAPI_Fbn2 488_Chat 550_Sema5a 647	Sema5a	lumbar	3	1	0
visceral FF combo slide 2_lumbar 4.1_DAPI_Fbn2 488_Chat 550_Sema5a 647	Sema5a	lumbar	4	1	0
visceral FF combo slide 2_lumbar 2.2_DAPI_Fbn2 488_Chat 550_Sema5a 647	Sema5a	lumbar	2	1	0
visceral FF combo slide 2_lumbar 2.1_DAPI_Fbn2 488_Chat 550_Sema5a 647	Sema5a	lumbar	1	1	0
visceral FF combo slide 2_lumbar 1.1_DAPI_Fbn2 488_Chat 550_Sema5a 647	Sema5a	lumbar	1	1	0
visceral FF combo slide 2_cervical 28.1_DAPI_Fbn2 488_Chat 550_Sema5a 647	Sema5a	cervical	1	1	0
visceral FF combo slide 2_cervical 28.1_DAPI_Fbn2 488_Chat 550_Sema5a 647	Sema5a	cervical	2	1	0
visceral FF combo slide 2_cervical 28.1_DAPI_Fbn2 488_Chat 550_Sema5a 647	Sema5a	cervical	8	1	0
visceral FF combo slide 2_cervical 27.2_DAPI_Fbn2 488_Chat 550_Sema5a 647	Sema5a	cervical	1	1	0
visceral FF combo slide 2_cervical 27.1_DAPI_Fbn2 488_Chat 550_Sema5a 647	Sema5a	cervical	1	1	1
visceral FF combo slide 2_cervical 27.1_DAPI_Fbn2 488_Chat 550_Sema5a 647	Sema5a	cervical	2	1	0
visceral FF combo slide 2_cervical 27.1_DAPI_Fbn2 488_Chat 550_Sema5a 647	Sema5a	cervical	3	1	0
visceral FF combo slide 2_cervical 26.2_DAPI_Fbn2 488_Chat 550_Sema5a 647	Sema5a	cervical	1	1	0
visceral FF combo slide 2_cervical 26.2_DAPI_Fbn2 488_Chat 550_Sema5a 647	Sema5a	cervical	2	1	0
visceral FF combo slide 2_cervical 26.2_DAPI_Fbn2 488_Chat 550_Sema5a 647	Sema5a	cervical	3	1	0
visceral FF combo slide 2_cervical 26.2_DAPI_Fbn2 488_Chat 550_Sema5a 647	Sema5a	cervical	5	1	1
visceral FF combo slide 2_cervical 26.1_DAPI_Fbn2 488_Chat 550_Sema5a 647	Sema5a	cervical	1	1	1
visceral FF combo slide 2_cervical 25.2_DAPI_Fbn2 488_Chat 550_Sema5a 647	Sema5a	cervical	1	1	1
visceral FF combo slide 2_cervical 25.2_DAPI_Fbn2 488_Chat 550_Sema5a 647	Sema5a	cervical	2	1	1
visceral FF combo slide 2_cervical 25.2_DAPI_Fbn2 488_Chat 550_Sema5a 647	Sema5a	cervical	3	1	0
visceral FF combo slide 2_cervical 25.1_DAPI_Fbn2 488_Chat 550_Sema5a 647	Sema5a	cervical	1	1	0
visceral FF combo slide 2_cervical 20.1_DAPI_Fbn2 488_Chat 550_Sema5a 647	Sema5a	cervical	1	1	1
visceral FF combo slide 2_cervical 20.1_DAPI_Fbn2 488_Chat 550_Sema5a 647	Sema5a	cervical	2	1	1
visceral FF combo slide 2_cervical 20.1_DAPI_Fbn2 488_Chat 550_Sema5a 647	Sema5a	cervical	3	1	1
visceral FF combo slide 2_cervical 20.1_DAPI_Fbn2 488_Chat 550_Sema5a 647	Sema5a	cervical	4	1	1
visceral FF combo slide 2_cervical 20.1_DAPI_Fbn2 488_Chat 550_Sema5a 647	Sema5a	cervical	6	1	1
visceral FF combo slide 2_cervical 24.2_DAPI_Fbn2 488_Chat 550_Sema5a 647	Sema5a	cervical	1	1	1
visceral FF combo slide 2_cervical 24.2_DAPI_Fbn2 488_Chat 550_Sema5a 647	Sema5a	cervical	3	1	1
visceral FF combo slide 2_cervical 24.2_DAPI_Fbn2 488_Chat 550_Sema5a 647	Sema5a	cervical	4	1	0
visceral FF combo slide 2_cervical 24.2_DAPI_Fbn2 488_Chat 550_Sema5a 647	Sema5a	cervical	5	1	0
visceral FF combo slide 2_cervical 24.1_DAPI_Fbn2 488_Chat 550_Sema5a 647	Sema5a	cervical	2	1	0
visceral FF combo slide 2_cervical 24.1_DAPI_Fbn2 488_Chat 550_Sema5a 647	Sema5a	cervical	3	1	1
visceral FF combo slide 2_cervical 24.1_DAPI_Fbn2 488_Chat 550_Sema5a 647	Sema5a	cervical	4	1	0
visceral FF combo slide 2_cervical 24.1_DAPI_Fbn2 488_Chat 550_Sema5a 647	Sema5a	cervical	5	1	0
visceral FF combo slide 2_cervical 23.1_DAPI_Fbn2 488_Chat 550_Sema5a 647	Sema5a	cervical	1	1	0
visceral FF combo slide 2_cervical 23.1_DAPI_Fbn2 488_Chat 550_Sema5a 647	Sema5a	cervical	2	1	1
visceral FF combo slide 2_cervical 23.1_DAPI_Fbn2 488_Chat 550_Sema5a 647	Sema5a	cervical	3	1	0
visceral FF combo slide 2_cervical 23.1_DAPI_Fbn2 488_Chat 550_Sema5a 647	Sema5a	cervical	4	1	1
visceral FF combo slide 2_cervical 23.1_DAPI_Fbn2 488_Chat 550_Sema5a 647	Sema5a	cervical	5	1	0
visceral FF combo slide 2_cervical 23.1_DAPI_Fbn2 488_Chat 550_Sema5a 647	Sema5a	cervical	6	1	0
visceral FF combo slide 2_cervical 23.1_DAPI_Fbn2 488_Chat 550_Sema5a 647	Sema5a	cervical	7	1	1
visceral FF combo slide 2_cervical 23.1_DAPI_Fbn2 488_Chat 550_Sema5a 647	Sema5a	cervical	8	1	1
visceral FF combo slide 2_cervical 23.1_DAPI_Fbn2 488_Chat 550_Sema5a 647	Sema5a	cervical	10	1	0
visceral FF combo slide 2_cervical 23.1_DAPI_Fbn2 488_Chat 550_Sema5a 647	Sema5a	cervical	11	1	1
visceral FF combo slide 2_cervical 22.2_DAPI_Fbn2 488_Chat 550_Sema5a 647	Sema5a	cervical	1	1	1
visceral FF combo slide 2_cervical 22.2_DAPI_Fbn2 488_Chat 550_Sema5a 647	Sema5a	cervical	2	1	1
visceral FF combo slide 2_cervical 22.2_DAPI_Fbn2 488_Chat 550_Sema5a 647	Sema5a	cervical	3	1	1
visceral FF combo slide 2_cervical 22.2_DAPI_Fbn2 488_Chat 550_Sema5a 647	Sema5a	cervical	4	1	1
visceral FF combo slide 2_cervical 22.2_DAPI_Fbn2 488_Chat 550_Sema5a 647	Sema5a	cervical	5	1	1
visceral FF combo slide 2_cervical 22.2_DAPI_Fbn2 488_Chat 550_Sema5a 647	Sema5a	cervical	6	1	0
visceral FF combo slide 2_cervical 22.2_DAPI_Fbn2 488_Chat 550_Sema5a 647	Sema5a	cervical	7	1	1
visceral FF combo slide 2_cervical 22.2_DAPI_Fbn2 488_Chat 550_Sema5a 647	Sema5a	cervical	10	1	0
visceral FF combo slide 2_cervical 22.2_DAPI_Fbn2 488_Chat 550_Sema5a 647	Sema5a	cervical	13	1	1
visceral FF combo slide 2_cervical 22.2_DAPI_Fbn2 488_Chat 550_Sema5a 647	Sema5a	cervical	14	1	1
visceral FF combo slide 2_cervical 22.2_DAPI_Fbn2 488_Chat 550_Sema5a 647	Sema5a	cervical	15	1	1
visceral FF combo slide 2_cervical 22.2_DAPI_Fbn2 488_Chat 550_Sema5a 647	Sema5a	cervical	16	1	0
visceral FF combo slide 2_cervical 22.2_DAPI_Fbn2 488_Chat 550_Sema5a 647	Sema5a	cervical	17	1	0
visceral FF combo slide 2_cervical 22.2_DAPI_Fbn2 488_Chat 550_Sema5a 647	Sema5a	cervical	19	1	1
visceral FF combo slide 2_cervical 22.2_DAPI_Fbn2 488_Chat 550_Sema5a 647	Sema5a	cervical	21	1	1
visceral FF combo slide 2_cervical 22.2_DAPI_Fbn2 488_Chat 550_Sema5a 647	Sema5a	cervical	22	1	0
visceral FF combo slide 2_cervical 22.1_DAPI_Fbn2 488_Chat 550_Sema5a 647	Sema5a	cervical	1	1	1
visceral FF combo slide 2_cervical 22.1_DAPI_Fbn2 488_Chat 550_Sema5a 647	Sema5a	cervical	4	1	0
visceral FF combo slide 2_cervical 22.1_DAPI_Fbn2 488_Chat 550_Sema5a 647	Sema5a	cervical	5	1	0
visceral FF combo slide 2_cervical 22.1_DAPI_Fbn2 488_Chat 550_Sema5a 647	Sema5a	cervical	6	1	1
visceral FF combo slide 2_cervical 21.2_DAPI_Fbn2 488_Chat 550_Sema5a 647	Sema5a	cervical	1	1	1
visceral FF combo slide 2_cervical 21.2_DAPI_Fbn2 488_Chat 550_Sema5a 647	Sema5a	cervical	2	1	0
visceral FF combo slide 2_cervical 21.2_DAPI_Fbn2 488_Chat 550_Sema5a 647	Sema5a	cervical	4	1	1
visceral FF combo slide 2_cervical 21.2_DAPI_Fbn2 488_Chat 550_Sema5a 647	Sema5a	cervical	5	1	1
visceral FF combo slide 2_cervical 20.2_DAPI_Fbn2 488_Chat 550_Sema5a 647	Sema5a	cervical	1	1	1
visceral FF combo slide 2_cervical 20.2_DAPI_Fbn2 488_Chat 550_Sema5a 647	Sema5a	cervical	2	1	1
visceral FF combo slide 2_cervical 20.2_DAPI_Fbn2 488_Chat 550_Sema5a 647	Sema5a	cervical	3	1	1
visceral FF combo slide 2_cervical 20.2_DAPI_Fbn2 488_Chat 550_Sema5a 647	Sema5a	cervical	4	1	0
visceral FF combo slide 2_cervical 20.2_DAPI_Fbn2 488_Chat 550_Sema5a 647	Sema5a	cervical	5	1	1
visceral FF combo slide 2_cervical 20.2_DAPI_Fbn2 488_Chat 550_Sema5a 647	Sema5a	cervical	6	1	1
visceral FF combo slide 2_cervical 20.2_DAPI_Fbn2 488_Chat 550_Sema5a 647	Sema5a	cervical	7	1	1
visceral FF combo slide 2_cervical 20.2_DAPI_Fbn2 488_Chat 550_Sema5a 647	Sema5a	cervical	8	1	1
visceral FF combo slide 2_cervical 20.2_DAPI_Fbn2 488_Chat 550_Sema5a 647	Sema5a	cervical	9	1	1
visceral FF combo slide 2_cervical 20.2_DAPI_Fbn2 488_Chat 550_Sema5a 647	Sema5a	cervical	10	1	1
visceral FF combo slide 2_cervical 20.2_DAPI_Fbn2 488_Chat 550_Sema5a 647	Sema5a	cervical	14	1	1
visceral FF combo slide 2_cervical 19.2_DAPI_Fbn2 488_Chat 550_Sema5a 647	Sema5a	cervical	1	1	1
visceral FF combo slide 2_cervical 19.2_DAPI_Fbn2 488_Chat 550_Sema5a 647	Sema5a	cervical	2	1	1
visceral FF combo slide 2_cervical 19.2_DAPI_Fbn2 488_Chat 550_Sema5a 647	Sema5a	cervical	3	1	1
visceral FF combo slide 2_cervical 19.2_DAPI_Fbn2 488_Chat 550_Sema5a 647	Sema5a	cervical	5	1	1
visceral FF combo slide 2_cervical 19.2_DAPI_Fbn2 488_Chat 550_Sema5a 647	Sema5a	cervical	6	1	1
visceral FF combo slide 2_cervical 19.2_DAPI_Fbn2 488_Chat 550_Sema5a 647	Sema5a	cervical	7	1	1
visceral FF combo slide 2_cervical 19.2_DAPI_Fbn2 488_Chat 550_Sema5a 647	Sema5a	cervical	8	1	1
visceral FF combo slide 2_cervical 19.2_DAPI_Fbn2 488_Chat 550_Sema5a 647	Sema5a	cervical	9	1	1
visceral FF combo slide 2_cervical 19.2_DAPI_Fbn2 488_Chat 550_Sema5a 647	Sema5a	cervical	10	1	1
visceral FF combo slide 2_cervical 19.2_DAPI_Fbn2 488_Chat 550_Sema5a 647	Sema5a	cervical	12	1	1
visceral FF combo slide 3_cervical 1.1_DAPI_Fbn2 488_Gpc3 550_Prph 647	Gpc3	cervical	1	1	0
visceral FF combo slide 3_cervical 1.1_DAPI_Fbn2 488_Gpc3 550_Prph 647	Gpc3	cervical	2	1	0
visceral FF combo slide 3_cervical 1.1_DAPI_Fbn2 488_Gpc3 550_Prph 647	Gpc3	cervical	3	1	0
visceral FF combo slide 3_cervical 1.1_DAPI_Fbn2 488_Gpc3 550_Prph 647	Gpc3	cervical	5	1	1
visceral FF combo slide 3_cervical 1.1_DAPI_Fbn2 488_Gpc3 550_Prph 647	Gpc3	cervical	7	1	0
visceral FF combo slide 3_cervical 1.2_DAPI_Fbn2 488_Gpc3 550_Prph 647	Gpc3	cervical	1	1	1
visceral FF combo slide 3_cervical 1.2_DAPI_Fbn2 488_Gpc3 550_Prph 647	Gpc3	cervical	2	1	1
visceral FF combo slide 3_cervical 2.1_DAPI_Fbn2 488_Gpc3 550_Prph 647	Gpc3	cervical	2	1	1
visceral FF combo slide 3_cervical 2.1_DAPI_Fbn2 488_Gpc3 550_Prph 647	Gpc3	cervical	3	1	0
visceral FF combo slide 3_cervical 2.1_DAPI_Fbn2 488_Gpc3 550_Prph 647	Gpc3	cervical	4	1	1
visceral FF combo slide 3_cervical 2.1_DAPI_Fbn2 488_Gpc3 550_Prph 647	Gpc3	cervical	5	1	1
visceral FF combo slide 3_cervical 2.1_DAPI_Fbn2 488_Gpc3 550_Prph 647	Gpc3	cervical	6	1	0
visceral FF combo slide 3_cervical 2.1_DAPI_Fbn2 488_Gpc3 550_Prph 647	Gpc3	cervical	8	1	1
visceral FF combo slide 3_cervical 2.1_DAPI_Fbn2 488_Gpc3 550_Prph 647	Gpc3	cervical	11	1	0
visceral FF combo slide 3_cervical 2.2_DAPI_Fbn2 488_Gpc3 550_Prph 647	Gpc3	cervical	6	1	0
visceral FF combo slide 3_cervical 2.2_DAPI_Fbn2 488_Gpc3 550_Prph 647	Gpc3	cervical	7	1	0
visceral FF combo slide 3_cervical 2.2_DAPI_Fbn2 488_Gpc3 550_Prph 647	Gpc3	cervical	8	1	1
visceral FF combo slide 3_cervical 2.2_DAPI_Fbn2 488_Gpc3 550_Prph 647	Gpc3	cervical	9	1	1
visceral FF combo slide 3_cervical 3.1_DAPI_Fbn2 488_Gpc3 550_Prph 647	Gpc3	cervical	1	1	1
visceral FF combo slide 3_cervical 3.1_DAPI_Fbn2 488_Gpc3 550_Prph 647	Gpc3	cervical	3	1	0
visceral FF combo slide 3_cervical 3.1_DAPI_Fbn2 488_Gpc3 550_Prph 647	Gpc3	cervical	4	1	0
visceral FF combo slide 3_cervical 3.1_DAPI_Fbn2 488_Gpc3 550_Prph 647	Gpc3	cervical	5	1	1
visceral FF combo slide 3_cervical 3.1_DAPI_Fbn2 488_Gpc3 550_Prph 647	Gpc3	cervical	6	1	1
visceral FF combo slide 3_cervical 8.2_DAPI_Fbn2 488_Gpc3 550_Prph 647	Gpc3	cervical	1	1	1
visceral FF combo slide 3_cervical 8.2_DAPI_Fbn2 488_Gpc3 550_Prph 647	Gpc3	cervical	5	1	0
visceral FF combo slide 3_cervical 8.2_DAPI_Fbn2 488_Gpc3 550_Prph 647	Gpc3	cervical	6	1	0
visceral FF combo slide 3_cervical 8.2_DAPI_Fbn2 488_Gpc3 550_Prph 647	Gpc3	cervical	7	1	0
visceral FF combo slide 3_cervical 8.2_DAPI_Fbn2 488_Gpc3 550_Prph 647	Gpc3	cervical	9	1	0
visceral FF combo slide 3_cervical 8.2_DAPI_Fbn2 488_Gpc3 550_Prph 647	Gpc3	cervical	13	1	0
visceral FF combo slide 3_cervical 9.1_DAPI_Fbn2 488_Gpc3 550_Prph 647	Gpc3	cervical	3	1	1
visceral FF combo slide 3_cervical 9.1_DAPI_Fbn2 488_Gpc3 550_Prph 647	Gpc3	cervical	4	1	0
visceral FF combo slide 3_cervical 10.1_DAPI_Fbn2 488_Gpc3 550_Prph 647	Gpc3	cervical	1	1	1
visceral FF combo slide 3_cervical 10.1_DAPI_Fbn2 488_Gpc3 550_Prph 647	Gpc3	cervical	2	1	1
visceral FF combo slide 3_cervical 10.1_DAPI_Fbn2 488_Gpc3 550_Prph 647	Gpc3	cervical	3	1	1
visceral FF combo slide 3_cervical 11.1_DAPI_Fbn2 488_Gpc3 550_Prph 647	Gpc3	cervical	1	1	1
visceral FF combo slide 3_cervical 11.1_DAPI_Fbn2 488_Gpc3 550_Prph 647	Gpc3	cervical	3	1	1
visceral FF combo slide 3_cervical 11.1_DAPI_Fbn2 488_Gpc3 550_Prph 647	Gpc3	cervical	5	1	0
visceral FF combo slide 3_cervical 11.1_DAPI_Fbn2 488_Gpc3 550_Prph 647	Gpc3	cervical	7	1	1
visceral FF combo slide 3_cervical 11.1_DAPI_Fbn2 488_Gpc3 550_Prph 647	Gpc3	cervical	9	1	0
visceral FF combo slide 3_cervical 11.1_DAPI_Fbn2 488_Gpc3 550_Prph 647	Gpc3	cervical	12	1	1
visceral FF combo slide 3_cervical 11.1_DAPI_Fbn2 488_Gpc3 550_Prph 647	Gpc3	cervical	15	1	1
visceral FF combo slide 3_cervical 11.1_DAPI_Fbn2 488_Gpc3 550_Prph 647	Gpc3	cervical	16	1	1
visceral FF combo slide 3_cervical 11.1_DAPI_Fbn2 488_Gpc3 550_Prph 647	Gpc3	cervical	17	1	1
visceral FF combo slide 3_cervical 11.2_DAPI_Fbn2 488_Gpc3 550_Prph 647	Gpc3	cervical	1	1	1
visceral FF combo slide 3_cervical 11.2_DAPI_Fbn2 488_Gpc3 550_Prph 647	Gpc3	cervical	2	1	1
visceral FF combo slide 3_cervical 11.2_DAPI_Fbn2 488_Gpc3 550_Prph 647	Gpc3	cervical	3	1	1
visceral FF combo slide 3_cervical 11.2_DAPI_Fbn2 488_Gpc3 550_Prph 647	Gpc3	cervical	4	1	0
visceral FF combo slide 3_cervical 11.2_DAPI_Fbn2 488_Gpc3 550_Prph 647	Gpc3	cervical	5	1	1
visceral FF combo slide 3_cervical 11.2_DAPI_Fbn2 488_Gpc3 550_Prph 647	Gpc3	cervical	6	1	1
visceral FF combo slide 3_cervical 11.2_DAPI_Fbn2 488_Gpc3 550_Prph 647	Gpc3	cervical	9	1	1
visceral FF combo slide 3_cervical 12.1_DAPI_Fbn2 488_Gpc3 550_Prph 647	Gpc3	cervical	1	1	1
visceral FF combo slide 3_cervical 12.1_DAPI_Fbn2 488_Gpc3 550_Prph 647	Gpc3	cervical	2	1	1
visceral FF combo slide 3_cervical 12.1_DAPI_Fbn2 488_Gpc3 550_Prph 647	Gpc3	cervical	4	1	0
visceral FF combo slide 3_cervical 12.1_DAPI_Fbn2 488_Gpc3 550_Prph 647	Gpc3	cervical	8	1	1
visceral FF combo slide 3_cervical 12.2_DAPI_Fbn2 488_Gpc3 550_Prph 647	Gpc3	cervical	2	1	1
visceral FF combo slide 3_cervical 12.2_DAPI_Fbn2 488_Gpc3 550_Prph 647	Gpc3	cervical	3	1	0
visceral FF combo slide 3_cervical 12.2_DAPI_Fbn2 488_Gpc3 550_Prph 647	Gpc3	cervical	4	1	1
visceral FF combo slide 3_cervical 12.2_DAPI_Fbn2 488_Gpc3 550_Prph 647	Gpc3	cervical	8	1	1
visceral FF combo slide 3_cervical 12.2_DAPI_Fbn2 488_Gpc3 550_Prph 647	Gpc3	cervical	9	1	1
visceral FF combo slide 3_cervical 13.1_DAPI_Fbn2 488_Gpc3 550_Prph 647	Gpc3	cervical	2	1	1
visceral FF combo slide 3_cervical 13.1_DAPI_Fbn2 488_Gpc3 550_Prph 647	Gpc3	cervical	3	1	0
visceral FF combo slide 3_cervical 14.1_DAPI_Fbn2 488_Gpc3 550_Prph 647	Gpc3	cervical	1	1	0
visceral FF combo slide 3_cervical 14.1_DAPI_Fbn2 488_Gpc3 550_Prph 647	Gpc3	cervical	2	1	0
visceral FF combo slide 3_cervical 14.1_DAPI_Fbn2 488_Gpc3 550_Prph 647	Gpc3	cervical	6	1	1
visceral FF combo slide 3_cervical 14.1_DAPI_Fbn2 488_Gpc3 550_Prph 647	Gpc3	cervical	7	1	1
visceral FF combo slide 3_cervical 14.1_DAPI_Fbn2 488_Gpc3 550_Prph 647	Gpc3	cervical	8	1	1
visceral FF combo slide 3_cervical 14.1_DAPI_Fbn2 488_Gpc3 550_Prph 647	Gpc3	cervical	9	1	1
visceral FF combo slide 3_cervical 14.1_DAPI_Fbn2 488_Gpc3 550_Prph 647	Gpc3	cervical	10	1	1
visceral FF combo slide 3_cervical 14.1_DAPI_Fbn2 488_Gpc3 550_Prph 647	Gpc3	cervical	11	1	1
visceral FF combo slide 3_cervical 14.1_DAPI_Fbn2 488_Gpc3 550_Prph 647	Gpc3	cervical	12	1	1
visceral FF combo slide 3_cervical 14.2_DAPI_Fbn2 488_Gpc3 550_Prph 647	Gpc3	cervical	3	1	1
visceral FF combo slide 3_cervical 14.2_DAPI_Fbn2 488_Gpc3 550_Prph 647	Gpc3	cervical	4	1	0
visceral FF combo slide 3_cervical 14.2_DAPI_Fbn2 488_Gpc3 550_Prph 647	Gpc3	cervical	8	1	0
visceral FF combo slide 3_cervical 15.2_DAPI_Fbn2 488_Gpc3 550_Prph 647	Gpc3	cervical	1	1	0
visceral FF combo slide 3_cervical 15.2_DAPI_Fbn2 488_Gpc3 550_Prph 647	Gpc3	cervical	2	1	0
visceral FF combo slide 3_cervical 16.1_DAPI_Fbn2 488_Gpc3 550_Prph 647	Gpc3	cervical	1	1
visceral FF combo slide 3_cervical 16.1_DAPI_Fbn2 488_Gpc3 550_Prph 647	Gpc3	cervical	5	1	1
visceral FF combo slide 3_cervical 16.1_DAPI_Fbn2 488_Gpc3 550_Prph 647	Gpc3	cervical	6	1	1
visceral FF combo slide 3_cervical 16.1_DAPI_Fbn2 488_Gpc3 550_Prph 647	Gpc3	cervical	8	1	1
visceral FF combo slide 3_cervical 16.1_DAPI_Fbn2 488_Gpc3 550_Prph 647	Gpc3	cervical	9	1	1
visceral FF combo slide 3_cervical 16.1_DAPI_Fbn2 488_Gpc3 550_Prph 647	Gpc3	cervical	10	1	1
visceral FF combo slide 3_cervical 16.1_DAPI_Fbn2 488_Gpc3 550_Prph 647	Gpc3	cervical	11	1	1
visceral FF combo slide 3_cervical 16.1_DAPI_Fbn2 488_Gpc3 550_Prph 647	Gpc3	cervical	12	1	1
visceral FF combo slide 3_cervical 16.1_DAPI_Fbn2 488_Gpc3 550_Prph 647	Gpc3	cervical	13	1	1
visceral FF combo slide 3_cervical 17.1_DAPI_Fbn2 488_Gpc3 550_Prph 647	Gpc3	cervical	1	1	1
visceral FF combo slide 3_cervical 17.1_DAPI_Fbn2 488_Gpc3 550_Prph 647	Gpc3	cervical	2	1	0
visceral FF combo slide 3_cervical 17.1_DAPI_Fbn2 488_Gpc3 550_Prph 647	Gpc3	cervical	3	1	1
visceral FF combo slide 3_cervical 17.1_DAPI_Fbn2 488_Gpc3 550_Prph 647	Gpc3	cervical	5	1	0
visceral FF combo slide 3_cervical 17.1_DAPI_Fbn2 488_Gpc3 550_Prph 647	Gpc3	cervical	7	1	1
visceral FF combo slide 3_cervical 17.2_DAPI_Fbn2 488_Gpc3 550_Prph 647	Gpc3	cervical	1	1	1
visceral FF combo slide 3_cervical 19.2_DAPI_Fbn2 488_Gpc3 550_Prph 647	Gpc3	cervical	1	1	1
visceral FF combo slide 3_cervical 19.2_DAPI_Fbn2 488_Gpc3 550_Prph 647	Gpc3	cervical	6	1	0
visceral FF combo slide 3_cervical 19.2_DAPI_Fbn2 488_Gpc3 550_Prph 647	Gpc3	cervical	10	1	1
A3537 SC levels_cervical 3_DAPI_488 Fbn2_550 Sst_647 Chat_wide field	Sst	cervical	1	1	0
A3537 SC levels_cervical 4_DAPI_488 Fbn2_550 Sst_647 Chat_wide field	Sst	cervical	1	1	0
A3537 SC levels_cervical 5_DAPI_488 Fbn2_550 Sst_647 Chat_wide field	Sst	cervical	2	1	0
A3537 SC levels_cervical 5_DAPI_488 Fbn2_550 Sst_647 Chat_wide field	Sst	cervical	4	1	0
A3537 SC levels_cervical 5_DAPI_488 Fbn2_550 Sst_647 Chat_wide field	Sst	cervical	8	1	0
A3537 SC levels_cervical 5_DAPI_488 Fbn2_550 Sst_647 Chat_wide field	Sst	cervical	9	1	0
A3537 SC levels_lumbar 1_DAPI_488 Fbn2_550 Sst_647 Chat_wide field	Sst	lumbar	1	1	0
A3537 SC levels_lumbar 1_DAPI_488 Fbn2_550 Sst_647 Chat_wide field	Sst	lumbar	2	1	0
A3537 SC levels_lumbar 1_DAPI_488 Fbn2_550 Sst_647 Chat_wide field	Sst	lumbar	4	1	0
A3537 SC levels_lumbar 1_DAPI_488 Fbn2_550 Sst_647 Chat_wide field	Sst	lumbar	5	1	1
A3537 SC levels_lumbar 1_DAPI_488 Fbn2_550 Sst_647 Chat_wide field	Sst	lumbar	6	1	1
A3537 SC levels_lumbar 1_DAPI_488 Fbn2_550 Sst_647 Chat_wide field	Sst	lumbar	7	1	0
A3537 SC levels_lumbar 1_DAPI_488 Fbn2_550 Sst_647 Chat_wide field	Sst	lumbar	8	1	0
A3537 SC levels_lumbar 1_DAPI_488 Fbn2_550 Sst_647 Chat_wide field	Sst	lumbar	9	1	0
A3537 SC levels_lumbar 1_DAPI_488 Fbn2_550 Sst_647 Chat_wide field	Sst	lumbar	10	1	0
A3537 SC levels_lumbar 1_DAPI_488 Fbn2_550 Sst_647 Chat_wide field	Sst	lumbar	12	1	0
A3537 SC levels_lumbar 2_DAPI_488 Fbn2_550 Sst_647 Chat_wide field	Sst	lumbar	1	1	0
A3537 SC levels_lumbar 2_DAPI_488 Fbn2_550 Sst_647 Chat_wide field	Sst	lumbar	3	1	0
A3537 SC levels_lumbar 2_DAPI_488 Fbn2_550 Sst_647 Chat_wide field	Sst	lumbar	5	1	0
A3537 SC levels_lumbar 2_DAPI_488 Fbn2_550 Sst_647 Chat_wide field	Sst	lumbar	8	1	0
A3537 SC levels_lumbar 2_DAPI_488 Fbn2_550 Sst_647 Chat_wide field	Sst	lumbar	10	1	0
A3537 SC levels_lumbar 2_DAPI_488 Fbn2_550 Sst_647 Chat_wide field	Sst	lumbar	11	1	0
A3537 SC levels_lumbar 2_DAPI_488 Fbn2_550 Sst_647 Chat_wide field	Sst	lumbar	12	1	0
A3537 SC levels_lumbar 2_DAPI_488 Fbn2_550 Sst_647 Chat_wide field	Sst	lumbar	14	1	1
A3537 SC levels_lumbar 2_DAPI_488 Fbn2_550 Sst_647 Chat_wide field	Sst	lumbar	15	1	0
A3537 SC levels_lumbar 2_DAPI_488 Fbn2_550 Sst_647 Chat_wide field	Sst	lumbar	16	1	1
A3537 SC levels_lumbar 2_DAPI_488 Fbn2_550 Sst_647 Chat_wide field	Sst	lumbar	17	1	1
A3537 SC levels_lumbar 3_DAPI_488 Fbn2_550 Sst_647 Chat_wide field	Sst	lumbar	1	1	0
A3537 SC levels_lumbar 3_DAPI_488 Fbn2_550 Sst_647 Chat_wide field	Sst	lumbar	3	1	0
A3537 SC levels_lumbar 3_DAPI_488 Fbn2_550 Sst_647 Chat_wide field	Sst	lumbar	7	1	0
A3537 SC levels_lumbar 3_DAPI_488 Fbn2_550 Sst_647 Chat_wide field	Sst	lumbar	8	1	1
A3537 SC levels_lumbar 3_DAPI_488 Fbn2_550 Sst_647 Chat_wide field	Sst	lumbar	9	1	1
A3537 SC levels_lumbar 3_DAPI_488 Fbn2_550 Sst_647 Chat_wide field	Sst	lumbar	10	1	0
A3537 SC levels_lumbar 3_DAPI_488 Fbn2_550 Sst_647 Chat_wide field	Sst	lumbar	11	1	0
A3537 SC levels_lumbar 3_DAPI_488 Fbn2_550 Sst_647 Chat_wide field	Sst	lumbar	12	1	1
A3537 SC levels_lumbar 3_DAPI_488 Fbn2_550 Sst_647 Chat_wide field	Sst	lumbar	13	1	0
A3537 SC levels_lumbar 3_DAPI_488 Fbn2_550 Sst_647 Chat_wide field	Sst	lumbar	14	1	0
A3537 SC levels_lumbar 3_DAPI_488 Fbn2_550 Sst_647 Chat_wide field	Sst	lumbar	15	1	1
A3537 SC levels_lumbar 3_DAPI_488 Fbn2_550 Sst_647 Chat_wide field	Sst	lumbar	16	1	1
A3537 SC levels_lumbar 3_DAPI_488 Fbn2_550 Sst_647 Chat_wide field	Sst	lumbar	17	1	0
A3537 SC levels_lumbar 4 _DAPI_488 Fbn2_550 Sst_647 Chat_wide field	Sst	lumbar	1	1	0
A3537 SC levels_lumbar 4 _DAPI_488 Fbn2_550 Sst_647 Chat_wide field	Sst	lumbar	5	1	0
A3537 SC levels_lumbar 4 _DAPI_488 Fbn2_550 Sst_647 Chat_wide field	Sst	lumbar	6	1	0
A3537 SC levels_lumbar 4 _DAPI_488 Fbn2_550 Sst_647 Chat_wide field	Sst	lumbar	7	1	0
A3537 SC levels_lumbar 4 _DAPI_488 Fbn2_550 Sst_647 Chat_wide field	Sst	lumbar	8	1	0
A3537 SC levels_lumbar 4 _DAPI_488 Fbn2_550 Sst_647 Chat_wide field	Sst	lumbar	9	1	1
A3537 SC levels_lumbar 4 _DAPI_488 Fbn2_550 Sst_647 Chat_wide field	Sst	lumbar	10	1	1
A3537 SC levels_lumbar 4 _DAPI_488 Fbn2_550 Sst_647 Chat_wide field	Sst	lumbar	11	1	0
A3537 SC levels_lumbar 4 _DAPI_488 Fbn2_550 Sst_647 Chat_wide field	Sst	lumbar	12	1	0
A3537 SC levels_lumbar 4 _DAPI_488 Fbn2_550 Sst_647 Chat_wide field	Sst	lumbar	15	1	0
A3537 SC levels_lumbar 4 _DAPI_488 Fbn2_550 Sst_647 Chat_wide field	Sst	lumbar	16	1	0
A3537 SC levels_lumbar 4 _DAPI_488 Fbn2_550 Sst_647 Chat_wide field	Sst	lumbar	17	1	0
A3537 SC levels_lumbar 4 _DAPI_488 Fbn2_550 Sst_647 Chat_wide field	Sst	lumbar	18	1	0
A3537 SC levels_lumbar 4 _DAPI_488 Fbn2_550 Sst_647 Chat_wide field	Sst	lumbar	20	1	0
A3537 SC levels_lumbar 5_DAPI_488 Fbn2_550 Sst_647 Chat_wide field	Sst	lumbar	1	1	0
A3537 SC levels_lumbar 5_DAPI_488 Fbn2_550 Sst_647 Chat_wide field	Sst	lumbar	2	1	0
A3537 SC levels_lumbar 5_DAPI_488 Fbn2_550 Sst_647 Chat_wide field	Sst	lumbar	4	1	1
A3537 SC levels_lumbar 5_DAPI_488 Fbn2_550 Sst_647 Chat_wide field	Sst	lumbar	8	1	1
A3537 SC levels_lumbar 5_DAPI_488 Fbn2_550 Sst_647 Chat_wide field	Sst	lumbar	9	1	0
A3537 SC levels_lumbar 5_DAPI_488 Fbn2_550 Sst_647 Chat_wide field	Sst	lumbar	10	1	1
A3537 SC levels_lumbar 5_DAPI_488 Fbn2_550 Sst_647 Chat_wide field	Sst	lumbar	11	1	0
A3537 SC levels_lumbar 6_DAPI_488 Fbn2_550 Sst_647 Chat_wide field	Sst	lumbar	1	1	0
A3537 SC levels_lumbar 6_DAPI_488 Fbn2_550 Sst_647 Chat_wide field	Sst	lumbar	2	1	0
A3537 SC levels_lumbar 6_DAPI_488 Fbn2_550 Sst_647 Chat_wide field	Sst	lumbar	3	1	0
A3537 SC levels_lumbar 6_DAPI_488 Fbn2_550 Sst_647 Chat_wide field	Sst	lumbar	4	1	0
A3537 SC levels_lumbar 6_DAPI_488 Fbn2_550 Sst_647 Chat_wide field	Sst	lumbar	5	1	1
A3537 SC levels_lumbar 6_DAPI_488 Fbn2_550 Sst_647 Chat_wide field	Sst	lumbar	6	1	0
A3537 SC levels_lumbar 6_DAPI_488 Fbn2_550 Sst_647 Chat_wide field	Sst	lumbar	7	1	1
A3537 SC levels_lumbar 6_DAPI_488 Fbn2_550 Sst_647 Chat_wide field	Sst	lumbar	8	1	0
A3537 SC levels_lumbar 6_DAPI_488 Fbn2_550 Sst_647 Chat_wide field	Sst	lumbar	9	1	0
A3537 SC levels_lumbar 6_DAPI_488 Fbn2_550 Sst_647 Chat_wide field	Sst	lumbar	11	1	1
A3537 SC levels_lumbar 6_DAPI_488 Fbn2_550 Sst_647 Chat_wide field	Sst	lumbar	12	1	0
A3537 SC levels_lumbar 6_DAPI_488 Fbn2_550 Sst_647 Chat_wide field	Sst	lumbar	13	1	0
A3537 SC levels_lumbar 6_DAPI_488 Fbn2_550 Sst_647 Chat_wide field	Sst	lumbar	14	1	1
A3537 SC levels_lumbar 6_DAPI_488 Fbn2_550 Sst_647 Chat_wide field	Sst	lumbar	15	1	0
A3537 SC levels_lumbar 6_DAPI_488 Fbn2_550 Sst_647 Chat_wide field	Sst	lumbar	16	1	0
A3537 SC levels_sacral 1_DAPI_488 Fbn2_550 Sst_647 Chat_wide field	Sst	sacral	2	1	0
A3537 SC levels_sacral 3_DAPI_488 Fbn2_550 Sst_647 Chat_wide field	Sst	sacral	4	1	1
A3537 SC levels_sacral 3_DAPI_488 Fbn2_550 Sst_647 Chat_wide field	Sst	sacral	5	1	0
A3537 SC levels_sacral 3_DAPI_488 Fbn2_550 Sst_647 Chat_wide field	Sst	sacral	6	1	0
A3537 SC levels_sacral 3_DAPI_488 Fbn2_550 Sst_647 Chat_wide field	Sst	sacral	7	1	1
A3537 SC levels_sacral 3_DAPI_488 Fbn2_550 Sst_647 Chat_wide field	Sst	sacral	10	1	0
A3537 SC levels_sacral 3_DAPI_488 Fbn2_550 Sst_647 Chat_wide field	Sst	sacral	12	1	1
A3537 SC levels_sacral 5_DAPI_488 Fbn2_550 Sst_647 Chat_wide field	Sst	sacral	1	1	1
A3537 SC levels_sacral 5_DAPI_488 Fbn2_550 Sst_647 Chat_wide field	Sst	sacral	2	1	1
A3537 SC levels_sacral 5_DAPI_488 Fbn2_550 Sst_647 Chat_wide field	Sst	sacral	4	1	1
A3537 SC levels_sacral 5_DAPI_488 Fbn2_550 Sst_647 Chat_wide field	Sst	sacral	5	1	1
A3537 SC levels_sacral 5_DAPI_488 Fbn2_550 Sst_647 Chat_wide field	Sst	sacral	6	1	1
A3537 SC levels_thoracic 1_DAPI_488 Fbn2_550 Sst_647 Chat_wide field	Sst	thoracic	1	1	0
A3537 SC levels_thoracic 1_DAPI_488 Fbn2_550 Sst_647 Chat_wide field	Sst	thoracic	2	1	0
A3537 SC levels_thoracic 1_DAPI_488 Fbn2_550 Sst_647 Chat_wide field	Sst	thoracic	3	1	0
A3537 SC levels_thoracic 1_DAPI_488 Fbn2_550 Sst_647 Chat_wide field	Sst	thoracic	4	1	0
A3537 SC levels_thoracic 1_DAPI_488 Fbn2_550 Sst_647 Chat_wide field	Sst	thoracic	5	1	0
A3537 SC levels_thoracic 1_DAPI_488 Fbn2_550 Sst_647 Chat_wide field	Sst	thoracic	6	1	0
A3537 SC levels_thoracic 1_DAPI_488 Fbn2_550 Sst_647 Chat_wide field	Sst	thoracic	7	1	0
A3537 SC levels_thoracic 1_DAPI_488 Fbn2_550 Sst_647 Chat_wide field	Sst	thoracic	8	1	1
A3537 SC levels_thoracic 1_DAPI_488 Fbn2_550 Sst_647 Chat_wide field	Sst	thoracic	9	1	1
A3537 SC levels_thoracic 1_DAPI_488 Fbn2_550 Sst_647 Chat_wide field	Sst	thoracic	10	1	0
A3537 SC levels_thoracic 2_DAPI_488 Fbn2_550 Sst_647 Chat_wide field	Sst	thoracic	1	1	0
A3537 SC levels_thoracic 2_DAPI_488 Fbn2_550 Sst_647 Chat_wide field	Sst	thoracic	4	1	0
A3537 SC levels_thoracic 2_DAPI_488 Fbn2_550 Sst_647 Chat_wide field	Sst	thoracic	5	1	0
A3537 SC levels_thoracic 2_DAPI_488 Fbn2_550 Sst_647 Chat_wide field	Sst	thoracic	6	1	0
A3537 SC levels_thoracic 3_DAPI_488 Fbn2_550 Sst_647 Chat_wide field	Sst	thoracic	1	1	0
A3537 SC levels_thoracic 3_DAPI_488 Fbn2_550 Sst_647 Chat_wide field	Sst	thoracic	5	1	0
A3537 SC levels_thoracic 3_DAPI_488 Fbn2_550 Sst_647 Chat_wide field	Sst	thoracic	6	1	0
A3537 SC levels_thoracic 5_DAPI_488 Fbn2_550 Sst_647 Chat_wide field	Sst	thoracic	1	1	0
A3537 SC levels_thoracic 5_DAPI_488 Fbn2_550 Sst_647 Chat_wide field	Sst	thoracic	2	1	0
A3537 SC levels_thoracic 5_DAPI_488 Fbn2_550 Sst_647 Chat_wide field	Sst	thoracic	3	1	0
A3537 SC levels_thoracic 5_DAPI_488 Fbn2_550 Sst_647 Chat_wide field	Sst	thoracic	4	1	0
A3537 SC levels_thoracic 5_DAPI_488 Fbn2_550 Sst_647 Chat_wide field	Sst	thoracic	5	1	0
A3537 SC levels_thoracic 5_DAPI_488 Fbn2_550 Sst_647 Chat_wide field	Sst	thoracic	7	1	1
A3537 SC levels_thoracic 5_DAPI_488 Fbn2_550 Sst_647 Chat_wide field	Sst	thoracic	8	1	0
A3537 SC levels_thoracic 5_DAPI_488 Fbn2_550 Sst_647 Chat_wide field	Sst	thoracic	9	1	1
A3537 SC levels_thoracic 5_DAPI_488 Fbn2_550 Sst_647 Chat_wide field	Sst	thoracic	12	1	0
A3537 SC levels_thoracic 6_DAPI_488 Fbn2_550 Sst_647 Chat_wide field	Sst	thoracic	1	1	0
A3537 SC levels_thoracic 6_DAPI_488 Fbn2_550 Sst_647 Chat_wide field	Sst	thoracic	2	1	0
A3537 SC levels_thoracic 6_DAPI_488 Fbn2_550 Sst_647 Chat_wide field	Sst	thoracic	3	1	0
A3537 SC levels_thoracic 6_DAPI_488 Fbn2_550 Sst_647 Chat_wide field	Sst	thoracic	5	1	0
A3537 SC levels_thoracic 6_DAPI_488 Fbn2_550 Sst_647 Chat_wide field	Sst	thoracic	8	1	0
A3537 SC levels_thoracic 6_DAPI_488 Fbn2_550 Sst_647 Chat_wide field	Sst	thoracic	10	1	0
A3537 SC levels_thoracic 6_DAPI_488 Fbn2_550 Sst_647 Chat_wide field	Sst	thoracic	11	1	0
A3537 SC levels_thoracic 6_DAPI_488 Fbn2_550 Sst_647 Chat_wide field	Sst	thoracic	12	1	0
A3537 SC levels_thoracic 7_DAPI_488 Fbn2_550 Sst_647 Chat_wide field	Sst	thoracic	1	1	1
A3537 SC levels_thoracic 7_DAPI_488 Fbn2_550 Sst_647 Chat_wide field	Sst	thoracic	2	1	0
A3537 SC levels_thoracic 7_DAPI_488 Fbn2_550 Sst_647 Chat_wide field	Sst	thoracic	4	1	0
A3537 SC levels_thoracic 7_DAPI_488 Fbn2_550 Sst_647 Chat_wide field	Sst	thoracic	5	1	0
A3537 SC levels_thoracic 7_DAPI_488 Fbn2_550 Sst_647 Chat_wide field	Sst	thoracic	6	1	0
A3537 SC levels_thoracic 7_DAPI_488 Fbn2_550 Sst_647 Chat_wide field	Sst	thoracic	7	1	0
A3537 SC levels_thoracic 7_DAPI_488 Fbn2_550 Sst_647 Chat_wide field	Sst	thoracic	8	1	0
A3537 SC levels_thoracic 8_DAPI_488 Fbn2_550 Sst_647 Chat_wide field	Sst	thoracic	1	1	0
A3537 SC levels_thoracic 8_DAPI_488 Fbn2_550 Sst_647 Chat_wide field	Sst	thoracic	2	1	0
A3537 SC levels_thoracic 8_DAPI_488 Fbn2_550 Sst_647 Chat_wide field	Sst	thoracic	4	1	0
A3537 SC levels_thoracic 8_DAPI_488 Fbn2_550 Sst_647 Chat_wide field	Sst	thoracic	5	1	0
A3537 SC levels_thoracic 8_DAPI_488 Fbn2_550 Sst_647 Chat_wide field	Sst	thoracic	6	1	0
visceral FF combo slide 5_cervical 1.1_DAPI_Fbn2 488_Sst 550_Prph 647	Sst	cervical	4	1	1
visceral FF combo slide 5_cervical 1.1_DAPI_Fbn2 488_Sst 550_Prph 647	Sst	cervical	5	1	0
visceral FF combo slide 5_cervical 2.1_DAPI_Fbn2 488_Sst 550_Prph 647	Sst	cervical	1	1	1
visceral FF combo slide 5_cervical 2.1_DAPI_Fbn2 488_Sst 550_Prph 647	Sst	cervical	2	1	0
visceral FF combo slide 5_cervical 2.2_DAPI_Fbn2 488_Sst 550_Prph 647	Sst	cervical	2	1	0
visceral FF combo slide 5_cervical 2.2_DAPI_Fbn2 488_Sst 550_Prph 647	Sst	cervical	3	1	0
visceral FF combo slide 5_cervical 2.2_DAPI_Fbn2 488_Sst 550_Prph 647	Sst	cervical	4	1	0
visceral FF combo slide 5_cervical 2.2_DAPI_Fbn2 488_Sst 550_Prph 647	Sst	cervical	5	1	0
visceral FF combo slide 5_cervical 3.1_DAPI_Fbn2 488_Sst 550_Prph 647	Sst	cervical	1	1	0
visceral FF combo slide 5_cervical 3.1_DAPI_Fbn2 488_Sst 550_Prph 647	Sst	cervical	4	1	0
visceral FF combo slide 5_cervical 3.1_DAPI_Fbn2 488_Sst 550_Prph 647	Sst	cervical	5	1	0
visceral FF combo slide 5_cervical 3.1_DAPI_Fbn2 488_Sst 550_Prph 647	Sst	cervical	6	1	0
visceral FF combo slide 5_cervical 3.1_DAPI_Fbn2 488_Sst 550_Prph 647	Sst	cervical	7	1	0
visceral FF combo slide 5_cervical 3.1_DAPI_Fbn2 488_Sst 550_Prph 647	Sst	cervical	8	1	0
visceral FF combo slide 5_cervical 4.1_DAPI_Fbn2 488_Sst 550_Prph 647	Sst	cervical	1	1	0
visceral FF combo slide 5_cervical 4.1_DAPI_Fbn2 488_Sst 550_Prph 647	Sst	cervical	2	1	0
visceral FF combo slide 5_cervical 4.1_DAPI_Fbn2 488_Sst 550_Prph 647	Sst	cervical	4	1	0
visceral FF combo slide 5_cervical 4.1_DAPI_Fbn2 488_Sst 550_Prph 647	Sst	cervical	5	1	0
visceral FF combo slide 5_cervical 4.1_DAPI_Fbn2 488_Sst 550_Prph 647	Sst	cervical	6	1	0
visceral FF combo slide 5_cervical 4.1_DAPI_Fbn2 488_Sst 550_Prph 647	Sst	cervical	7	1	0
visceral FF combo slide 5_cervical 4.1_DAPI_Fbn2 488_Sst 550_Prph 647	Sst	cervical	8	1	0
visceral FF combo slide 5_cervical 4.1_DAPI_Fbn2 488_Sst 550_Prph 647	Sst	cervical	9	1	0
visceral FF combo slide 5_cervical 4.1_DAPI_Fbn2 488_Sst 550_Prph 647	Sst	cervical	10	1	0
visceral FF combo slide 5_cervical 8.1_DAPI_Fbn2 488_Sst 550_Prph 647	Sst	cervical	2	1	0
visceral FF combo slide 5_cervical 8.1_DAPI_Fbn2 488_Sst 550_Prph 647	Sst	cervical	3	1	0
visceral FF combo slide 5_cervical 8.1_DAPI_Fbn2 488_Sst 550_Prph 647	Sst	cervical	4	1	0
visceral FF combo slide 5_cervical 8.1_DAPI_Fbn2 488_Sst 550_Prph 647	Sst	cervical	5	1	0
visceral FF combo slide 5_cervical 8.1_DAPI_Fbn2 488_Sst 550_Prph 647	Sst	cervical	6	1	0
visceral FF combo slide 5_cervical 8.1_DAPI_Fbn2 488_Sst 550_Prph 647	Sst	cervical	7	1	0
visceral FF combo slide 5_cervical 8.1_DAPI_Fbn2 488_Sst 550_Prph 647	Sst	cervical	9	1	0
visceral FF combo slide 5_cervical 8.1_DAPI_Fbn2 488_Sst 550_Prph 647	Sst	cervical	10	1	0
visceral FF combo slide 5_cervical 8.1_DAPI_Fbn2 488_Sst 550_Prph 647	Sst	cervical	11	1	0
visceral FF combo slide 5_cervical 8.1_DAPI_Fbn2 488_Sst 550_Prph 647	Sst	cervical	13	1	0
visceral FF combo slide 5_cervical 8.2_DAPI_Fbn2 488_Sst 550_Prph 647	Sst	cervical	1	1	0
visceral FF combo slide 5_cervical 8.2_DAPI_Fbn2 488_Sst 550_Prph 647	Sst	cervical	6	1	0
visceral FF combo slide 5_cervical 8.2_DAPI_Fbn2 488_Sst 550_Prph 647	Sst	cervical	7	1	0
visceral FF combo slide 5_cervical 8.2_DAPI_Fbn2 488_Sst 550_Prph 647	Sst	cervical	8	1	0
visceral FF combo slide 5_cervical 8.2_DAPI_Fbn2 488_Sst 550_Prph 647	Sst	cervical	10	1	0
visceral FF combo slide 5_cervical 8.2_DAPI_Fbn2 488_Sst 550_Prph 647	Sst	cervical	11	1	0
visceral FF combo slide 5_cervical 8.2_DAPI_Fbn2 488_Sst 550_Prph 647	Sst	cervical	12	1	0
visceral FF combo slide 5_cervical 8.2_DAPI_Fbn2 488_Sst 550_Prph 647	Sst	cervical	13	1	0
visceral FF combo slide 5_cervical 8.2_DAPI_Fbn2 488_Sst 550_Prph 647	Sst	cervical	14	1	0
visceral FF combo slide 5_cervical 9.1_DAPI_Fbn2 488_Sst 550_Prph 647	Sst	cervical	1	1	1
visceral FF combo slide 5_cervical 9.2_DAPI_Fbn2 488_Sst 550_Prph 647	Sst	cervical	1	1	0
visceral FF combo slide 5_cervical 9.2_DAPI_Fbn2 488_Sst 550_Prph 647	Sst	cervical	2	1	0
visceral FF combo slide 5_cervical 9.2_DAPI_Fbn2 488_Sst 550_Prph 647	Sst	cervical	3	1	0
visceral FF combo slide 5_cervical 9.2_DAPI_Fbn2 488_Sst 550_Prph 647	Sst	cervical	4	1	0
visceral FF combo slide 5_cervical 9.2_DAPI_Fbn2 488_Sst 550_Prph 647	Sst	cervical	6	1	0
visceral FF combo slide 5_cervical 9.2_DAPI_Fbn2 488_Sst 550_Prph 647	Sst	cervical	8	1	0
visceral FF combo slide 5_cervical 9.2_DAPI_Fbn2 488_Sst 550_Prph 647	Sst	cervical	10	1	0
visceral FF combo slide 5_cervical 10.1_DAPI_Fbn2 488_Sst 550_Prph 647	Sst	cervical	1	1	0
visceral FF combo slide 5_cervical 10.1_DAPI_Fbn2 488_Sst 550_Prph 647	Sst	cervical	4	1	0
visceral FF combo slide 5_cervical 10.1_DAPI_Fbn2 488_Sst 550_Prph 647	Sst	cervical	6	1	0
visceral FF combo slide 5_cervical 10.1_DAPI_Fbn2 488_Sst 550_Prph 647	Sst	cervical	7	1	0
visceral FF combo slide 5_cervical 10.1_DAPI_Fbn2 488_Sst 550_Prph 647	Sst	cervical	9	1	0
visceral FF combo slide 5_cervical 10.1_DAPI_Fbn2 488_Sst 550_Prph 647	Sst	cervical	10	1	0
visceral FF combo slide 5_cervical 10.1_DAPI_Fbn2 488_Sst 550_Prph 647	Sst	cervical	11	1	0
visceral FF combo slide 5_cervical 10.1_DAPI_Fbn2 488_Sst 550_Prph 647	Sst	cervical	12	1	0
visceral FF combo slide 5_cervical 10.1_DAPI_Fbn2 488_Sst 550_Prph 647	Sst	cervical	13	1	0
visceral FF combo slide 5_cervical 10.1_DAPI_Fbn2 488_Sst 550_Prph 647	Sst	cervical	15	1	0
visceral FF combo slide 5_cervical 10.1_DAPI_Fbn2 488_Sst 550_Prph 647	Sst	cervical	16	1	0
visceral FF combo slide 5_cervical 10.1_DAPI_Fbn2 488_Sst 550_Prph 647	Sst	cervical	17	1	0
visceral FF combo slide 5_cervical 10.2_DAPI_Fbn2 488_Sst 550_Prph 647	Sst	cervical	1	1	0
visceral FF combo slide 5_cervical 10.2_DAPI_Fbn2 488_Sst 550_Prph 647	Sst	cervical	2	1	0
visceral FF combo slide 5_cervical 10.2_DAPI_Fbn2 488_Sst 550_Prph 647	Sst	cervical	3	1	0
visceral FF combo slide 5_cervical 10.2_DAPI_Fbn2 488_Sst 550_Prph 647	Sst	cervical	4	1	0
visceral FF combo slide 5_cervical 10.2_DAPI_Fbn2 488_Sst 550_Prph 647	Sst	cervical	5	1	1
visceral FF combo slide 5_cervical 10.2_DAPI_Fbn2 488_Sst 550_Prph 647	Sst	cervical	6	1	0
visceral FF combo slide 5_cervical 10.2_DAPI_Fbn2 488_Sst 550_Prph 647	Sst	cervical	7	1	1
visceral FF combo slide 5_cervical 10.2_DAPI_Fbn2 488_Sst 550_Prph 647	Sst	cervical	8	1	0
visceral FF combo slide 5_cervical 10.2_DAPI_Fbn2 488_Sst 550_Prph 647	Sst	cervical	9	1	0
visceral FF combo slide 5_cervical 10.2_DAPI_Fbn2 488_Sst 550_Prph 647	Sst	cervical	10	1	0
visceral FF combo slide 5_cervical 10.2_DAPI_Fbn2 488_Sst 550_Prph 647	Sst	cervical	11	1	0
visceral FF combo slide 5_cervical 10.2_DAPI_Fbn2 488_Sst 550_Prph 647	Sst	cervical	12	1	0
visceral FF combo slide 5_cervical 10.2_DAPI_Fbn2 488_Sst 550_Prph 647	Sst	cervical	13	1	0
visceral FF combo slide 5_cervical 10.2_DAPI_Fbn2 488_Sst 550_Prph 647	Sst	cervical	17	1	0
visceral FF combo slide 5_cervical 11.1_DAPI_Fbn2 488_Sst 550_Prph 647	Sst	cervical	1	1	0
visceral FF combo slide 5_cervical 11.2_DAPI_Fbn2 488_Sst 550_Prph 647	Sst	cervical	1	1	0
visceral FF combo slide 5_cervical 11.2_DAPI_Fbn2 488_Sst 550_Prph 647	Sst	cervical	2	1	0
visceral FF combo slide 5_cervical 11.2_DAPI_Fbn2 488_Sst 550_Prph 647	Sst	cervical	4	1	0
visceral FF combo slide 5_cervical 11.2_DAPI_Fbn2 488_Sst 550_Prph 647	Sst	cervical	5	1	0
visceral FF combo slide 5_cervical 11.2_DAPI_Fbn2 488_Sst 550_Prph 647	Sst	cervical	6	1	0
visceral FF combo slide 5_cervical 11.2_DAPI_Fbn2 488_Sst 550_Prph 647	Sst	cervical	7	1	0
visceral FF combo slide 5_cervical 12.1_DAPI_Fbn2 488_Sst 550_Prph 647	Sst	cervical	1	1	0
visceral FF combo slide 5_cervical 12.1_DAPI_Fbn2 488_Sst 550_Prph 647	Sst	cervical	2	1	0
visceral FF combo slide 5_cervical 12.1_DAPI_Fbn2 488_Sst 550_Prph 647	Sst	cervical	6	1	0
visceral FF combo slide 5_cervical 12.1_DAPI_Fbn2 488_Sst 550_Prph 647	Sst	cervical	7	1	0
visceral FF combo slide 5_cervical 12.1_DAPI_Fbn2 488_Sst 550_Prph 647	Sst	cervical	8	1	0
visceral FF combo slide 5_cervical 12.2_DAPI_Fbn2 488_Sst 550_Prph 647	Sst	cervical	1	1	0
visceral FF combo slide 5_cervical 12.2_DAPI_Fbn2 488_Sst 550_Prph 647	Sst	cervical	3	1	0
visceral FF combo slide 5_cervical 12.2_DAPI_Fbn2 488_Sst 550_Prph 647	Sst	cervical	4	1	0
visceral FF combo slide 5_cervical 12.2_DAPI_Fbn2 488_Sst 550_Prph 647	Sst	cervical	5	1	0
visceral FF combo slide 5_cervical 13.2_DAPI_Fbn2 488_Sst 550_Prph 647	Sst	cervical	2	1	0
visceral FF combo slide 5_cervical 13.2_DAPI_Fbn2 488_Sst 550_Prph 647	Sst	cervical	4	1	0
visceral FF combo slide 5_cervical 13.2_DAPI_Fbn2 488_Sst 550_Prph 647	Sst	cervical	5	1	0
visceral FF combo slide 5_cervical 13.2_DAPI_Fbn2 488_Sst 550_Prph 647	Sst	cervical	6	1	0
visceral FF combo slide 5_cervical 13.2_DAPI_Fbn2 488_Sst 550_Prph 647	Sst	cervical	7	1	0
visceral FF combo slide 5_cervical 13.2_DAPI_Fbn2 488_Sst 550_Prph 647	Sst	cervical	8	1	0
visceral FF combo slide 5_cervical 13.2_DAPI_Fbn2 488_Sst 550_Prph 647	Sst	cervical	9	1	0
visceral FF combo slide 5_cervical 14.1_DAPI_Fbn2 488_Sst 550_Prph 647	Sst	cervical	1	1	0
visceral FF combo slide 5_cervical 14.1_DAPI_Fbn2 488_Sst 550_Prph 647	Sst	cervical	2	1	0
visceral FF combo slide 5_cervical 14.1_DAPI_Fbn2 488_Sst 550_Prph 647	Sst	cervical	3	1	0
visceral FF combo slide 5_cervical 14.1_DAPI_Fbn2 488_Sst 550_Prph 647	Sst	cervical	4	1	0
visceral FF combo slide 5_cervical 14.1_DAPI_Fbn2 488_Sst 550_Prph 647	Sst	cervical	5	1	0
visceral FF combo slide 5_cervical 14.1_DAPI_Fbn2 488_Sst 550_Prph 647	Sst	cervical	6	1	0
visceral FF combo slide 5_cervical 14.2_DAPI_Fbn2 488_Sst 550_Prph 647	Sst	cervical	1	1	0
visceral FF combo slide 5_cervical 14.2_DAPI_Fbn2 488_Sst 550_Prph 647	Sst	cervical	3	1	0
visceral FF combo slide 5_cervical 14.2_DAPI_Fbn2 488_Sst 550_Prph 647	Sst	cervical	4	1	0
visceral FF combo slide 5_cervical 14.2_DAPI_Fbn2 488_Sst 550_Prph 647	Sst	cervical	5	1	0
visceral FF combo slide 5_cervical 14.2_DAPI_Fbn2 488_Sst 550_Prph 647	Sst	cervical	7	1	0
visceral FF combo slide 5_cervical 15.1_DAPI_Fbn2 488_Sst 550_Prph 647	Sst	cervical	1	1	1
visceral FF combo slide 5_cervical 15.1_DAPI_Fbn2 488_Sst 550_Prph 647	Sst	cervical	2	1	0
visceral FF combo slide 5_cervical 15.2_DAPI_Fbn2 488_Sst 550_Prph 647	Sst	cervical	1	1	0
visceral FF combo slide 5_cervical 15.2_DAPI_Fbn2 488_Sst 550_Prph 647	Sst	cervical	2	1	0
visceral FF combo slide 5_cervical 15.2_DAPI_Fbn2 488_Sst 550_Prph 647	Sst	cervical	3	1	0
visceral FF combo slide 5_cervical 15.2_DAPI_Fbn2 488_Sst 550_Prph 647	Sst	cervical	4	1	0
visceral FF combo slide 5_cervical 15.2_DAPI_Fbn2 488_Sst 550_Prph 647	Sst	cervical	5	1	0
visceral FF combo slide 5_cervical 15.2_DAPI_Fbn2 488_Sst 550_Prph 647	Sst	cervical	7	1	0
visceral FF combo slide 5_cervical 16.1_DAPI_Fbn2 488_Sst 550_Prph 647	Sst	cervical	1	1	0
visceral FF combo slide 5_cervical 16.1_DAPI_Fbn2 488_Sst 550_Prph 647	Sst	cervical	2	1	0
visceral FF combo slide 5_cervical 17.1_DAPI_Fbn2 488_Sst 550_Prph 647	Sst	cervical	1	1	0
visceral FF combo slide 5_cervical 17.2_DAPI_Fbn2 488_Sst 550_Prph 647	Sst	cervical	1	1	0
visceral FF combo slide 5_cervical 17.2_DAPI_Fbn2 488_Sst 550_Prph 647	Sst	cervical	4	1	0
visceral FF combo slide 5_cervical 17.2_DAPI_Fbn2 488_Sst 550_Prph 647	Sst	cervical	6	1	0
visceral FF combo slide 5_cervical 17.2_DAPI_Fbn2 488_Sst 550_Prph 647	Sst	cervical	7	1	0
visceral FF combo slide 5_cervical 17.2_DAPI_Fbn2 488_Sst 550_Prph 647	Sst	cervical	8	1	0
visceral FF combo slide 5_cervical 17.2_DAPI_Fbn2 488_Sst 550_Prph 647	Sst	cervical	9	1	0
visceral FF combo slide 5_cervical 17.2_DAPI_Fbn2 488_Sst 550_Prph 647	Sst	cervical	13	1	0
visceral FF combo slide 5_cervical 18.2_DAPI_Fbn2 488_Sst 550_Prph 647	Sst	cervical	1	1	0
visceral FF combo slide 5_cervical 18.2_DAPI_Fbn2 488_Sst 550_Prph 647	Sst	cervical	2	1	0
visceral FF combo slide 5_cervical 19.1_DAPI_Fbn2 488_Sst 550_Prph 647	Sst	cervical	1	1	0
visceral FF combo slide 5_cervical 19.1_DAPI_Fbn2 488_Sst 550_Prph 647	Sst	cervical	2	1	0
visceral FF combo slide 5_cervical 20.1_DAPI_Fbn2 488_Sst 550_Prph 647	Sst	cervical	1	1	0
visceral FF combo slide 5_cervical 20.1_DAPI_Fbn2 488_Sst 550_Prph 647	Sst	cervical	2	1	0
visceral FF combo slide 5_cervical 20.1_DAPI_Fbn2 488_Sst 550_Prph 647	Sst	cervical	4	1	0
visceral FF combo slide 5_cervical 21.1_DAPI_Fbn2 488_Sst 550_Prph 647	Sst	cervical	2	1	0
visceral FF combo slide 5_cervical 21.1_DAPI_Fbn2 488_Sst 550_Prph 647	Sst	cervical	3	1	0
